# Supplementary material for: Determination and validation of design space for mesenchymal stem cell cultivation processes using prediction intervals
Source: Commun Biol. 2025 May 8;8:657. doi: 10.1038/s42003-025-08063-2 (PMC12062477; doi:10.1038/s42003-025-08063-2)
Supplement: Supplementary file 2 — Supplementary Data 1 [file 42003_2025_8063_MOESM2_ESM.xlsx]

## Sheet: Exp 2A
time	seed_1500_A_01	seed_1500_A_02	seed_1500_A_03	seed_1500_A_04	seed_1500_A_05	seed_1500_A_06	seed_3000_A_01	seed_3000_A_02	seed_3000_A_03	seed_3000_A_04	seed_3000_A_05	seed_3000_A_06	seed_4500_A_01	seed_4500_A_02	seed_4500_A_03	seed_4500_A_04	seed_4500_A_05	seed_4500_A_06
0	1500	1500	1500	1500	1500	1500	3000	3000	3000	3000	3000	3000	4500	4500	4500	4500	4500	4500
24	4641	4140	4190	3860	4515	4463	7010	7109	6694	6599	6619	8303	10207	9863	9958	10198	9784	10113
30	3978	3645	3506	3292	3623	3715	6467	6374	6077	6069	5958	7245	9627	9346	9418	9533	9140	9400
36	3705	3607	3359	3253	3691	3523	6032	6328	5985	5604	5836	6732	8688	8798	8494	8930	8793	8736
42	4051	4187	3940	3854	4175	4132	7356	7379	7075	6871	6872	7824	10458	10343	10297	10496	10329	10284
48	4240	4589	4251	4132	4503	4478	7876	8038	7354	7227	7560	8227	11110	11060	10606	11289	11226	10949
54	5155	5701	5183	5111	5469	5463	9329	9714	8974	8896	9243	9893	13617	13466	12992	13748	13711	13324
60	5957	6600	5903	5776	6354	6124	10733	11341	10399	10162	10732	11322	15597	15799	14919	15545	15832	15214
66	6625	7539	6587	6466	7308	6896	11886	13077	11713	11448	12359	12561	17437	18018	16584	17556	18020	16948
72	9495	10769	9378	9153	10140	9921	16462	18034	16320	15670	16903	17603	23365	23724	22349	23457	23846	22792
78	9364	10655	9033	8780	10047	9236	16592	17937	16089	15823	16935	17093	23999	24621	22961	24356	24753	23450
84	9713	11580	9737	9329	10900	10160	17373	19141	17168	17026	18161	17592	24872	25664	23487	25394	26155	24359
90	10947	13153	10852	10800	12440	11164	19812	22118	19688	19277	21151	20058	28783	29494	27059	29423	30188	28229
96	12091	14922	11908	11768	14048	12390	22160	24691	21644	21432	23727	22111	32328	33851	29922	32792	34123	30849
102	13709	17207	13524	13551	16328	14473	25812	28703	24864	24902	27371	25661	36973	38777	34389	37793	39209	35657
108	15689	19821	15733	15442	18679	16445	29032	32863	28662	28436	31787	28844	42594	44584	39541	43010	45144	40815
114	17605	22659	17491	17240	21403	18161	33055	37517	32739	32298	36523	32513	47922	50668	44145	48414	51217	45988
120	22673	27956	21902	21846	27159	23000	40640	46066	40144	39826	44117	40229	59234	62123	54701	59905	63087	56800
126	22126	29648	22237	22090	27998	23067	42378	48352	41467	41669	46765	40877	60176	63985	54059	60565	63779	57198
132	25238	34165	25243	25017	32218	26189	48607	55484	46843	47644	53609	46357	66741	71447	60845	67401	71732	63864
138	28052	39307	28265	28050	36877	29306	55071	62324	53231	53793	60342	52067	73307	78349	67305	75162	78859	70765
144	32345	45396	31867	31558	42802	33097	61533	70002	59366	60979	68287	58899	81123	85291	72136	81932	85640	77256
150	38240	53214	37156	37335	50483	38364	70313	79397	67926	69900	76819	67158	88531	93481	81234	89962	93330	85440
156	42016	59631	41636	41441	56377	42748	76518	84253	73313	75861	82977	72846	93052	97109	86514	93760	96835	89755
162	48614	68502	48048	47832	65122	48781	83057	91435	79873	83455	90098	80132	97150	99496	91204	98215	100855	94886
168	60651	81111	59653	58649	78995	59863	95212	103167	93443	96716	101561	93297	107266	109841	102769	107520	110348	105025
174	63873	83764	61589	61558	82214	61819	95552	102006	92881	97178	100698	93351	105725	106748	100448	106049	107587	103239
180	67866	85533	65550	65413	84999	64419	91650	97072	89581	94258	96567	90548	99611	98327	94612	97766	99818	96385
186	75545	91555	72665	73128	92327	71421	98195	100999	94782	98610	100465	95261	106123	101221	100990	100342	102619	100195
192	82029	95205	77975	79215	96688	76544	101597	101954	97366	99144	101634	98221	106751	102018	102686	101287	102438	99694
198	88060	98086	83643	85872	100100	81753	103099	104155	99645	101261	103913	100812	110317	104989	106052	103704	104081	101680
204	93014	99432	87835	90854	101683	85858	104770	104752	100654	102520	104633	102094	112045	106621	108320	105065	106251	105388
210	96790	100895	92408	94144	102984	90446	105562	105474	101815	104157	104838	103332	112596	107980	109224	107317	107831	106944
216	99796	102218	95701	98094	103934	93877	106981	107260	104202	106335	106449	104497	114947	110745	112215	110446	110187	109691

## Sheet: Exp 2B
time	seed_1500_B_01	seed_1500_B_02	seed_1500_B_03	seed_1500_B_04	seed_1500_B_05	seed_1500_B_06	seed_3000_B_01	seed_3000_B_02	seed_3000_B_03	seed_3000_B_04	seed_3000_B_05	seed_3000_B_06	seed_4500_B_01	seed_4500_B_02	seed_4500_B_03	seed_4500_B_04	seed_4500_B_05	seed_4500_B_06
0	1500	1500	1500	1500	1500	1500	3000	3000	3000	3000	3000	3000	4500	4500	4500	4500	4500	4500
24	3977	3755	3909	3943	3920	3715	6296	7672	6703	6643	6527	6712	9135	9423	9073	8625	9244	9729
30	3571	3431	3467	3548	3581	3284	5597	6711	6044	6278	5746	5936	8588	8815	8539	8335	8736	9042
36	3286	3019	3404	3329	3299	3083	4961	627	298	5977	5441	5721	7718	8006	7775	7630	7852	8350
42	4156	3824	4384	3950	4014	3694	6736	7217	6629	7131	6497	6785	9140	9522	9430	9034	9492	9799
48	4269	3992	4589	4240	4421	3827	7251	8415	7053	7638	7528	7195	9756	10073	10075	9573	10223	10403
54	5131	4913	5666	4999	5347	4533	8813	10286	8749	9673	9374	8798	12026	12679	12310	11912	12765	12743
60	5957	5631	6415	5768	6193	5336	10104	11871	9990	11007	10693	10106	13954	14823	14272	13890	14922	14933
66	6700	6744	7106	6519	7107	5813	11394	13269	11151	12296	12151	11206	15716	16715	16194	15716	16885	16598
72	9259	9229	9065	8874	10009	8047	15640	19888	15606	16707	17425	15644	20927	22483	21254	21254	22375	22357
78	9084	9200	8626	8465	9613	8032	16150	18748	15616	17357	17265	15553	21607	23483	22392	22167	23614	23205
84	9705	9888	9329	9127	10439	8273	16670	19172	16112	18054	17904	16186	22203	24563	23368	23099	24622	23897
90	10870		10120	10319	11980	9345	19082	22266	18670	20926	20577	18501	25711	28606	27071	26590	28886	27784
96	11842	12552	11040	11277	13447	10224	21307	24711	20620	23372	23302	20474	28727	32259	30073	29677	32753	31010
102	13570	14479	12699	13128	15571	11562	24706	28961	23607	26723	27406	23748	33510	37409	34872	34332	38025	36151
108	15533	16660	14569	14876	17909	13157	28449	32875	27103	30819	31199	27007	37960	43459	40237	39354	43872	41070
114	17477	19190	16274	16360	20626	14665	32085	37644	30455	34937	35364	30401	43227	49308	45581	44938	50081	46759
120	22562	23839	20425	21024	25731	18681	40187	46430	38404	42941	43899	38389	54155	60971	56341	56041	61579	57585
126	22240	24616	20337	21241	26325	17697	41268	48282	39068	44950	45797	39115	55514	62597	57686	57051	63614	58792
132	25155	28518	23003	24158	30558	20053	47125	55569	44317	51054	52664	45026	62912	70580	65420	64940	71252	66324
138	28117	32423	25445	27207	35155	22129	53339	62378	49839	57258	59617	50782	71341	78249	72225	72733	79348	73596
144	32006	37347	28756	30699	40167	24673	60579	69745	55809	65287	67270	56944	79459	84207	74962	80610	85079	76487
150	37539	43917	33979	36406	47223	29305	69614	79323	65397	73186	77048	66299	86862	93661	87048	88911	94134	89049
156	42253	49396	37797	40664	53289	32358	75667	85437	70729	79918	83462	72836	93042	97148	91169	94008	98408	93645
162	48674	57345	43498	47114	60902	36891	83090	92157	78164	86825	91327	80582	98790	101383	96103	98866	102317	98208
168	59764	69671	54209	57357	73268	46223	95550	104260	91121	99382	103338	94774	94213	100364	102454	99759	111407	107994
174	63302	73195	57260	60972	76442	48129	96359	103098	91325	99827	101417	95992	92014	96553	99141	97841	109164	106021
180	66762	76354	60651	64498	79090	50862	92489	97394	87016	95252	96372	91873	84267	86409	89874	89106	100482	97434
186	73767	83432	67314	71027	86149	56402	98378	101359	94760	99173	100454	97241	89300	90337	93911	91221	103558	100504
192	80515	88875	73543	77581	91479	62071	102068	102568	97203	100129	101068	99600	105288	99982	98232	101178	104084	99492
198	86148	93896	80170	83713	95878	68496	104343	104754	100864	102330	102108	101367	108257	102186	100715	104197	106616	103015
204	90173	97457	84641	87952	98315	73458	106030	105300	101509	104383	103261	102518	109608	104413	102511	104809	108448	105027
210	94904	101055	89870	91783	100620	79105	107023	106549	102899	106126	103965	103022	112522	106231	104430	107420	110470	107487
216	97728	103296	94114	96129	102985	84565	108176	109370	105000	107037	106432	105109	114568	109509	108706	110438	113831	110517

## Sheet: Exp 2C
time	seed_1500_C_01	seed_1500_C_02	seed_1500_C_03	seed_1500_C_04	seed_1500_C_05	seed_1500_C_06	seed_3000_C_01	seed_3000_C_02	seed_3000_C_03	seed_3000_C_04	seed_3000_C_05	seed_3000_C_06	seed_4500_C_01	seed_4500_C_02	seed_4500_C_03	seed_4500_C_04	seed_4500_C_05	seed_4500_C_06
0	1500	1500	1500	1500	1500	1500	3000	3000	3000	3000	3000	3000	4500	4500	4500	4500	4500	4500
24	3724	4046	3905	3742	3925	3575	6364	7142	7141	6140	6068	6446	9383	6975	5788	9008	8263	6626
30	3189	3124	3464	3206	3355	3268	5772	6629	6365	5820	5602	6051	8928	7695	6961	8662	8550	7102
36	3017	3024	3396	2901	3234	3163	5145	6046	5673	5211	5178	5362	7754	7176	6581	7749	8038	6270
42	3533	4109	3588	3547	3885	3683	6186	7117	6931	6474	6108	6567	9291	8586	7866	9201	9758	7623
48	3777	4023	3873	3614	4305	3817	6650	7568	7012	6625	6593	6572	9807	8269	6996	9665	9928	7827
54	4488	4602	4580	4563	5173	4679	8092	9594	8577	8368	7936	8149	12012	11311	9898	11852	12695	10037
60	5192	5542	5405	5366	5979	5311	9390	11121	10145	9482	9387	9289	13799	13241	11743	13836	14913	11653
66	5979	6565	5714	5806	6695	6028	10253	12500	11166	10789	11017	10314	15440	15413	13475	14957	17092	13254
72	8273	9230	8189	8340	9346	8482	14543	17533	15462	15216	14831	14649	21216	20634	18006	20607	23005	18292
78	8040	9011	8079	8214	9043	7954	14472	17551	15551	15266	15331	14817	21886	22388	19128	21454	24319	19375
84	8372	9794	8149	8328	9675	8189	14968	18336	15826	15671	15973	14893	22085	22919	19527	21697	25270	19573
90	9411	11304	9339	9765	11116	9389	17564	21456	18039	18211	18452	16974	25550	26599	22673	25246	29439	22585
96	10226	12624	10380	10252	12185	10222	19528	24010	19986	20223	20604	18407	28335	29815	24052	27598	31567	24249
102	11842	14784	11498	11944	14285	11690	22773	28008	22893	23060	24343	21114	32539	35073	29743	32364	38414	29547
108	13387	17069	13260	13461	16585	13518	25790	32182	26212	26319	27876	24146	37111	40521	33761	36521	44858	33897
114	14892	19523	14835	15376	19110	14932	29281	36771	29123	29697	31796	27123	42406	46493	38524	41180	51080	38659
120	19226	24253	19134	19774	23990	19030	36565	45702	36939	37200	40121	34531	52728	56695	47721	51567	61887	47566
126	18913	25099	18246	19227	24793	18185	37025	47702	36464	37431	41165	34071	53441	59686	49103	51299	64150	49529
132	20995	28925	20757	22074	28792	20888	42560	54548	42277	42968	47263	38461	60514	67429	56022	58760	72394	56266
138	23288	33042	23073	24357	32760	23334	48398	62214	47480	49347	54078	42917	67933	75908	63346	65144	81279	63903
144	26359	37569	25565	27547	37859	25747	54594	69906	52879	55886	61539	48044	74310	68239	55839	70459	72329	58403
150	31312	44482	30255	32876	45260	30654	63669	79068	61870	64720	71118	56146	83350	79946	68010	80109	82399	69515
156	34760	50298	33935	36841	50692	34299	69995	85133	67337	71628	78107	62206	87874	92061	81246	86065	93656	80763
162	40182	57980	38904	41829	58519	38765	78163	91810	75010	79724	86443	69006	92883	100231	90784	92660	104100	90681
168	50069	70461	48726	52183	70312	48549	89147	104451	87308	92737	100520	82489	102668	109308	101225	103564	112017	101294
174	53664	73986	50910	56068	74105	50681	90533	104397	89084	95693	101163	84965	101301	108066	100689	103463	110536	101646
180	56862	75664	54349	59927	75701	53357	87134	97563	84772	90939	95847	81832	92228	98343	90810	94304	100931	91929
186	65032	83286	61751	67933	83124	59305	94956	101838	91410	97711	99828	88833	99560	101959	95110	98246	104855	96643
192	72096	88219	67586	74811	88054	65296	95898	102759	93367	98929	100975	91182	100000	97696	89975	98794	101587	94130
198	79473	92933	74678	81065	92040	70883	99436	104934	96981	102466	104250	95751	103420	102325	98175	101231	105944	99814
204	85349	95029	80270	86933	94636	75782	101752	105313	98230	103117	104625	97545	106173	105042	99948	104187	109393	102371
210	92052	98405	86421	92351	97632	81357	102510	106665	100965	104739	105924	98968	108115	106700	102511	107429	111424	105251
216	96612	100999	91490	98160	100583	86173	103368	108362	102615	106820	107902	102322	111056	109102	105126	110650	113708	107716

## Sheet: Exp 1
time	day8_1	day8_2	day8_3	day8_4	day8_5	day8_6
0	2000	2000	2000	2000	2000	2000
24	6366	6263	4476	5373	5488	5552
30	8462	7981	7549	7059	7105	6714
36	9953	9325	9016	8402	8544	8157
42	10884	10663	10634	9582	9772	9148
48	12172	12044	11838	10853	11231	10509
54	14780	14636	14399	13272	13654	12856
60	16722	17025	16824	15255	15994	14858
66	19745	19915	19432	17857	18712	17558
72	22715	23268	22769	20992	21858	20630
78	26139	26783	26046	24109	25181	23436
84	30408	31525	30244	27871	29549	27486
90	35629	36980	35482	33068	34521	32234
96	43014	44784	42535	39744	41644	38940
102	50568	52996	50586	47249	49861	45559
108	60654	63331	60492	56828	59960	54780
114	71704	74547	71925	67578	70832	65120
120	82989	85132	83133	79682	81823	75646
126	92968	94823	93535	91214	92021	86807
132	99553	100903	100725	100098	98739	94600
138	103621	104021	104767	106289	103003	100669
144	104463	104224	105696	108538	103961	102752
150	104632	104462	105055	108039	103125	103476
156	104494	103578	105561	108165	103465	103750
162	104158	103402	104775	107512	103961	103857
168	107795	106986	108554	110499	108823	107820
174	110517	109129	111505	113570	112104	111270
180	111714	110382	112150	114154	113089	112143
186	112235	110956	113590	114543	113160	112469
192	112335	112096	113979	114754	114386	112968
