# Supplementary material for: Determination and validation of design space for mesenchymal stem cell cultivation processes using prediction intervals
Source: Commun Biol. 2025 May 8;8:657. doi: 10.1038/s42003-025-08063-2 (PMC12062477; doi:10.1038/s42003-025-08063-2)
Supplement: Supplementary file 3 — Supplementary Data 2 [file 42003_2025_8063_MOESM3_ESM.xlsx]

## Sheet: Exp 2A (Fig 2 & 3a &  S2a)
time	initial			fit			val			LO			UP
	1500	3000	4500	1500	3000	4500	1500	3000	4500	1500	3000	4500	1500	3000	4500
1	4189.75	8379.5	12569.3	4301.5	7055.67	10020.5	3839.81	7679.62	11519.4	3839.81	7679.62	11519.4	3839.81	7679.62	11519.4
1.00417	4204.46	8407.91	12610.3	4311.31	7071.62	10042.8	3848.81	7697.04	11544.7	3847.78	7695.05	11541.8	3849.84	7699.04	11547.6
1.00833	4219.22	8436.4	12651.6	4321.14	7087.61	10065.2	3857.83	7714.5	11570	3855.77	7710.5	11564.2	3859.9	7718.5	11575.8
1.0125	4234.02	8464.99	12692.9	4331	7103.64	10087.7	3866.87	7731.99	11595.4	3863.77	7725.99	11586.7	3869.97	7738	11604.1
1.01667	4248.88	8493.67	12734.4	4340.88	7119.7	10110.2	3875.93	7749.52	11620.8	3871.78	7741.5	11609.2	3880.08	7757.55	11632.4
1.02083	4263.79	8522.44	12775.9	4350.77	7135.79	10132.7	3885.01	7767.09	11646.2	3879.82	7757.04	11631.7	3890.21	7777.15	11660.8
1.025	4278.75	8551.29	12817.6	4360.69	7151.92	10155.3	3894.11	7784.69	11671.7	3887.86	7772.61	11654.2	3900.37	7796.79	11689.3
1.02917	4293.76	8580.24	12859.5	4370.63	7168.08	10177.9	3903.23	7802.33	11697.3	3895.93	7788.21	11676.8	3910.55	7816.48	11717.8
1.03333	4308.82	8609.28	12901.4	4380.6	7184.27	10200.6	3912.37	7820.01	11722.9	3904.01	7803.84	11699.5	3920.75	7836.21	11746.4
1.0375	4323.93	8638.41	12943.5	4390.58	7200.5	10223.3	3921.54	7837.73	11748.6	3912.11	7819.5	11722.2	3930.99	7855.99	11775
1.04167	4339.09	8667.63	12985.7	4400.59	7216.76	10246	3930.72	7855.48	11774.3	3920.22	7835.18	11744.9	3941.25	7875.82	11803.7
1.04583	4354.31	8696.94	13028	4410.62	7233.06	10268.9	3939.93	7873.27	11800	3928.35	7850.9	11767.7	3951.53	7895.7	11832.5
1.05	4369.57	8726.35	13070.4	4420.67	7249.39	10291.7	3949.15	7891.1	11825.9	3936.5	7866.65	11790.5	3961.84	7915.62	11861.4
1.05417	4384.89	8755.84	13112.9	4430.74	7265.76	10314.6	3958.4	7908.96	11851.7	3944.66	7882.42	11813.3	3972.18	7935.59	11890.3
1.05833	4400.26	8785.43	13155.6	4440.84	7282.16	10337.6	3967.66	7926.87	11877.6	3952.84	7898.23	11836.2	3982.54	7955.6	11919.2
1.0625	4415.68	8815.12	13198.4	4450.95	7298.6	10360.6	3976.95	7944.81	11903.6	3961.04	7914.06	11859.1	3992.93	7975.66	11948.2
1.06667	4431.15	8844.89	13241.3	4461.09	7315.07	10383.6	3986.26	7962.79	11929.6	3969.25	7929.92	11882.1	4003.35	7995.77	11977.3
1.07083	4446.67	8874.76	13284.4	4471.25	7331.58	10406.7	3995.59	7980.8	11955.7	3977.48	7945.82	11905.1	4013.79	8015.93	12006.5
1.075	4462.25	8904.72	13327.5	4481.44	7348.12	10429.8	4004.94	7998.86	11981.8	3985.72	7961.74	11928.1	4024.26	8036.13	12035.7
1.07917	4477.88	8934.77	13370.8	4491.64	7364.69	10453	4014.32	8016.95	12008	3993.98	7977.69	11951.2	4034.75	8056.39	12065
1.08333	4493.56	8964.92	13414.2	4501.87	7381.3	10476.2	4023.71	8035.08	12034.2	4002.26	7993.68	11974.3	4045.27	8076.68	12094.3
1.0875	4509.3	8995.16	13457.8	4512.12	7397.95	10499.5	4033.12	8053.25	12060.4	4010.55	8009.69	11997.5	4055.82	8097.03	12123.7
1.09167	4525.09	9025.5	13501.4	4522.4	7414.63	10522.8	4042.56	8071.46	12086.8	4018.86	8025.73	12020.7	4066.39	8117.42	12153.2
1.09583	4540.93	9055.93	13545.2	4532.69	7431.35	10546.2	4052.02	8089.7	12113.1	4027.19	8041.8	12043.9	4076.99	8137.87	12182.7
1.1	4556.82	9086.45	13589.1	4543.01	7448.1	10569.6	4061.5	8107.99	12139.5	4035.54	8057.9	12067.2	4087.62	8158.36	12212.3
1.10417	4572.77	9117.07	13633.2	4553.35	7464.89	10593.1	4071	8126.31	12166	4043.9	8074.04	12090.5	4098.27	8178.89	12242
1.10833	4588.77	9147.79	13677.3	4563.71	7481.71	10616.6	4080.52	8144.67	12192.5	4052.28	8090.2	12113.8	4108.95	8199.48	12271.7
1.1125	4604.83	9178.59	13721.6	4574.1	7498.57	10640.1	4090.06	8163.07	12219.1	4060.67	8106.39	12137.2	4119.66	8220.11	12301.5
1.11667	4620.94	9209.5	13766	4584.51	7515.46	10663.7	4099.63	8181.5	12245.7	4069.08	8122.61	12160.7	4130.39	8240.79	12331.3
1.12083	4637.1	9240.5	13810.6	4594.94	7532.39	10687.4	4109.21	8199.98	12272.4	4077.51	8138.87	12184.2	4141.15	8261.52	12361.3
1.125	4653.32	9271.59	13855.2	4605.39	7549.35	10711.1	4118.82	8218.5	12299.2	4085.95	8155.15	12207.7	4151.94	8282.3	12391.2
1.12917	4669.59	9302.79	13900	4615.87	7566.35	10734.8	4128.45	8237.05	12325.9	4094.42	8171.46	12231.2	4162.76	8303.13	12421.3
1.13333	4685.92	9334.07	13944.9	4626.37	7583.39	10758.6	4138.1	8255.64	12352.8	4102.9	8187.8	12254.8	4173.6	8324	12451.4
1.1375	4702.3	9365.46	13990	4636.89	7600.46	10782.5	4147.78	8274.27	12379.7	4111.39	8204.18	12278.5	4184.47	8344.93	12481.6
1.14167	4718.74	9396.94	14035.1	4647.44	7617.57	10806.3	4157.47	8292.94	12406.6	4119.9	8220.58	12302.2	4195.37	8365.9	12511.8
1.14583	4735.23	9428.51	14080.4	4658	7634.71	10830.3	4167.19	8311.65	12433.6	4128.43	8237.02	12325.9	4206.29	8386.92	12542.1
1.15	4751.78	9460.19	14125.8	4668.6	7651.89	10854.3	4176.93	8330.4	12460.6	4136.98	8253.48	12349.7	4217.24	8407.99	12572.5
1.15417	4768.38	9491.96	14171.4	4679.21	7669.1	10878.3	4186.69	8349.19	12487.7	4145.54	8269.98	12373.5	4228.22	8429.11	12602.9
1.15833	4785.04	9523.83	14217.1	4689.85	7686.35	10902.4	4196.47	8368.02	12514.9	4154.13	8286.5	12397.3	4239.23	8450.28	12633.4
1.1625	4801.76	9555.8	14262.9	4700.51	7703.64	10926.5	4206.28	8386.88	12542.1	4162.72	8303.06	12421.2	4250.27	8471.49	12664
1.16667	4818.53	9587.87	14308.8	4711.19	7720.97	10950.7	4216.1	8405.79	12569.3	4171.34	8319.65	12445.1	4261.33	8492.76	12694.6
1.17083	4835.36	9620.03	14354.9	4721.9	7738.33	10974.9	4225.95	8424.74	12596.6	4179.97	8336.26	12469.1	4272.42	8514.08	12725.3
1.175	4852.24	9652.3	14401.1	4732.63	7755.72	10999.2	4235.82	8443.72	12624	4188.62	8352.91	12493.1	4283.54	8535.44	12756.1
1.17917	4869.18	9684.66	14447.4	4743.39	7773.15	11023.5	4245.72	8462.75	12651.4	4197.29	8369.59	12517.1	4294.68	8556.86	12786.9
1.18333	4886.17	9717.12	14493.8	4754.16	7790.62	11047.9	4255.63	8481.81	12678.8	4205.97	8386.3	12541.2	4305.86	8578.32	12817.8
1.1875	4903.23	9749.68	14540.4	4764.96	7808.13	11072.3	4265.57	8500.91	12706.4	4214.67	8403.04	12565.4	4317.06	8599.84	12848.8
1.19167	4920.34	9782.35	14587.1	4775.79	7825.67	11096.8	4275.53	8520.06	12733.9	4223.39	8419.82	12589.5	4328.29	8621.4	12879.8
1.19583	4937.51	9815.11	14634	4786.64	7843.25	11121.3	4285.51	8539.24	12761.5	4232.13	8436.62	12613.7	4339.55	8643.01	12910.9
1.2	4954.73	9847.97	14680.9	4797.51	7860.87	11145.9	4295.52	8558.47	12789.2	4240.88	8453.45	12638	4350.83	8664.68	12942
1.20417	4972.02	9880.93	14728	4808.4	7878.52	11170.5	4305.55	8577.73	12816.9	4249.66	8470.32	12662.3	4362.15	8686.39	12973.2
1.20833	4989.36	9914	14775.3	4819.32	7896.21	11195.1	4315.6	8597.03	12844.7	4258.44	8487.22	12686.6	4373.49	8708.16	13004.5
1.2125	5006.75	9947.16	14822.6	4830.27	7913.94	11219.9	4325.67	8616.38	12872.6	4267.25	8504.14	12711	4384.86	8729.97	13035.9
1.21667	5024.21	9980.43	14870.1	4841.23	7931.7	11244.6	4335.77	8635.76	12900.4	4276.07	8521.1	12735.4	4396.26	8751.84	13067.3
1.22083	5041.73	10013.8	14917.8	4852.22	7949.5	11269.4	4345.89	8655.19	12928.4	4284.92	8538.09	12759.9	4407.69	8773.76	13098.8
1.225	5059.3	10047.3	14965.5	4863.24	7967.34	11294.3	4356.03	8674.65	12956.4	4293.78	8555.12	12784.4	4419.15	8795.72	13130.4
1.22917	5076.93	10080.8	15013.4	4874.27	7985.22	11319.2	4366.19	8694.16	12984.4	4302.65	8572.17	12808.9	4430.63	8817.74	13162
1.23333	5094.62	10114.5	15061.4	4885.34	8003.13	11344.2	4376.38	8713.7	13012.5	4311.55	8589.25	12833.5	4442.15	8839.81	13193.7
1.2375	5112.37	10148.3	15109.6	4896.42	8021.08	11369.2	4386.59	8733.29	13040.7	4320.46	8606.37	12858.2	4453.69	8861.93	13225.4
1.24167	5130.18	10182.2	15157.9	4907.53	8039.07	11394.2	4396.82	8752.92	13068.9	4329.39	8623.52	12882.8	4465.26	8884.1	13257.3
1.24583	5148.05	10216.2	15206.3	4918.67	8057.09	11419.3	4407.08	8772.58	13097.1	4338.34	8640.7	12907.5	4476.86	8906.32	13289.2
1.25	5165.98	10250.3	15254.9	4929.83	8075.15	11444.5	4417.35	8792.29	13125.4	4347.3	8657.91	12932.3	4488.49	8928.6	13321.1
1.25417	5183.97	10284.4	15303.6	4941.01	8093.26	11469.7	4427.66	8812.04	13153.8	4356.29	8675.15	12957.1	4500.15	8950.92	13353.1
1.25833	5202.02	10318.7	15352.4	4952.22	8111.39	11495	4437.98	8831.83	13182.2	4365.29	8692.43	12981.9	4511.84	8973.3	13385.2
1.2625	5220.13	10353.1	15401.4	4963.45	8129.57	11520.3	4448.33	8851.67	13210.7	4374.31	8709.73	13006.8	4523.56	8995.72	13417.4
1.26667	5238.3	10387.6	15450.5	4974.7	8147.78	11545.6	4458.7	8871.54	13239.2	4383.34	8727.07	13031.7	4535.3	9018.2	13449.6
1.27083	5256.53	10422.3	15499.7	4985.98	8166.03	11571.1	4469.1	8891.45	13267.8	4392.4	8744.44	13056.7	4547.08	9040.74	13481.9
1.275	5274.82	10457	15549.1	4997.29	8184.32	11596.5	4479.51	8911.41	13296.5	4401.47	8761.84	13081.7	4558.89	9063.32	13514.3
1.27917	5293.17	10491.8	15598.6	5008.62	8202.65	11622	4489.96	8931.4	13325.2	4410.56	8779.28	13106.7	4570.72	9085.95	13546.7
1.28333	5311.58	10526.7	15648.2	5019.97	8221.02	11647.6	4500.42	8951.44	13353.9	4419.67	8796.74	13131.8	4582.58	9108.64	13579.2
1.2875	5330.05	10561.8	15698	5031.35	8239.42	11673.2	4510.91	8971.52	13382.7	4428.8	8814.24	13157	4594.48	9131.38	13611.8
1.29167	5348.59	10596.9	15747.9	5042.75	8257.86	11698.9	4521.42	8991.64	13411.6	4437.95	8831.77	13182.1	4606.4	9154.17	13644.5
1.29583	5367.19	10632.1	15797.9	5054.18	8276.34	11724.6	4531.96	9011.81	13440.5	4447.11	8849.33	13207.4	4618.36	9177.02	13677.2
1.3	5385.84	10667.5	15848.1	5065.63	8294.86	11750.3	4542.51	9032.01	13469.4	4456.29	8866.93	13232.6	4630.34	9199.91	13709.9
1.30417	5404.56	10702.9	15898.4	5077.11	8313.42	11776.2	4553.1	9052.26	13498.5	4465.49	8884.55	13257.9	4642.35	9222.86	13742.8
1.30833	5423.35	10738.5	15948.9	5088.61	8332.02	11802	4563.7	9072.54	13527.5	4474.71	8902.21	13283.3	4654.4	9245.86	13775.7
1.3125	5442.19	10774.2	15999.5	5100.14	8350.65	11827.9	4574.33	9092.87	13556.7	4483.95	8919.9	13308.7	4666.47	9268.92	13808.7
1.31667	5461.1	10810	16050.2	5111.69	8369.32	11853.9	4584.99	9113.25	13585.8	4493.2	8937.63	13334.1	4678.57	9292.02	13841.7
1.32083	5480.07	10845.9	16101.1	5123.27	8388.04	11879.9	4595.67	9133.66	13615.1	4502.48	8955.38	13359.6	4690.71	9315.18	13874.9
1.325	5499.1	10881.9	16152.1	5134.87	8406.79	11906	4606.37	9154.11	13644.4	4511.77	8973.17	13385.1	4702.87	9338.4	13908.1
1.32917	5518.2	10918	16203.3	5146.5	8425.58	11932.1	4617.09	9174.61	13673.7	4521.08	8991	13410.6	4715.06	9361.66	13941.3
1.33333	5537.36	10954.2	16254.6	5158.15	8444.4	11958.3	4627.84	9195.15	13703.1	4530.41	9008.85	13436.2	4727.29	9384.98	13974.7
1.3375	5556.58	10990.5	16306	5169.83	8463.27	11984.5	4638.62	9215.74	13732.6	4539.75	9026.74	13461.9	4739.54	9408.36	14008.1
1.34167	5575.87	11026.9	16357.5	5181.53	8482.18	12010.8	4649.41	9236.36	13762.1	4549.12	9044.66	13487.6	4751.83	9431.78	14041.5
1.34583	5595.22	11063.5	16409.3	5193.26	8501.12	12037.1	4660.24	9257.03	13791.7	4558.51	9062.61	13513.3	4764.14	9455.26	14075.1
1.35	5614.64	11100.1	16461.1	5205.01	8520.11	12063.5	4671.08	9277.74	13821.3	4567.91	9080.59	13539.1	4776.49	9478.8	14108.7
1.35417	5634.12	11136.9	16513.1	5216.79	8539.13	12089.9	4681.95	9298.49	13851	4577.33	9098.61	13564.9	4788.87	9502.38	14142.4
1.35833	5653.66	11173.8	16565.2	5228.59	8558.19	12116.4	4692.85	9319.28	13880.7	4586.77	9116.66	13590.7	4801.27	9526.02	14176.1
1.3625	5673.27	11210.7	16617.5	5240.42	8577.3	12142.9	4703.77	9340.12	13910.5	4596.23	9134.75	13616.7	4813.71	9549.72	14209.9
1.36667	5692.94	11247.8	16669.9	5252.28	8596.44	12169.5	4714.71	9361	13940.4	4605.71	9152.86	13642.6	4826.18	9573.47	14243.8
1.37083	5712.68	11285	16722.4	5264.16	8615.62	12196.2	4725.68	9381.93	13970.3	4615.2	9171.01	13668.6	4838.68	9597.27	14277.8
1.375	5732.49	11322.4	16775.1	5276.06	8634.84	12222.8	4736.67	9402.89	14000.3	4624.72	9189.2	13694.6	4851.22	9621.13	14311.8
1.37917	5752.36	11359.8	16827.9	5287.99	8654.1	12249.6	4747.69	9423.9	14030.3	4634.25	9207.41	13720.7	4863.78	9645.04	14345.9
1.38333	5772.29	11397.3	16880.9	5299.95	8673.4	12276.4	4758.73	9444.96	14060.4	4643.81	9225.66	13746.8	4876.37	9669.01	14380.1
1.3875	5792.29	11435	16934	5311.93	8692.74	12303.2	4769.79	9466.05	14090.5	4653.38	9243.95	13773	4889	9693.03	14414.3
1.39167	5812.36	11472.7	16987.3	5323.94	8712.12	12330.1	4780.89	9487.19	14120.7	4662.97	9262.26	13799.2	4901.65	9717.1	14448.7
1.39583	5832.49	11510.6	17040.7	5335.98	8731.54	12357.1	4792	9508.37	14150.9	4672.58	9280.61	13825.4	4914.34	9741.23	14483
1.4	5852.69	11548.6	17094.2	5348.04	8751	12384.1	4803.14	9529.6	14181.2	4682.21	9299	13851.7	4927.06	9765.42	14517.5
1.40417	5872.96	11586.7	17147.9	5360.13	8770.5	12411.1	4814.31	9550.87	14211.6	4691.86	9317.41	13878.1	4939.81	9789.66	14552
1.40833	5893.29	11624.9	17201.7	5372.24	8790.04	12438.3	4825.5	9572.18	14242	4701.53	9335.86	13904.5	4952.6	9813.95	14586.6
1.4125	5913.69	11663.3	17255.7	5384.38	8809.63	12465.4	4836.71	9593.54	14272.5	4711.21	9354.35	13930.9	4965.41	9838.3	14621.3
1.41667	5934.16	11701.7	17309.8	5396.54	8829.25	12492.6	4847.95	9614.94	14303	4720.92	9372.86	13957.3	4978.26	9862.71	14656
1.42083	5954.69	11740.3	17364	5408.74	8848.91	12519.9	4859.22	9636.38	14333.6	4730.64	9391.41	13983.9	4991.13	9887.17	14690.8
1.425	5975.3	11778.9	17418.4	5420.95	8868.61	12547.2	4870.51	9657.87	14364.2	4740.39	9410	14010.4	5004.04	9911.69	14725.7
1.42917	5995.97	11817.7	17472.9	5433.2	8888.35	12574.6	4881.82	9679.4	14394.9	4750.15	9428.62	14037	5016.99	9936.26	14760.7
1.43333	6016.7	11856.6	17527.6	5445.47	8908.13	12602	4893.16	9700.97	14425.7	4759.93	9447.27	14063.7	5029.96	9960.89	14795.7
1.4375	6037.51	11895.6	17582.4	5457.76	8927.96	12629.5	4904.53	9722.59	14456.5	4769.74	9465.95	14090.4	5042.97	9985.57	14830.8
1.44167	6058.38	11934.8	17637.4	5470.09	8947.82	12657	4915.92	9744.26	14487.4	4779.56	9484.67	14117.1	5056.01	10010.3	14866
1.44583	6079.33	11974	17692.5	5482.44	8967.72	12684.6	4927.34	9765.96	14518.3	4789.4	9503.43	14143.9	5069.08	10035.1	14901.2
1.45	6100.34	12013.4	17747.8	5494.81	8987.67	12712.3	4938.78	9787.71	14549.3	4799.26	9522.22	14170.7	5082.18	10060	14936.6
1.45417	6121.42	12052.9	17803.2	5507.22	9007.66	12740	4950.25	9809.51	14580.3	4809.14	9541.04	14197.6	5095.31	10084.9	14971.9
1.45833	6142.57	12092.4	17858.7	5519.64	9027.68	12767.7	4961.74	9831.35	14611.4	4819.04	9559.89	14224.5	5108.48	10109.8	15007.4
1.4625	6163.79	12132.2	17914.4	5532.1	9047.75	12795.5	4973.26	9853.24	14642.6	4828.96	9578.78	14251.4	5121.68	10134.8	15042.9
1.46667	6185.08	12172	17970.3	5544.58	9067.86	12823.4	4984.8	9875.17	14673.8	4838.9	9597.71	14278.4	5134.92	10159.9	15078.5
1.47083	6206.44	12211.9	18026.2	5557.09	9088.01	12851.3	4996.37	9897.14	14705	4848.85	9616.67	14305.5	5148.18	10185.1	15114.2
1.475	6227.87	12252	18082.4	5569.63	9108.2	12879.2	5007.97	9919.16	14736.4	4858.83	9635.66	14332.6	5161.48	10210.2	15150
1.47917	6249.37	12292.2	18138.7	5582.19	9128.44	12907.2	5019.59	9941.22	14767.8	4868.83	9654.69	14359.7	5174.81	10235.5	15185.8
1.48333	6270.94	12332.5	18195.1	5594.78	9148.71	12935.3	5031.24	9963.33	14799.2	4878.85	9673.75	14386.9	5188.18	10260.8	15221.7
1.4875	6292.58	12372.9	18251.6	5607.4	9169.03	12963.4	5042.91	9985.48	14830.7	4888.88	9692.84	14414.1	5201.57	10286.1	15257.7
1.49167	6314.29	12413.4	18308.4	5620.04	9189.38	12991.6	5054.61	10007.7	14862.3	4898.94	9711.97	14441.4	5215	10311.6	15293.7
1.49583	6336.07	12454.1	18365.2	5632.72	9209.78	13019.8	5066.33	10029.9	14893.9	4909.02	9731.14	14468.7	5228.47	10337	15329.8
1.5	6357.93	12494.8	18422.2	5645.41	9230.22	13048.1	5078.08	10052.2	14925.6	4919.11	9750.34	14496	5241.97	10362.6	15366
1.50417	6379.85	12535.7	18479.4	5658.14	9250.7	13076.5	5089.86	10074.5	14957.3	4929.23	9769.57	14523.4	5255.5	10388.2	15402.3
1.50833	6401.85	12576.7	18536.7	5670.89	9271.23	13104.9	5101.67	10096.9	14989.1	4939.36	9788.84	14550.9	5269.06	10413.8	15438.6
1.5125	6423.92	12617.9	18594.1	5683.67	9291.79	13133.3	5113.49	10119.3	15020.9	4949.52	9808.15	14578.4	5282.66	10439.5	15475
1.51667	6446.06	12659.1	18651.7	5696.48	9312.4	13161.8	5125.35	10141.8	15052.9	4959.7	9827.48	14605.9	5296.29	10465.3	15511.5
1.52083	6468.27	12700.5	18709.5	5709.31	9333.05	13190.4	5137.23	10164.3	15084.8	4969.89	9846.86	14633.5	5309.95	10491.1	15548.1
1.525	6490.56	12742	18767.4	5722.18	9353.74	13219	5149.14	10186.9	15116.8	4980.11	9866.27	14661.1	5323.65	10517	15584.7
1.52917	6512.91	12783.6	18825.4	5735.07	9374.47	13247.7	5161.08	10209.5	15148.9	4990.35	9885.71	14688.8	5337.38	10542.9	15621.4
1.53333	6535.34	12825.3	18883.6	5747.98	9395.25	13276.4	5173.04	10232.1	15181.1	5000.6	9905.19	14716.5	5351.15	10568.9	15658.2
1.5375	6557.85	12867.2	18941.9	5760.93	9416.07	13305.2	5185.02	10254.8	15213.3	5010.88	9924.7	14744.3	5364.95	10594.9	15695
1.54167	6580.43	12909.2	19000.4	5773.9	9436.93	13334	5197.04	10277.6	15245.5	5021.18	9944.25	14772.1	5378.78	10621	15732
1.54583	6603.08	12951.2	19059.1	5786.9	9457.83	13362.9	5209.08	10300.4	15277.9	5031.49	9963.83	14799.9	5392.65	10647.2	15769
1.55	6625.8	12993.5	19117.8	5799.93	9478.78	13391.8	5221.15	10323.2	15310.2	5041.83	9983.45	14827.8	5406.55	10673.4	15806
1.55417	6648.6	13035.8	19176.8	5812.99	9499.76	13420.8	5233.24	10346.1	15342.7	5052.19	10003.1	14855.8	5420.48	10699.7	15843.2
1.55833	6671.47	13078.3	19235.9	5826.07	9520.79	13449.9	5245.36	10369	15375.2	5062.57	10022.8	14883.8	5434.45	10726.1	15880.4
1.5625	6694.42	13120.8	19295.1	5839.18	9541.87	13479	5257.51	10392	15407.7	5072.97	10042.5	14911.8	5448.46	10752.5	15917.7
1.56667	6717.44	13163.6	19354.5	5852.32	9562.98	13508.2	5269.68	10415	15440.3	5083.39	10062.3	14939.9	5462.5	10778.9	15955.1
1.57083	6740.54	13206.4	19414	5865.49	9584.14	13537.4	5281.89	10438.1	15473	5093.82	10082.1	14968	5476.57	10805.4	15992.5
1.575	6763.71	13249.3	19473.7	5878.69	9605.34	13566.7	5294.12	10461.2	15505.7	5104.28	10101.9	14996.2	5490.68	10832	16030.1
1.57917	6786.95	13292.4	19533.5	5891.91	9626.59	13596	5306.37	10484.3	15538.5	5114.77	10121.8	15024.4	5504.82	10858.7	16067.7
1.58333	6810.28	13335.6	19593.5	5905.16	9647.87	13625.4	5318.65	10507.5	15571.4	5125.27	10141.7	15052.7	5519	10885.4	16105.3
1.5875	6833.67	13378.9	19653.6	5918.44	9669.2	13654.8	5330.96	10530.8	15604.3	5135.79	10161.6	15081	5533.21	10912.1	16143.1
1.59167	6857.15	13422.4	19713.9	5931.75	9690.58	13684.3	5343.3	10554.1	15637.3	5146.33	10181.6	15109.3	5547.45	10938.9	16180.9
1.59583	6880.7	13465.9	19774.4	5945.09	9711.99	13713.9	5355.67	10577.4	15670.3	5156.89	10201.6	15137.7	5561.74	10965.8	16218.8
1.6	6904.32	13509.6	19835	5958.46	9733.45	13743.5	5368.06	10600.8	15703.4	5167.48	10221.6	15166.2	5576.05	10992.7	16256.8
1.60417	6928.02	13553.5	19895.7	5971.85	9754.96	13773.2	5380.48	10624.3	15736.5	5178.08	10241.7	15194.7	5590.41	11019.7	16294.8
1.60833	6951.8	13597.4	19956.6	5985.27	9776.5	13802.9	5392.92	10647.8	15769.7	5188.71	10261.8	15223.2	5604.79	11046.8	16333
1.6125	6975.66	13641.5	20017.6	5998.72	9798.09	13832.7	5405.4	10671.3	15803	5199.36	10282	15251.8	5619.21	11073.9	16371.2
1.61667	6999.59	13685.7	20078.8	6012.2	9819.73	13862.5	5417.9	10694.9	15836.3	5210.02	10302.2	15280.4	5633.67	11101.1	16409.4
1.62083	7023.6	13730	20140.2	6025.71	9841.4	13892.4	5430.43	10718.5	15869.7	5220.71	10322.4	15309.1	5648.17	11128.3	16447.8
1.625	7047.69	13774.4	20201.7	6039.25	9863.12	13922.4	5442.98	10742.2	15903.2	5231.42	10342.7	15337.8	5662.69	11155.6	16486.2
1.62917	7071.85	13819	20263.3	6052.82	9884.89	13952.4	5455.57	10765.9	15936.7	5242.15	10363	15366.6	5677.26	11182.9	16524.7
1.63333	7096.09	13863.7	20325.1	6066.41	9906.7	13982.4	5468.18	10789.7	15970.3	5252.9	10383.3	15395.4	5691.86	11210.4	16563.3
1.6375	7120.42	13908.5	20387	6080.03	9928.55	14012.5	5480.82	10813.5	16003.9	5263.67	10403.7	15424.3	5706.49	11237.8	16602
1.64167	7144.82	13953.5	20449.2	6093.69	9950.44	14042.7	5493.49	10837.3	16037.6	5274.47	10424.1	15453.2	5721.17	11265.4	16640.7
1.64583	7169.29	13998.6	20511.4	6107.37	9972.38	14072.9	5506.19	10861.2	16071.3	5285.28	10444.5	15482.1	5735.87	11293	16679.5
1.65	7193.85	14043.8	20573.8	6121.08	9994.37	14103.2	5518.91	10885.2	16105.1	5296.12	10465	15511.1	5750.62	11320.6	16718.4
1.65417	7218.49	14089.1	20636.4	6134.82	10016.4	14133.6	5531.66	10909.2	16139	5306.97	10485.5	15540.2	5765.4	11348.3	16757.3
1.65833	7243.2	14134.6	20699.1	6148.59	10038.5	14164	5544.44	10933.3	16172.9	5317.85	10506	15569.3	5780.21	11376.1	16796.4
1.6625	7268	14180.2	20762	6162.39	10060.6	14194.4	5557.25	10957.4	16206.9	5328.75	10526.6	15598.4	5795.06	11404	16835.5
1.66667	7292.87	14225.9	20825	6176.21	10082.7	14225	5570.08	10981.5	16241	5339.67	10547.3	15627.6	5809.95	11431.9	16874.7
1.67083	7317.83	14271.8	20888.2	6190.07	10105	14255.5	5582.95	11005.7	16275.1	5350.61	10567.9	15656.8	5824.87	11459.8	16914
1.675	7342.86	14317.7	20951.5	6203.96	10127.2	14286.2	5595.84	11030	16309.3	5361.58	10588.6	15686.1	5839.84	11487.8	16953.3
1.67917	7367.98	14363.8	21015	6217.87	10149.5	14316.9	5608.76	11054.3	16343.5	5372.56	10609.4	15715.4	5854.83	11515.9	16992.7
1.68333	7393.17	14410.1	21078.6	6231.82	10171.8	14347.6	5621.71	11078.6	16377.8	5383.57	10630.1	15744.8	5869.87	11544.1	17032.2
1.6875	7418.45	14456.4	21142.4	6245.79	10194.2	14378.4	5634.69	11103	16412.2	5394.6	10650.9	15774.2	5884.94	11572.3	17071.8
1.69167	7443.81	14502.9	21206.3	6259.8	10216.7	14409.3	5647.7	11127.4	16446.6	5405.65	10671.8	15803.7	5900.04	11600.6	17111.5
1.69583	7469.24	14549.6	21270.4	6273.83	10239.1	14440.2	5660.73	11151.9	16481.1	5416.72	10692.7	15833.2	5915.19	11628.9	17151.2
1.7	7494.76	14596.3	21334.7	6287.89	10261.6	14471.2	5673.8	11176.5	16515.6	5427.81	10713.6	15862.8	5930.37	11657.3	17191
1.70417	7520.37	14643.2	21399.1	6301.99	10284.2	14502.2	5686.89	11201	16550.2	5438.93	10734.5	15892.4	5945.59	11685.7	17230.9
1.70833	7546.05	14690.2	21463.7	6316.11	10306.8	14533.3	5700.01	11225.7	16584.9	5450.06	10755.5	15922.1	5960.84	11714.3	17270.8
1.7125	7571.82	14737.4	21528.4	6330.26	10329.5	14564.5	5713.16	11250.4	16619.6	5461.22	10776.6	15951.8	5976.13	11742.8	17310.9
1.71667	7597.66	14784.7	21593.3	6344.45	10352.2	14595.7	5726.34	11275.1	16654.4	5472.4	10797.6	15981.5	5991.46	11771.5	17351
1.72083	7623.59	14832.1	21658.3	6358.66	10374.9	14626.9	5739.55	11299.9	16689.2	5483.6	10818.7	16011.3	6006.83	11800.2	17391.2
1.725	7649.61	14879.6	21723.5	6372.9	10397.7	14658.3	5752.78	11324.7	16724.1	5494.82	10839.9	16041.2	6022.24	11828.9	17431.5
1.72917	7675.7	14927.3	21788.8	6387.18	10420.5	14689.6	5766.05	11349.6	16759.1	5506.07	10861	16071	6037.68	11857.8	17471.8
1.73333	7701.88	14975.1	21854.3	6401.48	10443.4	14721.1	5779.34	11374.5	16794.1	5517.34	10882.3	16101	6053.16	11886.7	17512.3
1.7375	7728.15	15023	21919.9	6415.81	10466.3	14752.6	5792.67	11399.5	16829.2	5528.63	10903.5	16131	6068.67	11915.6	17552.8
1.74167	7754.49	15071.1	21985.7	6430.18	10489.3	14784.1	5806.02	11424.5	16864.4	5539.94	10924.8	16161	6084.23	11944.6	17593.3
1.74583	7780.93	15119.3	22051.7	6444.57	10512.3	14815.8	5819.4	11449.6	16899.6	5551.27	10946.1	16191.1	6099.82	11973.7	17634
1.75	7807.44	15167.7	22117.8	6458.99	10535.4	14847.4	5832.82	11474.7	16934.9	5562.63	10967.5	16221.2	6115.45	12002.9	17674.7
1.75417	7834.04	15216.1	22184.1	6473.45	10558.5	14879.2	5846.26	11499.9	16970.2	5574	10988.9	16251.4	6131.12	12032.1	17715.6
1.75833	7860.72	15264.7	22250.5	6487.93	10581.7	14911	5859.73	11525.1	17005.6	5585.4	11010.3	16281.6	6146.82	12061.3	17756.5
1.7625	7887.49	15313.5	22317.1	6502.45	10604.9	14942.8	5873.23	11550.4	17041.1	5596.83	11031.8	16311.9	6162.57	12090.7	17797.4
1.76667	7914.35	15362.3	22383.8	6517	10628.1	14974.7	5886.76	11575.7	17076.6	5608.27	11053.3	16342.2	6178.35	12120.1	17838.5
1.77083	7941.29	15411.4	22450.7	6531.57	10651.4	15006.7	5900.32	11601.1	17112.2	5619.74	11074.9	16372.6	6194.17	12149.5	17879.6
1.775	7968.31	15460.5	22517.8	6546.18	10674.7	15038.7	5913.91	11626.5	17147.8	5631.23	11096.5	16403	6210.03	12179.1	17920.8
1.77917	7995.42	15509.8	22585	6560.82	10698.1	15070.8	5927.52	11652	17183.5	5642.74	11118.1	16433.5	6225.93	12208.7	17962.1
1.78333	8022.62	15559.2	22652.4	6575.49	10721.6	15103	5941.17	11677.5	17219.3	5654.27	11139.8	16464	6241.87	12238.3	18003.5
1.7875	8049.9	15608.7	22719.9	6590.19	10745	15135.2	5954.85	11703.1	17255.2	5665.83	11161.5	16494.5	6257.84	12268	18045
1.79167	8077.27	15658.4	22787.6	6604.92	10768.6	15167.4	5968.56	11728.7	17291.1	5677.4	11183.2	16525.1	6273.85	12297.8	18086.5
1.79583	8104.72	15708.2	22855.4	6619.68	10792.1	15199.8	5982.3	11754.3	17327	5689.01	11205	16555.8	6289.91	12327.7	18128.1
1.8	8132.27	15758.2	22923.4	6634.47	10815.8	15232.1	5996.07	11780.1	17363	5700.63	11226.8	16586.5	6306	12357.6	18169.8
1.80417	8159.9	15808.3	22991.5	6649.3	10839.4	15264.6	6009.86	11805.8	17399.1	5712.27	11248.7	16617.3	6322.13	12387.5	18211.5
1.80833	8187.61	15858.5	23059.9	6664.15	10863.1	15297.1	6023.69	11831.7	17435.3	5723.94	11270.6	16648.1	6338.3	12417.6	18253.4
1.8125	8215.42	15908.8	23128.3	6679.04	10886.9	15329.7	6037.55	11857.5	17471.5	5735.64	11292.5	16678.9	6354.5	12447.7	18295.3
1.81667	8243.31	15959.3	23196.9	6693.96	10910.7	15362.3	6051.44	11883.5	17507.8	5747.35	11314.5	16709.8	6370.75	12477.9	18337.3
1.82083	8271.29	16010	23265.7	6708.91	10934.5	15395	6065.36	11909.4	17544.1	5759.09	11336.5	16740.7	6387.04	12508.1	18379.4
1.825	8299.36	16060.8	23334.7	6723.89	10958.4	15427.7	6079.31	11935.5	17580.5	5770.85	11358.6	16771.7	6403.36	12538.4	18421.6
1.82917	8327.52	16111.7	23403.8	6738.9	10982.4	15460.5	6093.29	11961.5	17617	5782.63	11380.7	16802.8	6419.73	12568.8	18463.8
1.83333	8355.76	16162.7	23473	6753.94	11006.4	15493.4	6107.3	11987.7	17653.5	5794.43	11402.8	16833.9	6436.13	12599.2	18506.1
1.8375	8384.1	16213.9	23542.4	6769.02	11030.4	15526.3	6121.34	12013.8	17690.1	5806.26	11425	16865	6452.58	12629.7	18548.5
1.84167	8412.52	16265.2	23612	6784.12	11054.5	15559.3	6135.41	12040.1	17726.7	5818.11	11447.2	16896.2	6469.06	12660.2	18591
1.84583	8441.03	16316.7	23681.7	6799.26	11078.6	15592.3	6149.51	12066.4	17763.5	5829.99	11469.4	16927.4	6485.59	12690.9	18633.6
1.85	8469.64	16368.3	23751.6	6814.43	11102.8	15625.4	6163.64	12092.7	17800.2	5841.88	11491.7	16958.7	6502.15	12721.6	18676.2
1.85417	8498.33	16420	23821.6	6829.63	11127.1	15658.6	6177.81	12119.1	17837.1	5853.81	11514	16990	6518.76	12752.3	18718.9
1.85833	8527.11	16471.9	23891.8	6844.87	11151.3	15691.8	6192	12145.5	17874	5865.75	11536.4	17021.4	6535.4	12783.1	18761.7
1.8625	8555.99	16523.9	23962.2	6860.13	11175.7	15725.1	6206.23	12172	17910.9	5877.72	11558.8	17052.8	6552.08	12814	18804.6
1.86667	8584.95	16576.1	24032.7	6875.43	11200	15758.4	6220.48	12198.5	17948	5889.71	11581.2	17084.3	6568.81	12845	18847.6
1.87083	8614.01	16628.4	24103.4	6890.76	11224.4	15791.8	6234.77	12225.1	17985.1	5901.72	11603.7	17115.9	6585.57	12876	18890.6
1.875	8643.15	16680.8	24174.2	6906.12	11248.9	15825.3	6249.09	12251.7	18022.2	5913.75	11626.2	17147.4	6602.38	12907.1	18933.8
1.87917	8672.39	16733.4	24245.2	6921.52	11273.4	15858.8	6263.44	12278.4	18059.5	5925.81	11648.8	17179.1	6619.22	12938.2	18977
1.88333	8701.72	16786.1	24316.4	6936.94	11298	15892.4	6277.82	12305.2	18096.7	5937.9	11671.3	17210.7	6636.11	12969.4	19020.2
1.8875	8731.14	16838.9	24387.7	6952.4	11322.6	15926	6292.23	12332	18134.1	5950	11694	17242.4	6653.03	13000.7	19063.6
1.89167	8760.65	16891.9	24459.2	6967.89	11347.3	15959.7	6306.67	12358.8	18171.5	5962.13	11716.7	17274.2	6670	13032.1	19107.1
1.89583	8790.26	16945.1	24530.8	6983.41	11372	15993.5	6321.15	12385.7	18209	5974.29	11739.4	17306	6687.01	13063.5	19150.6
1.9	8819.96	16998.4	24602.6	6998.97	11396.7	16027.3	6335.65	12412.7	18246.5	5986.46	11762.1	17337.9	6704.06	13095	19194.2
1.90417	8849.75	17051.8	24674.5	7014.56	11421.5	16061.2	6350.19	12439.7	18284.1	5998.66	11784.9	17369.8	6721.15	13126.5	19237.9
1.90833	8879.63	17105.3	24746.7	7030.18	11446.4	16095.2	6364.76	12466.7	18321.8	6010.89	11807.7	17401.8	6738.28	13158.2	19281.7
1.9125	8909.61	17159	24818.9	7045.83	11471.3	16129.2	6379.36	12493.8	18359.5	6023.14	11830.6	17433.8	6755.45	13189.8	19325.5
1.91667	8939.68	17212.9	24891.3	7061.51	11496.2	16163.3	6393.99	12521	18397.3	6035.41	11853.5	17465.9	6772.66	13221.6	19369.4
1.92083	8969.84	17266.9	24963.9	7077.23	11521.2	16197.4	6408.66	12548.2	18435.2	6047.7	11876.5	17498	6789.92	13253.4	19413.4
1.925	9000.1	17321	25036.7	7092.98	11546.3	16231.6	6423.35	12575.5	18473.1	6060.02	11899.5	17530.2	6807.21	13285.3	19457.5
1.92917	9030.45	17375.3	25109.6	7108.77	11571.4	16265.9	6438.08	12602.8	18511.1	6072.36	11922.5	17562.4	6824.55	13317.3	19501.7
1.93333	9060.9	17429.7	25182.7	7124.58	11596.5	16300.2	6452.84	12630.1	18549.2	6084.73	11945.6	17594.6	6841.93	13349.3	19546
1.9375	9091.44	17484.3	25255.9	7140.43	11621.7	16334.6	6467.63	12657.6	18587.3	6097.12	11968.7	17626.9	6859.35	13381.4	19590.3
1.94167	9122.07	17539	25329.3	7156.31	11647	16369	6482.46	12685	18625.5	6109.53	11991.8	17659.3	6876.81	13413.5	19634.7
1.94583	9152.8	17593.8	25402.8	7172.23	11672.3	16403.5	6497.31	12712.6	18663.7	6121.97	12015	17691.7	6894.32	13445.8	19679.2
1.95	9183.63	17648.8	25476.5	7188.18	11697.6	16438.1	6512.2	12740.1	18702	6134.43	12038.2	17724.2	6911.86	13478	19723.8
1.95417	9214.55	17703.9	25550.4	7204.16	11723	16472.7	6527.12	12767.8	18740.4	6146.92	12061.5	17756.7	6929.45	13510.4	19768.5
1.95833	9245.57	17759.2	25624.4	7220.17	11748.4	16507.4	6542.07	12795.5	18778.9	6159.43	12084.8	17789.2	6947.08	13542.8	19813.2
1.9625	9276.68	17814.6	25698.6	7236.22	11773.9	16542.2	6557.06	12823.2	18817.4	6171.96	12108.2	17821.9	6964.75	13575.3	19858.1
1.96667	9307.9	17870.2	25772.9	7252.3	11799.5	16577	6572.07	12851	18855.9	6184.52	12131.6	17854.5	6982.47	13607.9	19903
1.97083	9339.2	17925.9	25847.4	7268.42	11825.1	16611.8	6587.12	12878.8	18894.6	6197.11	12155	17887.2	7000.23	13640.5	19948
1.975	9370.61	17981.8	25922.1	7284.57	11850.7	16646.8	6602.2	12906.7	18933.3	6209.71	12178.5	17920	7018.02	13673.2	19993
1.97917	9402.11	18037.8	25996.9	7300.75	11876.4	16681.8	6617.32	12934.7	18972	6222.34	12202	17952.8	7035.87	13706	20038.2
1.98333	9433.71	18093.9	26071.9	7316.97	11902.1	16716.8	6632.46	12962.7	19010.9	6235	12225.5	17985.6	7053.75	13738.8	20083.4
1.9875	9465.4	18150.2	26147.1	7333.21	11927.9	16752	6647.64	12990.8	19049.8	6247.68	12249.1	18018.6	7071.68	13771.8	20128.8
1.99167	9497.2	18206.6	26222.4	7349.5	11953.8	16787.2	6662.86	13018.9	19088.7	6260.38	12272.7	18051.5	7089.65	13804.7	20174.2
1.99583	9529.09	18263.2	26297.8	7365.81	11979.6	16822.4	6678.1	13047	19127.8	6273.11	12296.4	18084.5	7107.66	13837.8	20219.7
2	9561.08	18320	26373.5	7382.16	12005.6	16857.7	6693.38	13075.2	19166.8	6285.86	12320.1	18117.6	7125.72	13870.9	20265.2
2.00417	9593.17	18376.8	26449.2	7398.55	12031.6	16893.1	6708.69	13103.5	19206	6298.64	12343.9	18150.7	7143.81	13904.1	20310.9
2.00833	9625.36	18433.9	26525.2	7414.97	12057.6	16928.5	6724.04	13131.8	19245.2	6311.45	12367.7	18183.8	7161.96	13937.3	20356.6
2.0125	9657.64	18491	26601.3	7431.42	12083.7	16964	6739.41	13160.2	19284.5	6324.27	12391.5	18217	7180.14	13970.7	20402.4
2.01667	9690.02	18548.4	26677.6	7447.91	12109.8	16999.6	6754.82	13188.7	19323.9	6337.12	12415.4	18250.3	7198.37	14004.1	20448.3
2.02083	9722.49	18605.8	26754	7464.43	12136	17035.2	6770.27	13217.2	19363.3	6350	12439.3	18283.6	7216.64	14037.5	20494.3
2.025	9755.06	18663.4	26830.6	7480.98	12162.3	17070.9	6785.74	13245.7	19402.8	6362.9	12463.3	18317	7234.96	14071.1	20540.4
2.02917	9787.72	18721.2	26907.3	7497.57	12188.5	17106.7	6801.25	13274.3	19442.3	6375.83	12487.3	18350.4	7253.32	14104.7	20586.5
2.03333	9820.47	18779	26984.3	7514.19	12214.9	17142.5	6816.8	13302.9	19481.9	6388.78	12511.3	18383.8	7271.72	14138.3	20632.7
2.0375	9853.32	18837.1	27061.3	7530.85	12241.3	17178.4	6832.37	13331.7	19521.6	6401.75	12535.4	18417.3	7290.17	14172.1	20679.1
2.04167	9886.27	18895.2	27138.6	7547.54	12267.7	17214.3	6847.99	13360.4	19561.3	6414.75	12559.5	18450.9	7308.66	14205.9	20725.5
2.04583	9919.31	18953.5	27216	7564.27	12294.2	17250.3	6863.63	13389.2	19601.2	6427.78	12583.7	18484.5	7327.19	14239.8	20771.9
2.05	9952.45	19012	27293.5	7581.03	12320.7	17286.4	6879.31	13418.1	19641	6440.83	12607.9	18518.2	7345.77	14273.7	20818.5
2.05417	9985.68	19070.6	27371.2	7597.83	12347.3	17322.5	6895.02	13447	19681	6453.91	12632.1	18551.9	7364.39	14307.7	20865.1
2.05833	10019	19129.3	27449.1	7614.66	12374	17358.7	6910.76	13476	19721	6467.01	12656.4	18585.7	7383.06	14341.8	20911.9
2.0625	10052.4	19188.2	27527.2	7631.52	12400.7	17395	6926.54	13505	19761.1	6480.13	12680.7	18619.5	7401.77	14376	20958.7
2.06667	10086	19247.2	27605.4	7648.42	12427.4	17431.3	6942.36	13534.1	19801.2	6493.28	12705.1	18653.3	7420.52	14410.2	21005.6
2.07083	10119.6	19306.4	27683.7	7665.36	12454.2	17467.7	6958.2	13563.3	19841.4	6506.46	12729.5	18687.2	7439.32	14444.5	21052.6
2.075	10153.3	19365.7	27762.3	7682.33	12481.1	17504.1	6974.08	13592.5	19881.7	6519.66	12754	18721.2	7458.17	14478.9	21099.6
2.07917	10187.1	19425.1	27840.9	7699.33	12508	17540.6	6990	13621.7	19922	6532.89	12778.4	18755.2	7477.05	14513.4	21146.8
2.08333	10221.1	19484.7	27919.8	7716.37	12534.9	17577.2	7005.95	13651	19962.4	6546.14	12803	18789.3	7495.98	14547.9	21194
2.0875	10255.1	19544.5	27998.8	7733.44	12561.9	17613.9	7021.93	13680.4	20002.9	6559.42	12827.6	18823.4	7514.95	14582.5	21241.3
2.09167	10289.2	19604.3	28078	7750.55	12589	17650.6	7037.95	13709.8	20043.4	6572.72	12852.2	18857.6	7533.96	14617.1	21288.7
2.09583	10323.4	19664.4	28157.3	7767.7	12616.1	17687.3	7054	13739.3	20084	6586.05	12876.8	18891.8	7553.02	14651.8	21336.2
2.1	10357.8	19724.5	28236.8	7784.88	12643.2	17724.2	7070.08	13768.8	20124.7	6599.4	12901.5	18926.1	7572.12	14686.6	21383.8
2.10417	10392.2	19784.9	28316.4	7802.09	12670.5	17761.1	7086.2	13798.4	20165.4	6612.78	12926.3	18960.4	7591.27	14721.5	21431.4
2.10833	10426.7	19845.3	28396.2	7819.34	12697.7	17798	7102.35	13828	20206.2	6626.18	12951.1	18994.7	7610.46	14756.4	21479.1
2.1125	10461.3	19906	28476.2	7836.62	12725	17835.1	7118.54	13857.7	20247.1	6639.61	12975.9	19029.2	7629.69	14791.4	21526.9
2.11667	10496.1	19966.7	28556.3	7853.94	12752.4	17872.1	7134.75	13887.5	20288	6653.07	13000.8	19063.6	7648.96	14826.4	21574.8
2.12083	10530.9	20027.6	28636.6	7871.29	12779.8	17909.3	7151	13917.3	20329	6666.55	13025.7	19098.2	7668.28	14861.6	21622.8
2.125	10565.9	20088.7	28717.1	7888.68	12807.2	17946.5	7167.29	13947.1	20370.1	6680.06	13050.6	19132.7	7687.64	14896.8	21670.8
2.12917	10600.9	20149.9	28797.7	7906.09	12834.7	17983.8	7183.61	13977	20411.2	6693.59	13075.6	19167.4	7707.05	14932	21718.9
2.13333	10636	20211.3	28878.5	7923.55	12862.3	18021.1	7199.96	14007	20452.4	6707.15	13100.7	19202	7726.5	14967.3	21767.1
2.1375	10671.3	20272.8	28959.4	7941.03	12889.9	18058.5	7216.34	14037	20493.6	6720.73	13125.7	19236.8	7746	15002.7	21815.4
2.14167	10706.6	20334.4	29040.5	7958.56	12917.6	18095.9	7232.76	14067	20535	6734.34	13150.9	19271.5	7765.54	15038.2	21863.8
2.14583	10742.1	20396.2	29121.8	7976.11	12945.3	18133.4	7249.22	14097.2	20576.3	6747.97	13176	19306.4	7785.12	15073.8	21912.3
2.15	10777.7	20458.2	29203.2	7993.7	12973	18171	7265.7	14127.3	20617.8	6761.63	13201.2	19341.2	7804.76	15109.4	21960.8
2.15417	10813.3	20520.3	29284.7	8011.33	13000.8	18208.7	7282.22	14157.5	20659.3	6775.31	13226.4	19376.2	7824.43	15145	22009.4
2.15833	10849.1	20582.5	29366.5	8028.99	13028.7	18246.4	7298.78	14187.8	20700.9	6789.01	13251.7	19411.1	7844.15	15180.8	22058.1
2.1625	10885	20644.9	29448.4	8046.69	13056.6	18284.1	7315.37	14218.2	20742.5	6802.75	13277	19446.2	7863.92	15216.6	22106.9
2.16667	10921	20707.5	29530.4	8064.42	13084.5	18322	7331.99	14248.5	20784.2	6816.51	13302.4	19481.2	7883.73	15252.5	22155.8
2.17083	10957.1	20770.2	29612.6	8082.18	13112.5	18359.8	7348.65	14279	20826	6830.29	13327.8	19516.4	7903.58	15288.5	22204.7
2.175	10993.3	20833.1	29695	8099.98	13140.6	18397.8	7365.34	14309.5	20867.8	6844.1	13353.2	19551.5	7923.48	15324.5	22253.8
2.17917	11029.6	20896.1	29777.5	8117.82	13168.7	18435.8	7382.07	14340	20909.7	6857.93	13378.7	19586.8	7943.43	15360.6	22302.9
2.18333	11066	20959.2	29860.2	8135.69	13196.9	18473.9	7398.83	14370.6	20951.7	6871.79	13404.2	19622	7963.42	15396.8	22352.1
2.1875	11102.5	21022.5	29943.1	8153.6	13225.1	18512	7415.63	14401.3	20993.7	6885.68	13429.8	19657.3	7983.46	15433	22401.4
2.19167	11139.2	21086	30026.1	8171.54	13253.3	18550.2	7432.46	14432	21035.8	6899.59	13455.4	19692.7	8003.55	15469.3	22450.7
2.19583	11175.9	21149.6	30109.2	8189.52	13281.6	18588.5	7449.33	14462.7	21078	6913.53	13481.1	19728.1	8023.68	15505.7	22500.2
2.2	11212.8	21213.4	30192.6	8207.53	13310	18626.8	7466.23	14493.6	21120.2	6927.49	13506.7	19763.6	8043.86	15542.1	22549.7
2.20417	11249.7	21277.3	30276	8225.58	13338.4	18665.2	7483.17	14524.4	21162.5	6941.48	13532.5	19799.1	8064.08	15578.7	22599.3
2.20833	11286.8	21341.4	30359.7	8243.67	13366.9	18703.7	7500.14	14555.4	21204.9	6955.49	13558.2	19834.7	8084.35	15615.3	22649
2.2125	11324	21405.6	30443.5	8261.79	13395.4	18742.2	7517.15	14586.4	21247.3	6969.53	13584	19870.3	8104.67	15651.9	22698.8
2.21667	11361.3	21470	30527.4	8279.94	13424	18780.8	7534.19	14617.4	21289.8	6983.6	13609.9	19906	8125.03	15688.7	22748.7
2.22083	11398.7	21534.6	30611.5	8298.14	13452.6	18819.4	7551.27	14648.5	21332.3	6997.69	13635.8	19941.7	8145.44	15725.5	22798.6
2.225	11436.2	21599.3	30695.8	8316.37	13481.3	18858.1	7568.38	14679.7	21374.9	7011.81	13661.7	19977.5	8165.9	15762.4	22848.7
2.22917	11473.9	21664.1	30780.2	8334.63	13510	18896.9	7585.53	14710.9	21417.6	7025.96	13687.7	20013.3	8186.41	15799.4	22898.8
2.23333	11511.6	21729.1	30864.8	8352.94	13538.8	18935.8	7602.72	14742.1	21460.4	7040.13	13713.7	20049.2	8206.96	15836.4	22949
2.2375	11549.5	21794.3	30949.6	8371.27	13567.6	18974.7	7619.94	14773.5	21503.2	7054.33	13739.8	20085.1	8227.56	15873.5	22999.3
2.24167	11587.4	21859.6	31034.5	8389.65	13596.5	19013.6	7637.2	14804.8	21546.1	7068.55	13765.9	20121.1	8248.21	15910.7	23049.6
2.24583	11625.5	21925.1	31119.5	8408.06	13625.4	19052.7	7654.49	14836.3	21589	7082.8	13792	20157.1	8268.9	15947.9	23100.1
2.25	11663.7	21990.7	31204.8	8426.51	13654.4	19091.8	7671.82	14867.8	21632.1	7097.08	13818.2	20193.2	8289.64	15985.2	23150.6
2.25417	11702	22056.5	31290.1	8445	13683.5	19130.9	7689.19	14899.3	21675.2	7111.38	13844.4	20229.3	8310.43	16022.6	23201.2
2.25833	11740.4	22122.4	31375.7	8463.52	13712.5	19170.2	7706.59	14930.9	21718.3	7125.71	13870.7	20265.5	8331.27	16060.1	23252
2.2625	11779	22188.5	31461.3	8482.08	13741.7	19209.4	7724.02	14962.6	21761.5	7140.07	13897	20301.7	8352.16	16097.7	23302.7
2.26667	11817.6	22254.7	31547.2	8500.67	13770.9	19248.8	7741.5	14994.3	21804.8	7154.46	13923.4	20338	8373.09	16135.3	23353.6
2.27083	11856.4	22321.1	31633.2	8519.31	13800.2	19288.2	7759.01	15026.1	21848.2	7168.87	13949.8	20374.3	8394.08	16173	23404.6
2.275	11895.3	22387.7	31719.3	8537.98	13829.5	19327.7	7776.56	15057.9	21891.6	7183.3	13976.2	20410.7	8415.11	16210.7	23455.6
2.27917	11934.3	22454.4	31805.7	8556.68	13858.8	19367.3	7794.14	15089.8	21935.1	7197.77	14002.7	20447.1	8436.19	16248.6	23506.8
2.28333	11973.4	22521.3	31892.1	8575.43	13888.2	19406.9	7811.76	15121.7	21978.6	7212.26	14029.2	20483.6	8457.32	16286.5	23558
2.2875	12012.6	22588.4	31978.7	8594.21	13917.7	19446.6	7829.42	15153.7	22022.2	7226.78	14055.8	20520.1	8478.5	16324.5	23609.3
2.29167	12052	22655.5	32065.5	8613.03	13947.2	19486.3	7847.11	15185.8	22065.9	7241.32	14082.4	20556.7	8499.72	16362.6	23660.6
2.29583	12091.4	22722.9	32152.5	8631.89	13976.8	19526.1	7864.85	15217.9	22109.7	7255.89	14109.1	20593.4	8521	16400.7	23712.1
2.3	12131	22790.4	32239.5	8650.79	14006.4	19566	7882.61	15250.1	22153.5	7270.49	14135.8	20630	8542.32	16438.9	23763.7
2.30417	12170.7	22858.1	32326.8	8669.72	14036.1	19605.9	7900.42	15282.3	22197.4	7285.12	14162.5	20666.8	8563.7	16477.2	23815.3
2.30833	12210.5	22925.9	32414.2	8688.69	14065.9	19646	7918.26	15314.6	22241.3	7299.78	14189.3	20703.6	8585.12	16515.6	23867
2.3125	12250.5	22993.9	32501.7	8707.7	14095.6	19686	7936.14	15347	22285.4	7314.46	14216.1	20740.4	8606.6	16554	23918.8
2.31667	12290.5	23062	32589.5	8726.75	14125.5	19726.2	7954.06	15379.4	22329.5	7329.17	14243	20777.3	8628.12	16592.5	23970.7
2.32083	12330.7	23130.3	32677.3	8745.83	14155.4	19766.4	7972.02	15411.8	22373.6	7343.9	14269.9	20814.3	8649.69	16631.1	24022.7
2.325	12371	23198.8	32765.3	8764.96	14185.4	19806.7	7990.01	15444.4	22417.8	7358.67	14296.9	20851.3	8671.31	16669.8	24074.8
2.32917	12411.4	23267.4	32853.5	8784.12	14215.4	19847	8008.04	15477	22462.1	7373.46	14323.9	20888.3	8692.99	16708.5	24126.9
2.33333	12451.9	23336.2	32941.8	8803.32	14245.4	19887.4	8026.11	15509.6	22506.5	7388.28	14350.9	20925.4	8714.71	16747.3	24179.2
2.3375	12492.6	23405.2	33030.3	8822.56	14275.5	19927.9	8044.21	15542.3	22550.9	7403.12	14378	20962.6	8736.48	16786.2	24231.5
2.34167	12533.4	23474.3	33118.9	8841.83	14305.7	19968.4	8062.36	15575.1	22595.4	7418	14405.2	20999.8	8758.31	16825.2	24283.9
2.34583	12574.2	23543.5	33207.7	8861.15	14336	20009	8080.54	15607.9	22640	7432.9	14432.3	21037	8780.18	16864.2	24336.4
2.35	12615.3	23612.9	33296.7	8880.5	14366.2	20049.7	8098.76	15640.7	22684.6	7447.83	14459.6	21074.3	8802.11	16903.4	24388.9
2.35417	12656.4	23682.5	33385.8	8899.9	14396.6	20090.4	8117.02	15673.7	22729.3	7462.79	14486.8	21111.7	8824.08	16942.6	24441.6
2.35833	12697.7	23752.3	33475	8919.33	14427	20131.2	8135.31	15706.7	22774.1	7477.77	14514.1	21149.1	8846.11	16981.9	24494.4
2.3625	12739	23822.2	33564.4	8938.8	14457.4	20172.1	8153.65	15739.7	22818.9	7492.79	14541.5	21186.6	8868.19	17021.2	24547.2
2.36667	12780.5	23892.2	33653.9	8958.31	14487.9	20213.1	8172.02	15772.8	22863.8	7507.83	14568.9	21224.1	8890.32	17060.6	24600.1
2.37083	12822.2	23962.5	33743.6	8977.86	14518.5	20254.1	8190.43	15806	22908.8	7522.9	14596.3	21261.6	8912.5	17100.1	24653.1
2.375	12863.9	24032.8	33833.5	8997.45	14549.1	20295.1	8208.88	15839.2	22953.8	7538	14623.8	21299.3	8934.73	17139.7	24706.2
2.37917	12905.8	24103.4	33923.5	9017.07	14579.8	20336.3	8227.37	15872.5	22998.9	7553.12	14651.4	21336.9	8957.01	17179.4	24759.4
2.38333	12947.8	24174.1	34013.6	9036.74	14610.5	20377.5	8245.9	15905.9	23044.1	7568.28	14678.9	21374.7	8979.34	17219.1	24812.6
2.3875	12989.9	24245	34104	9056.45	14641.3	20418.8	8264.46	15939.3	23089.3	7583.46	14706.6	21412.4	9001.73	17258.9	24866
2.39167	13032.1	24316	34194.4	9076.19	14672.2	20460.1	8283.07	15972.8	23134.7	7598.67	14734.2	21450.3	9024.17	17298.8	24919.4
2.39583	13074.5	24387.2	34285	9095.98	14703.1	20501.5	8301.71	16006.3	23180	7613.91	14761.9	21488.2	9046.66	17338.8	24972.9
2.4	13117	24458.5	34375.8	9115.8	14734	20543	8320.4	16039.9	23225.5	7629.18	14789.7	21526.1	9069.2	17378.9	25026.6
2.40417	13159.6	24530.1	34466.7	9135.67	14765	20584.5	8339.12	16073.5	23271	7644.48	14817.5	21564.1	9091.79	17419	25080.2
2.40833	13202.3	24601.7	34557.7	9155.57	14796.1	20626.2	8357.88	16107.3	23316.6	7659.8	14845.3	21602.1	9114.44	17459.2	25134
2.4125	13245.2	24673.6	34649	9175.51	14827.2	20667.8	8376.68	16141	23362.2	7675.16	14873.2	21640.2	9137.14	17499.5	25187.9
2.41667	13288.2	24745.6	34740.3	9195.5	14858.4	20709.6	8395.52	16174.9	23408	7690.54	14901.2	21678.4	9159.89	17539.9	25241.8
2.42083	13331.3	24817.7	34831.8	9215.52	14889.6	20751.4	8414.4	16208.8	23453.7	7705.95	14929.1	21716.6	9182.69	17580.3	25295.9
2.425	13374.6	24890.1	34923.5	9235.59	14920.9	20793.3	8433.32	16242.7	23499.6	7721.39	14957.2	21754.8	9205.55	17620.8	25350
2.42917	13417.9	24962.6	35015.3	9255.69	14952.3	20835.2	8452.28	16276.7	23545.5	7736.86	14985.2	21793.1	9228.46	17661.4	25404.2
2.43333	13461.4	25035.2	35107.2	9275.84	14983.7	20877.3	8471.28	16310.8	23591.5	7752.36	15013.4	21831.5	9251.42	17702.1	25458.5
2.4375	13505.1	25108	35199.3	9296.02	15015.2	20919.4	8490.32	16344.9	23637.6	7767.89	15041.5	21869.9	9274.43	17742.9	25512.9
2.44167	13548.8	25181	35291.6	9316.25	15046.7	20961.5	8509.39	16379.1	23683.7	7783.44	15069.7	21908.3	9297.5	17783.7	25567.4
2.44583	13592.7	25254.1	35384	9336.51	15078.3	21003.7	8528.51	16413.4	23729.9	7799.03	15098	21946.8	9320.62	17824.6	25621.9
2.45	13636.7	25327.4	35476.5	9356.82	15109.9	21046	8547.67	16447.7	23776.2	7814.64	15126.3	21985.4	9343.8	17865.6	25676.5
2.45417	13680.8	25400.9	35569.2	9377.17	15141.6	21088.4	8566.87	16482.1	23822.6	7830.29	15154.6	22024	9367.03	17906.7	25731.3
2.45833	13725.1	25474.5	35662.1	9397.56	15173.4	21130.8	8586.11	16516.5	23869	7845.96	15183	22062.7	9390.31	17947.8	25786.1
2.4625	13769.5	25548.3	35755	9417.98	15205.2	21173.3	8605.39	16551	23915.4	7861.66	15211.4	22101.4	9413.65	17989.1	25841
2.46667	13814	25622.3	35848.2	9438.45	15237.1	21215.9	8624.71	16585.6	23962	7877.39	15239.9	22140.2	9437.04	18030.4	25896
2.47083	13858.6	25696.4	35941.4	9458.96	15269	21258.5	8644.07	16620.2	24008.6	7893.16	15268.5	22179.1	9460.48	18071.8	25951.1
2.475	13903.4	25770.7	36034.9	9479.52	15301	21301.2	8663.47	16654.9	24055.3	7908.95	15297	22217.9	9483.98	18113.2	26006.2
2.47917	13948.3	25845.1	36128.4	9500.11	15333	21344	8682.91	16689.7	24102.1	7924.77	15325.7	22256.9	9507.53	18154.8	26061.5
2.48333	13993.4	25919.7	36222.2	9520.74	15365.1	21386.9	8702.39	16724.5	24148.9	7940.62	15354.3	22295.9	9531.13	18196.4	26116.8
2.4875	14038.5	25994.5	36316	9541.42	15397.3	21429.8	8721.91	16759.3	24195.8	7956.5	15383	22334.9	9554.8	18238.1	26172.2
2.49167	14083.8	26069.4	36410	9562.14	15429.5	21472.8	8741.47	16794.3	24242.7	7972.4	15411.8	22374	9578.51	18279.9	26227.7
2.49583	14129.3	26144.5	36504.2	9582.89	15461.8	21515.8	8761.08	16829.3	24289.8	7988.34	15440.6	22413.2	9602.28	18321.8	26283.3
2.5	14174.8	26219.8	36598.5	9603.69	15494.1	21558.9	8780.72	16864.3	24336.9	8004.31	15469.4	22452.4	9626.11	18363.8	26339
2.50417	14220.5	26295.2	36692.9	9624.54	15526.5	21602.1	8800.41	16899.4	24384	8020.31	15498.3	22491.6	9649.98	18405.8	26394.8
2.50833	14266.4	26370.8	36787.5	9645.42	15558.9	21645.4	8820.14	16934.6	24431.3	8036.34	15527.3	22531	9673.92	18447.9	26450.6
2.5125	14312.3	26446.6	36882.2	9666.34	15591.5	21688.7	8839.9	16969.9	24478.6	8052.4	15556.3	22570.3	9697.91	18490.1	26506.6
2.51667	14358.4	26522.5	36977.1	9687.31	15624	21732.1	8859.71	17005.2	24526	8068.49	15585.3	22609.7	9721.95	18532.4	26562.6
2.52083	14404.6	26598.6	37072.1	9708.32	15656.7	21775.6	8879.57	17040.6	24573.4	8084.61	15614.4	22649.2	9746.05	18574.8	26618.7
2.525	14451	26674.8	37167.3	9729.37	15689.3	21819.1	8899.46	17076	24620.9	8100.75	15643.5	22688.8	9770.21	18617.2	26674.9
2.52917	14497.5	26751.2	37262.6	9750.46	15722.1	21862.7	8919.39	17111.5	24668.5	8116.93	15672.7	22728.3	9794.42	18659.7	26731.2
2.53333	14544.1	26827.8	37358	9771.6	15754.9	21906.4	8939.37	17147	24716.2	8133.14	15701.9	22768	9818.69	18702.3	26787.6
2.5375	14590.8	26904.5	37453.6	9792.77	15787.8	21950.1	8959.39	17182.7	24763.9	8149.38	15731.2	22807.7	9843.01	18745	26844
2.54167	14637.7	26981.4	37549.3	9813.99	15820.7	21993.9	8979.45	17218.4	24811.7	8165.65	15760.5	22847.4	9867.39	18787.8	26900.6
2.54583	14684.7	27058.5	37645.2	9835.25	15853.7	22037.8	8999.55	17254.1	24859.6	8181.95	15789.9	22887.2	9891.82	18830.6	26957.2
2.55	14731.9	27135.7	37741.2	9856.56	15886.7	22081.8	9019.69	17289.9	24907.5	8198.28	15819.3	22927.1	9916.31	18873.5	27013.9
2.55417	14779.2	27213.1	37837.3	9877.91	15919.8	22125.8	9039.88	17325.8	24955.5	8214.64	15848.8	22967	9940.86	18916.6	27070.7
2.55833	14826.6	27290.6	37933.6	9899.29	15953	22169.9	9060.1	17361.7	25003.6	8231.04	15878.3	23006.9	9965.46	18959.6	27127.6
2.5625	14874.2	27368.4	38030	9920.73	15986.2	22214.1	9080.37	17397.7	25051.8	8247.46	15907.8	23046.9	9990.12	19002.8	27184.6
2.56667	14921.8	27446.2	38126.6	9942.2	16019.5	22258.3	9100.68	17433.8	25100	8263.91	15937.4	23087	10014.8	19046.1	27241.7
2.57083	14969.7	27524.3	38223.3	9963.72	16052.8	22302.6	9121.04	17469.9	25148.3	8280.4	15967.1	23127.1	10039.6	19089.4	27298.8
2.575	15017.6	27602.5	38320.1	9985.28	16086.2	22347	9141.44	17506.1	25196.6	8296.91	15996.8	23167.3	10064.4	19132.8	27356.1
2.57917	15065.7	27680.9	38417.1	10006.9	16119.7	22391.4	9161.87	17542.4	25245	8313.46	16026.5	23207.5	10089.3	19176.3	27413.4
2.58333	15114	27759.4	38514.2	10028.5	16153.2	22436	9182.36	17578.7	25293.5	8330.03	16056.3	23247.8	10114.3	19219.9	27470.8
2.5875	15162.3	27838.1	38611.5	10050.2	16186.8	22480.5	9202.88	17615.1	25342.1	8346.64	16086.2	23288.1	10139.3	19263.6	27528.3
2.59167	15210.8	27917	38708.9	10071.9	16220.4	22525.2	9223.45	17651.5	25390.7	8363.28	16116.1	23328.5	10164.3	19307.3	27585.9
2.59583	15259.5	27996	38806.4	10093.7	16254.2	22569.9	9244.06	17688	25439.4	8379.95	16146	23369	10189.4	19351.2	27643.6
2.6	15308.3	28075.2	38904.1	10115.5	16287.9	22614.7	9264.71	17724.6	25488.2	8396.65	16176	23409.5	10214.6	19395.1	27701.3
2.60417	15357.2	28154.6	39001.9	10137.4	16321.7	22659.6	9285.41	17761.2	25537.1	8413.38	16206	23450	10239.8	19439.1	27759.2
2.60833	15406.2	28234.1	39099.8	10159.3	16355.6	22704.5	9306.14	17797.9	25586	8430.14	16236.1	23490.7	10265.1	19483.2	27817.1
2.6125	15455.4	28313.8	39197.9	10181.3	16389.6	22749.5	9326.93	17834.7	25635	8446.94	16266.2	23531.3	10290.5	19527.3	27875.1
2.61667	15504.8	28393.6	39296.1	10203.3	16423.6	22794.6	9347.75	17871.5	25684	8463.76	16296.4	23572	10315.9	19571.6	27933.3
2.62083	15554.2	28473.6	39394.5	10225.3	16457.6	22839.8	9368.62	17908.4	25733.1	8480.62	16326.6	23612.8	10341.3	19615.9	27991.5
2.625	15603.8	28553.8	39493	10247.4	16491.8	22885	9389.53	17945.4	25782.3	8497.51	16356.9	23653.6	10366.9	19660.3	28049.7
2.62917	15653.6	28634.1	39591.6	10269.5	16526	22930.3	9410.49	17982.4	25831.6	8514.43	16387.2	23694.5	10392.4	19704.8	28108.1
2.63333	15703.5	28714.6	39690.3	10291.7	16560.2	22975.6	9431.49	18019.5	25880.9	8531.38	16417.6	23735.4	10418.1	19749.4	28166.6
2.6375	15753.5	28795.3	39789.2	10313.9	16594.5	23021.1	9452.53	18056.7	25930.3	8548.36	16448	23776.4	10443.8	19794.1	28225.1
2.64167	15803.7	28876.1	39888.2	10336.1	16628.9	23066.6	9473.61	18093.9	25979.8	8565.38	16478.5	23817.5	10469.5	19838.8	28283.7
2.64583	15854	28957.1	39987.4	10358.4	16663.3	23112.2	9494.74	18131.2	26029.4	8582.42	16509	23858.6	10495.3	19883.7	28342.5
2.65	15904.4	29038.3	40086.7	10380.8	16697.8	23157.8	9515.92	18168.5	26079	8599.5	16539.6	23899.7	10521.2	19928.6	28401.3
2.65417	15955	29119.6	40186.1	10403.2	16732.4	23203.5	9537.14	18205.9	26128.7	8616.61	16570.2	23940.9	10547.1	19973.6	28460.1
2.65833	16005.7	29201.1	40285.6	10425.6	16767	23249.3	9558.4	18243.4	26178.4	8633.75	16600.8	23982.2	10573.1	20018.7	28519.1
2.6625	16056.6	29282.7	40385.3	10448.1	16801.7	23295.2	9579.7	18281	26228.2	8650.93	16631.5	24023.5	10599.1	20063.8	28578.2
2.66667	16107.6	29364.5	40485.1	10470.6	16836.4	23341.1	9601.05	18318.6	26278.1	8668.13	16662.3	24064.9	10625.3	20109.1	28637.3
2.67083	16158.7	29446.5	40585.1	10493.2	16871.2	23387.1	9622.45	18356.2	26328.1	8685.37	16693.1	24106.3	10651.4	20154.4	28696.6
2.675	16210	29528.6	40685.2	10515.8	16906.1	23433.2	9643.88	18394	26378.1	8702.64	16724	24147.8	10677.6	20199.8	28755.9
2.67917	16261.4	29610.9	40785.4	10538.4	16941	23479.3	9665.37	18431.8	26428.2	8719.94	16754.9	24189.3	10703.9	20245.3	28815.3
2.68333	16313	29693.4	40885.7	10561.1	16976	23525.5	9686.89	18469.7	26478.4	8737.27	16785.8	24230.9	10730.3	20290.9	28874.8
2.6875	16364.7	29776	40986.1	10583.9	17011	23571.8	9708.47	18507.6	26528.7	8754.64	16816.8	24272.6	10756.7	20336.6	28934.4
2.69167	16416.5	29858.8	41086.7	10606.7	17046.2	23618.2	9730.08	18545.6	26579	8772.04	16847.9	24314.3	10783.1	20382.4	28994.1
2.69583	16468.5	29941.7	41187.5	10629.5	17081.3	23664.6	9751.74	18583.7	26629.4	8789.47	16879	24356	10809.6	20428.2	29053.8
2.7	16520.6	30024.8	41288.3	10652.4	17116.6	23711.1	9773.45	18621.8	26679.8	8806.93	16910.1	24397.8	10836.2	20474.1	29113.7
2.70417	16572.9	30108.1	41389.3	10675.3	17151.9	23757.7	9795.2	18660	26730.4	8824.43	16941.3	24439.7	10862.9	20520.1	29173.6
2.70833	16625.3	30191.5	41490.4	10698.3	17187.2	23804.3	9816.99	18698.3	26781	8841.95	16972.6	24481.6	10889.6	20566.2	29233.6
2.7125	16677.9	30275.1	41591.6	10721.3	17222.6	23851.1	9838.83	18736.6	26831.6	8859.51	17003.9	24523.6	10916.3	20612.4	29293.7
2.71667	16730.6	30358.9	41693	10744.4	17258.1	23897.8	9860.72	18775	26882.4	8877.11	17035.2	24565.6	10943.2	20658.7	29353.9
2.72083	16783.4	30442.8	41794.5	10767.5	17293.7	23944.7	9882.65	18813.5	26933.2	8894.73	17066.6	24607.7	10970	20705	29414.2
2.725	16836.4	30526.9	41896.1	10790.6	17329.3	23991.6	9904.62	18852	26984.1	8912.39	17098.1	24649.8	10997	20751.5	29474.5
2.72917	16889.5	30611.1	41997.8	10813.8	17365	24038.6	9926.65	18890.6	27035	8930.08	17129.6	24692	11024	20798	29535
2.73333	16942.8	30695.5	42099.7	10837.1	17400.7	24085.7	9948.71	18929.2	27086	8947.81	17161.1	24734.3	11051.1	20844.6	29595.5
2.7375	16996.2	30780.1	42201.6	10860.4	17436.5	24132.9	9970.82	18968	27137.1	8965.56	17192.7	24776.6	11078.2	20891.3	29656.1
2.74167	17049.8	30864.8	42303.7	10883.7	17472.4	24180.1	9992.98	19006.8	27188.3	8983.35	17224.4	24818.9	11105.4	20938	29716.8
2.74583	17103.5	30949.7	42406	10907.1	17508.3	24227.4	10015.2	19045.6	27239.5	9001.18	17256.1	24861.4	11132.6	20984.9	29777.6
2.75	17157.3	31034.7	42508.3	10930.5	17544.3	24274.7	10037.4	19084.5	27290.8	9019.03	17287.8	24903.8	11159.9	21031.8	29838.5
2.75417	17211.3	31119.9	42610.8	10954	17580.3	24322.2	10059.7	19123.5	27342.2	9036.92	17319.6	24946.3	11187.3	21078.9	29899.5
2.75833	17265.5	31205.3	42713.4	10977.5	17616.4	24369.7	10082.1	19162.6	27393.6	9054.84	17351.4	24988.9	11214.7	21126	29960.5
2.7625	17319.7	31290.8	42816.1	11001.1	17652.6	24417.2	10104.5	19201.7	27445.1	9072.8	17383.3	25031.6	11242.2	21173.2	30021.6
2.76667	17374.2	31376.5	42919	11024.7	17688.8	24464.9	10126.9	19240.9	27496.7	9090.78	17415.3	25074.3	11269.8	21220.5	30082.9
2.77083	17428.7	31462.4	43021.9	11048.3	17725.1	24512.6	10149.4	19280.2	27548.4	9108.81	17447.3	25117	11297.4	21267.9	30144.2
2.775	17483.5	31548.4	43125	11072	17761.5	24560.4	10171.9	19319.5	27600.1	9126.86	17479.3	25159.8	11325.1	21315.3	30205.6
2.77917	17538.3	31634.5	43228.2	11095.8	17797.9	24608.3	10194.5	19358.9	27651.9	9144.95	17511.4	25202.6	11352.8	21362.9	30267
2.78333	17593.3	31720.9	43331.6	11119.6	17834.4	24656.2	10217.1	19398.3	27703.8	9163.07	17543.6	25245.6	11380.6	21410.5	30328.6
2.7875	17648.5	31807.4	43435	11143.4	17871	24704.2	10239.7	19437.9	27755.7	9181.23	17575.8	25288.5	11408.5	21458.2	30390.2
2.79167	17703.8	31894	43538.6	11167.3	17907.6	24752.3	10262.4	19477.5	27807.7	9199.41	17608	25331.5	11436.4	21506	30452
2.79583	17759.2	31980.8	43642.2	11191.2	17944.3	24800.5	10285.2	19517.1	27859.8	9217.64	17640.3	25374.6	11464.4	21553.9	30513.8
2.8	17814.8	32067.8	43746	11215.2	17981	24848.7	10308	19556.8	27911.9	9235.89	17672.7	25417.7	11492.4	21601.9	30575.7
2.80417	17870.6	32154.9	43850	11239.3	18017.8	24897	10330.8	19596.6	27964.1	9254.18	17705.1	25460.9	11520.5	21649.9	30637.7
2.80833	17926.5	32242.2	43954	11263.3	18054.7	24945.3	10353.7	19636.5	28016.4	9272.5	17737.5	25504.2	11548.7	21698.1	30699.8
2.8125	17982.5	32329.6	44058.1	11287.5	18091.6	24993.8	10376.7	19676.4	28068.8	9290.86	17770	25547.5	11577	21746.3	30761.9
2.81667	18038.7	32417.2	44162.4	11311.6	18128.6	25042.3	10399.7	19716.4	28121.2	9309.25	17802.6	25590.8	11605.3	21794.6	30824.2
2.82083	18095	32505	44266.8	11335.8	18165.7	25090.9	10422.7	19756.5	28173.7	9327.68	17835.2	25634.2	11633.6	21843	30886.5
2.825	18151.5	32592.9	44371.3	11360.1	18202.8	25139.5	10445.8	19796.6	28226.2	9346.14	17867.8	25677.7	11662	21891.5	30948.9
2.82917	18208.1	32681	44475.9	11384.4	18240	25188.3	10468.9	19836.8	28278.9	9364.63	17900.5	25721.2	11690.5	21940.1	31011.4
2.83333	18264.9	32769.2	44580.6	11408.8	18277.3	25237.1	10492.1	19877.1	28331.6	9383.15	17933.3	25764.8	11719.1	21988.7	31074
2.8375	18321.8	32857.6	44685.5	11433.2	18314.6	25286	10515.3	19917.4	28384.4	9401.72	17966.1	25808.4	11747.7	22037.5	31136.7
2.84167	18378.9	32946.1	44790.4	11457.6	18352	25334.9	10538.6	19957.8	28437.2	9420.31	17998.9	25852.1	11776.4	22086.3	31199.5
2.84583	18436.1	33034.8	44895.5	11482.1	18389.4	25383.9	10561.9	19998.3	28490.1	9438.94	18031.8	25895.8	11805.1	22135.3	31262.3
2.85	18493.4	33123.7	45000.7	11506.7	18427	25433	10585.3	20038.8	28543.1	9457.6	18064.8	25939.6	11833.9	22184.3	31325.2
2.85417	18550.9	33212.7	45106	11531.3	18464.5	25482.2	10608.7	20079.4	28596.2	9476.3	18097.8	25983.4	11862.8	22233.4	31388.3
2.85833	18608.6	33301.9	45211.4	11555.9	18502.2	25531.4	10632.2	20120.1	28649.3	9495.03	18130.8	26027.4	11891.7	22282.5	31451.4
2.8625	18666.4	33391.2	45316.9	11580.6	18539.9	25580.7	10655.7	20160.8	28702.5	9513.8	18163.9	26071.3	11920.7	22331.8	31514.5
2.86667	18724.4	33480.7	45422.5	11605.4	18577.7	25630.1	10679.2	20201.6	28755.8	9532.6	18197.1	26115.3	11949.8	22381.2	31577.8
2.87083	18782.5	33570.3	45528.2	11630.2	18615.5	25679.6	10702.8	20242.5	28809.1	9551.43	18230.3	26159.4	11978.9	22430.6	31641.2
2.875	18840.7	33660.1	45634.1	11655	18653.4	25729.1	10726.5	20283.5	28862.5	9570.3	18263.6	26203.5	12008.1	22480.1	31704.6
2.87917	18899.1	33750.1	45740	11679.9	18691.4	25778.7	10750.2	20324.5	28916	9589.21	18296.9	26247.7	12037.4	22529.7	31768.1
2.88333	18957.7	33840.2	45846.1	11704.8	18729.4	25828.4	10773.9	20365.5	28969.5	9608.15	18330.2	26291.9	12066.7	22579.4	31831.7
2.8875	19016.4	33930.5	45952.3	11729.8	18767.5	25878.1	10797.7	20406.7	29023.1	9627.12	18363.7	26336.2	12096.1	22629.2	31895.4
2.89167	19075.3	34020.9	46058.5	11754.8	18805.6	25927.9	10821.6	20447.9	29076.8	9646.13	18397.1	26380.6	12125.5	22679.1	31959.2
2.89583	19134.3	34111.4	46164.9	11779.9	18843.9	25977.8	10845.5	20489.2	29130.6	9665.17	18430.6	26425	12155	22729.1	32023
2.9	19193.4	34202.2	46271.4	11805	18882.2	26027.8	10869.4	20530.5	29184.4	9684.25	18464.2	26469.4	12184.6	22779.1	32087
2.90417	19252.7	34293	46378	11830.2	18920.5	26077.8	10893.4	20572	29238.3	9703.37	18497.8	26513.9	12214.3	22829.2	32151
2.90833	19312.2	34384.1	46484.7	11855.4	18958.9	26127.9	10917.4	20613.4	29292.3	9722.51	18531.5	26558.5	12244	22879.5	32215.1
2.9125	19371.8	34475.3	46591.5	11880.7	18997.4	26178.1	10941.5	20655	29346.3	9741.7	18565.2	26603.1	12273.7	22929.8	32279.3
2.91667	19431.5	34566.6	46698.4	11906	19036	26228.3	10965.7	20696.6	29400.4	9760.92	18599	26647.8	12303.6	22980.2	32343.6
2.92083	19491.4	34658.1	46805.4	11931.4	19074.6	26278.7	10989.8	20738.3	29454.6	9780.17	18632.8	26692.5	12333.5	23030.7	32408
2.925	19551.5	34749.7	46912.6	11956.8	19113.3	26329.1	11014.1	20780.1	29508.8	9799.46	18666.7	26737.3	12363.4	23081.2	32472.4
2.92917	19611.7	34841.5	47019.8	11982.3	19152	26379.5	11038.3	20821.9	29563.1	9818.78	18700.6	26782.2	12393.5	23131.9	32536.9
2.93333	19672.1	34933.5	47127.1	12007.8	19190.8	26430.1	11062.7	20863.8	29617.5	9838.14	18734.6	26827.1	12423.6	23182.6	32601.6
2.9375	19732.6	35025.6	47234.5	12033.3	19229.7	26480.7	11087.1	20905.8	29672	9857.53	18768.7	26872	12453.7	23233.5	32666.3
2.94167	19793.3	35117.8	47342.1	12058.9	19268.6	26531.4	11111.5	20947.8	29726.5	9876.96	18802.8	26917	12484	23284.4	32731
2.94583	19854.1	35210.3	47449.7	12084.6	19307.6	26582.1	11136	20989.9	29781.1	9896.43	18836.9	26962.1	12514.3	23335.4	32795.9
2.95	19915	35302.8	47557.4	12110.3	19346.7	26633	11160.5	21032.1	29835.7	9915.93	18871.1	27007.2	12544.6	23386.5	32860.9
2.95417	19976.2	35395.5	47665.2	12136.1	19385.8	26683.9	11185.1	21074.3	29890.5	9935.47	18905.3	27052.4	12575.1	23437.7	32925.9
2.95833	20037.4	35488.4	47773.2	12161.9	19425.1	26734.8	11209.7	21116.6	29945.3	9955.04	18939.6	27097.6	12605.5	23488.9	32991
2.9625	20098.8	35581.4	47881.2	12187.7	19464.3	26785.9	11234.4	21159	30000.1	9974.64	18974	27142.9	12636.1	23540.3	33056.2
2.96667	20160.4	35674.5	47989.3	12213.6	19503.7	26837	11259.1	21201.4	30055.1	9994.29	19008.4	27188.2	12666.7	23591.7	33121.5
2.97083	20222.2	35767.8	48097.5	12239.6	19543.1	26888.2	11283.9	21244	30110.1	10014	19042.8	27233.6	12697.4	23643.3	33186.8
2.975	20284	35861.3	48205.9	12265.6	19582.5	26939.5	11308.7	21286.5	30165.2	10033.7	19077.3	27279.1	12728.2	23694.9	33252.3
2.97917	20346.1	35954.9	48314.3	12291.7	19622.1	26990.8	11333.6	21329.2	30220.3	10053.4	19111.9	27324.6	12759	23746.6	33317.8
2.98333	20408.2	36048.7	48422.8	12317.8	19661.6	27042.2	11358.5	21371.9	30275.5	10073.2	19146.5	27370.2	12789.9	23798.4	33383.4
2.9875	20470.6	36142.6	48531.4	12343.9	19701.3	27093.7	11383.5	21414.7	30330.8	10093	19181.1	27415.8	12820.9	23850.3	33449.1
2.99167	20533.1	36236.6	48640.1	12370.1	19741	27145.3	11408.5	21457.6	30386.2	10112.9	19215.8	27461.4	12851.9	23902.2	33514.9
2.99583	20595.7	36330.8	48748.9	12396.4	19780.8	27196.9	11433.5	21500.5	30441.6	10132.8	19250.6	27507.2	12883	23954.3	33580.8
3	20658.5	36425.2	48857.8	12422.7	19820.7	27248.6	11458.7	21543.5	30497.1	10152.7	19285.4	27553	12914.1	24006.4	33646.7
3.00417	20721.5	36519.7	48966.8	12449	19860.6	27300.4	11483.8	21586.6	30552.6	10172.7	19320.3	27598.8	12945.4	24058.6	33712.7
3.00833	20784.6	36614.3	49075.8	12475.4	19900.6	27352.2	11509.1	21629.7	30608.3	10192.7	19355.2	27644.7	12976.7	24111	33778.8
3.0125	20847.8	36709.1	49185	12501.9	19940.7	27404.1	11534.3	21672.9	30664	10212.7	19390.2	27690.6	13008	24163.4	33845
3.01667	20911.2	36804	49294.3	12528.4	19980.8	27456.1	11559.7	21716.2	30719.7	10232.8	19425.2	27736.6	13039.4	24215.9	33911.3
3.02083	20974.8	36899.1	49403.6	12555	20021	27508.2	11585	21759.5	30775.6	10252.9	19460.3	27782.7	13070.9	24268.4	33977.6
3.025	21038.5	36994.3	49513.1	12581.6	20061.3	27560.3	11610.5	21802.9	30831.5	10273.1	19495.4	27828.8	13102.5	24321.1	34044.1
3.02917	21102.4	37089.7	49622.6	12608.2	20101.6	27612.5	11635.9	21846.4	30887.5	10293.2	19530.6	27875	13134.1	24373.9	34110.6
3.03333	21166.4	37185.2	49732.2	12634.9	20142	27664.8	11661.5	21890	30943.5	10313.5	19565.8	27921.2	13165.8	24426.7	34177.2
3.0375	21230.6	37280.9	49841.9	12661.7	20182.4	27717.2	11687	21933.6	30999.6	10333.7	19601.1	27967.5	13197.6	24479.6	34243.9
3.04167	21294.9	37376.7	49951.7	12688.5	20222.9	27769.6	11712.7	21977.3	31055.8	10354	19636.5	28013.8	13229.4	24532.6	34310.6
3.04583	21359.4	37472.6	50061.6	12715.3	20263.5	27822.1	11738.3	22021	31112.1	10374.3	19671.8	28060.2	13261.3	24585.8	34377.5
3.05	21424.1	37568.7	50171.6	12742.2	20304.2	27874.7	11764.1	22064.9	31168.4	10394.7	19707.3	28106.7	13293.3	24638.9	34444.4
3.05417	21488.9	37665	50281.6	12769.2	20344.9	27927.3	11789.8	22108.8	31224.8	10415.1	19742.8	28153.2	13325.3	24692.2	34511.4
3.05833	21553.8	37761.4	50391.7	12796.2	20385.7	27980	11815.7	22152.7	31281.2	10435.6	19778.3	28199.7	13357.5	24745.6	34578.5
3.0625	21618.9	37857.9	50502	12823.3	20426.6	28032.8	11841.5	22196.8	31337.8	10456	19813.9	28246.3	13389.6	24799	34645.6
3.06667	21684.2	37954.5	50612.3	12850.4	20467.5	28085.7	11867.5	22240.9	31394.3	10476.5	19849.6	28293	13421.9	24852.6	34712.9
3.07083	21749.6	38051.4	50722.7	12877.5	20508.5	28138.6	11893.5	22285.1	31451	10497.1	19885.3	28339.7	13454.2	24906.2	34780.2
3.075	21815.2	38148.3	50833.2	12904.8	20549.5	28191.6	11919.5	22329.3	31507.7	10517.7	19921.1	28386.5	13486.6	24959.9	34847.6
3.07917	21880.9	38245.4	50943.7	12932	20590.6	28244.7	11945.6	22373.6	31564.5	10538.3	19956.9	28433.3	13519	25013.7	34915.1
3.08333	21946.8	38342.6	51054.4	12959.3	20631.8	28297.8	11971.7	22418	31621.4	10559	19992.8	28480.2	13551.5	25067.6	34982.7
3.0875	22012.8	38440	51165.1	12986.7	20673.1	28351.1	11997.9	22462.5	31678.3	10579.7	20028.7	28527.2	13584.1	25121.6	35050.3
3.09167	22079	38537.5	51275.9	13014.1	20714.4	28404.3	12024.1	22507	31735.3	10600.4	20064.7	28574.2	13616.8	25175.7	35118
3.09583	22145.4	38635.2	51386.8	13041.6	20755.8	28457.7	12050.4	22551.6	31792.4	10621.2	20100.7	28621.2	13649.5	25229.8	35185.8
3.1	22211.9	38733	51497.7	13069.1	20797.3	28511.1	12076.8	22596.2	31849.6	10642	20136.8	28668.3	13682.3	25284.1	35253.7
3.10417	22278.5	38830.9	51608.8	13096.7	20838.8	28564.7	12103.2	22641	31906.8	10662.8	20172.9	28715.5	13715.2	25338.4	35321.7
3.10833	22345.4	38929	51719.9	13124.3	20880.4	28618.2	12129.6	22685.8	31964	10683.7	20209.1	28762.7	13748.1	25392.8	35389.7
3.1125	22412.3	39027.2	51831.1	13152	20922	28671.9	12156.1	22730.6	32021.4	10704.7	20245.3	28810	13781.1	25447.3	35457.9
3.11667	22479.5	39125.5	51942.4	13179.7	20963.7	28725.6	12182.7	22775.6	32078.8	10725.6	20281.6	28857.3	13814.2	25501.9	35526.1
3.12083	22546.7	39224	52053.7	13207.5	21005.5	28779.4	12209.3	22820.6	32136.3	10746.6	20318	28904.7	13847.3	25556.6	35594.4
3.125	22614.2	39322.6	52165.1	13235.3	21047.4	28833.3	12235.9	22865.7	32193.8	10767.6	20354.4	28952.1	13880.5	25611.4	35662.7
3.12917	22681.8	39421.4	52276.6	13263.2	21089.3	28887.2	12262.6	22910.8	32251.4	10788.7	20390.8	28999.6	13913.8	25666.2	35731.2
3.13333	22749.5	39520.3	52388.2	13291.1	21131.3	28941.2	12289.4	22956.1	32309.1	10809.8	20427.3	29047.2	13947.2	25721.2	35799.7
3.1375	22817.4	39619.3	52499.9	13319.1	21173.4	28995.3	12316.2	23001.3	32366.9	10831	20463.9	29094.8	13980.6	25776.2	35868.3
3.14167	22885.5	39718.5	52611.6	13347.1	21215.5	29049.5	12343.1	23046.7	32424.7	10852.2	20500.5	29142.4	14014.1	25831.3	35937
3.14583	22953.7	39817.8	52723.4	13375.2	21257.7	29103.7	12370	23092.1	32482.6	10873.4	20537.2	29190.1	14047.6	25886.5	36005.7
3.15	23022.1	39917.2	52835.3	13403.4	21299.9	29158	12396.9	23137.6	32540.5	10894.6	20573.9	29237.9	14081.3	25941.8	36074.6
3.15417	23090.6	40016.8	52947.2	13431.5	21342.3	29212.4	12424	23183.2	32598.6	10915.9	20610.6	29285.7	14115	25997.2	36143.5
3.15833	23159.3	40116.5	53059.2	13459.8	21384.7	29266.8	12451	23228.9	32656.7	10937.3	20647.5	29333.6	14148.7	26052.7	36212.5
3.1625	23228.2	40216.3	53171.3	13488.1	21427.1	29321.4	12478.2	23274.6	32714.8	10958.7	20684.4	29381.5	14182.6	26108.2	36281.6
3.16667	23297.2	40316.3	53283.5	13516.4	21469.7	29376	12505.4	23320.3	32773	10980.1	20721.3	29429.5	14216.5	26163.9	36350.7
3.17083	23366.3	40416.4	53395.7	13544.8	21512.3	29430.6	12532.6	23366.2	32831.3	11001.5	20758.3	29477.6	14250.5	26219.6	36419.9
3.175	23435.6	40516.6	53508	13573.3	21554.9	29485.3	12559.9	23412.1	32889.7	11023	20795.3	29525.7	14284.5	26275.4	36489.3
3.17917	23505.1	40617	53620.3	13601.8	21597.7	29540.2	12587.2	23458.1	32948.1	11044.5	20832.4	29573.8	14318.7	26331.3	36558.6
3.18333	23574.8	40717.5	53732.7	13630.4	21640.5	29595	12614.6	23504.2	33006.6	11066.1	20869.6	29622	14352.9	26387.3	36628.1
3.1875	23644.5	40818.1	53845.2	13659	21683.3	29650	12642	23550.3	33065.2	11087.7	20906.8	29670.3	14387.1	26443.4	36697.6
3.19167	23714.5	40918.9	53957.8	13687.6	21726.3	29705	12669.5	23596.5	33123.8	11109.4	20944	29718.6	14421.5	26499.6	36767.3
3.19583	23784.6	41019.8	54070.4	13716.3	21769.3	29760.1	12697.1	23642.8	33182.5	11131	20981.3	29767	14455.9	26555.8	36837
3.2	23854.9	41120.8	54183.1	13745.1	21812.3	29815.3	12724.7	23689.1	33241.2	11152.8	21018.7	29815.4	14490.4	26612.2	36906.7
3.20417	23925.3	41221.9	54295.8	13773.9	21855.5	29870.5	12752.3	23735.5	33300.1	11174.5	21056.1	29863.9	14524.9	26668.6	36976.6
3.20833	23995.8	41323.2	54408.6	13802.8	21898.7	29925.8	12780.1	23782	33359	11196.3	21093.6	29912.4	14559.5	26725.1	37046.5
3.2125	24066.6	41424.6	54521.5	13831.7	21941.9	29981.2	12807.8	23828.6	33417.9	11218.2	21131.1	29961	14594.2	26781.7	37116.5
3.21667	24137.5	41526.1	54634.4	13860.7	21985.3	30036.6	12835.6	23875.2	33476.9	11240	21168.7	30009.6	14629	26838.4	37186.6
3.22083	24208.5	41627.8	54747.4	13889.7	22028.7	30092.1	12863.5	23921.9	33536	11261.9	21206.3	30058.3	14663.8	26895.2	37256.7
3.225	24279.7	41729.6	54860.5	13918.8	22072.2	30147.7	12891.4	23968.6	33595.2	11283.9	21244	30107.1	14698.8	26952.1	37327
3.22917	24351.1	41831.5	54973.6	13948	22115.7	30203.4	12919.4	24015.5	33654.4	11305.9	21281.7	30155.9	14733.7	27009	37397.3
3.23333	24422.6	41933.5	55086.7	13977.2	22159.3	30259.1	12947.4	24062.4	33713.7	11327.9	21319.5	30204.8	14768.8	27066.1	37467.7
3.2375	24494.3	42035.7	55200	14006.4	22203	30314.9	12975.5	24109.3	33773.1	11350	21357.4	30253.7	14803.9	27123.2	37538.1
3.24167	24566.1	42138	55313.3	14035.7	22246.7	30370.8	13003.7	24156.4	33832.5	11372.1	21395.3	30302.6	14839.1	27180.4	37608.6
3.24583	24638.1	42240.4	55426.6	14065.1	22290.5	30426.8	13031.9	24203.5	33892	11394.2	21433.2	30351.7	14874.4	27237.7	37679.3
3.25	24710.2	42342.9	55540	14094.5	22334.4	30482.8	13060.1	24250.7	33951.5	11416.4	21471.2	30400.7	14909.7	27295.1	37749.9
3.25417	24782.6	42445.6	55653.4	14123.9	22378.4	30538.9	13088.4	24297.9	34011.2	11438.6	21509.3	30449.9	14945.1	27352.6	37820.7
3.25833	24855	42548.4	55766.9	14153.4	22422.4	30595	13116.8	24345.3	34070.8	11460.9	21547.4	30499.1	14980.6	27410.1	37891.5
3.2625	24927.6	42651.3	55880.5	14183	22466.5	30651.3	13145.2	24392.6	34130.6	11483.2	21585.6	30548.3	15016.2	27467.8	37962.5
3.26667	25000.4	42754.3	55994.1	14212.6	22510.6	30707.6	13173.7	24440.1	34190.4	11505.5	21623.8	30597.6	15051.8	27525.5	38033.4
3.27083	25073.4	42857.5	56107.8	14242.3	22554.8	30763.9	13202.2	24487.6	34250.3	11527.9	21662.1	30647	15087.5	27583.4	38104.5
3.275	25146.5	42960.7	56221.5	14272	22599.1	30820.4	13230.7	24535.2	34310.2	11550.3	21700.4	30696.4	15123.3	27641.3	38175.6
3.27917	25219.7	43064.1	56335.3	14301.8	22643.5	30876.9	13259.4	24582.9	34370.3	11572.8	21738.8	30745.8	15159.2	27699.3	38246.8
3.28333	25293.1	43167.6	56449.1	14331.6	22687.9	30933.5	13288.1	24630.7	34430.3	11595.3	21777.2	30795.3	15195.1	27757.4	38318.1
3.2875	25366.7	43271.3	56562.9	14361.5	22732.4	30990.1	13316.8	24678.5	34490.5	11617.8	21815.7	30844.9	15231.1	27815.5	38389.5
3.29167	25440.4	43375	56676.9	14391.5	22776.9	31046.9	13345.6	24726.4	34550.7	11640.4	21854.3	30894.5	15267.2	27873.8	38460.9
3.29583	25514.3	43478.9	56790.8	14421.5	22821.6	31103.7	13374.4	24774.3	34611	11663	21892.9	30944.2	15303.3	27932.1	38532.4
3.3	25588.4	43582.9	56904.8	14451.5	22866.3	31160.5	13403.3	24822.3	34671.3	11685.7	21931.5	30993.9	15339.5	27990.6	38604
3.30417	25662.6	43687	57018.9	14481.6	22911	31217.5	13432.3	24870.4	34731.7	11708.4	21970.2	31043.7	15375.8	28049.1	38675.7
3.30833	25736.9	43791.2	57133	14511.8	22955.9	31274.5	13461.3	24918.6	34792.2	11731.1	22009	31093.5	15412.2	28107.7	38747.4
3.3125	25811.5	43895.5	57247.1	14542	23000.8	31331.6	13490.4	24966.8	34852.7	11753.9	22047.8	31143.4	15448.6	28166.4	38819.2
3.31667	25886.1	44000	57361.3	14572.3	23045.7	31388.7	13519.5	25015.1	34913.3	11776.7	22086.7	31193.4	15485.1	28225.2	38891.1
3.32083	25961	44104.6	57475.6	14602.6	23090.8	31446	13548.7	25063.5	34974	11799.6	22125.6	31243.4	15521.7	28284	38963
3.325	26036	44209.2	57589.8	14633	23135.9	31503.2	13577.9	25112	35034.7	11822.5	22164.6	31293.4	15558.4	28343	39035
3.32917	26111.1	44314	57704.2	14663.4	23181	31560.6	13607.2	25160.5	35095.5	11845.4	22203.7	31343.5	15595.1	28402	39107.1
3.33333	26186.4	44418.9	57818.5	14693.9	23226.3	31618	13636.5	25209.1	35156.4	11868.4	22242.7	31393.7	15631.9	28461.1	39179.3
3.3375	26261.9	44524	57932.9	14724.4	23271.6	31675.5	13665.9	25257.7	35217.3	11891.4	22281.9	31443.9	15668.8	28520.3	39251.5
3.34167	26337.5	44629.1	58047.4	14755	23316.9	31733.1	13695.4	25306.5	35278.3	11914.4	22321.1	31494.2	15705.7	28579.6	39323.8
3.34583	26413.3	44734.3	58161.8	14785.6	23362.4	31790.8	13724.9	25355.2	35339.4	11937.5	22360.3	31544.5	15742.8	28639	39396.2
3.35	26489.3	44839.7	58276.4	14816.4	23407.9	31848.5	13754.5	25404.1	35400.5	11960.7	22399.7	31594.9	15779.9	28698.5	39468.7
3.35417	26565.4	44945.2	58390.9	14847.1	23453.5	31906.3	13784.1	25453.1	35461.7	11983.9	22439	31645.3	15817	28758	39541.2
3.35833	26641.6	45050.8	58505.5	14877.9	23499.1	31964.1	13813.8	25502.1	35522.9	12007.1	22478.4	31695.8	15854.3	28817.7	39613.8
3.3625	26718.1	45156.5	58620.1	14908.8	23544.8	32022	13843.5	25551.1	35584.2	12030.3	22517.9	31746.3	15891.6	28877.4	39686.4
3.36667	26794.6	45262.3	58734.8	14939.7	23590.6	32080	13873.3	25600.3	35645.6	12053.6	22557.4	31796.9	15929	28937.2	39759.2
3.37083	26871.4	45368.2	58849.5	14970.7	23636.5	32138.1	13903.1	25649.5	35707	12077	22597	31847.5	15966.5	28997.1	39832
3.375	26948.3	45474.2	58964.2	15001.7	23682.4	32196.2	13933	25698.8	35768.5	12100.3	22636.6	31898.2	16004	29057.1	39904.9
3.37917	27025.3	45580.3	59079	15032.8	23728.4	32254.4	13963	25748.1	35830.1	12123.8	22676.3	31949	16041.6	29117.2	39977.8
3.38333	27102.5	45686.5	59193.8	15063.9	23774.4	32312.7	13993	25797.6	35891.7	12147.2	22716.1	31999.8	16079.3	29177.3	40050.8
3.3875	27179.9	45792.9	59308.6	15095.1	23820.5	32371	14023.1	25847.1	35953.4	12170.7	22755.9	32050.6	16117.1	29237.6	40123.9
3.39167	27257.4	45899.3	59423.5	15126.4	23866.7	32429.4	14053.2	25896.6	36015.2	12194.3	22795.7	32101.5	16155	29297.9	40197.1
3.39583	27335.1	46005.9	59538.4	15157.7	23913	32487.9	14083.4	25946.3	36077	12217.8	22835.6	32152.5	16192.9	29358.3	40270.3
3.4	27413	46112.5	59653.3	15189.1	23959.3	32546.5	14113.6	25996	36138.9	12241.5	22875.6	32203.5	16230.9	29418.8	40343.6
3.40417	27491	46219.3	59768.2	15220.5	24005.7	32605.1	14143.9	26045.8	36200.8	12265.1	22915.6	32254.6	16269	29479.4	40417
3.40833	27569.1	46326.1	59883.2	15252	24052.2	32663.8	14174.3	26095.6	36262.8	12288.8	22955.7	32305.7	16307.1	29540.1	40490.4
3.4125	27647.5	46433.1	59998.2	15283.5	24098.7	32722.5	14204.7	26145.5	36324.9	12312.6	22995.8	32356.9	16345.3	29600.8	40563.9
3.41667	27726	46540.2	60113.2	15315.1	24145.3	32781.4	14235.2	26195.5	36387	12336.3	23036	32408.1	16383.6	29661.7	40637.5
3.42083	27804.6	46647.3	60228.3	15346.7	24192	32840.3	14265.7	26245.6	36449.2	12360.2	23076.2	32459.4	16422	29722.6	40711.2
3.425	27883.4	46754.6	60343.3	15378.4	24238.7	32899.2	14296.3	26295.7	36511.5	12384	23116.5	32510.7	16460.5	29783.6	40784.9
3.42917	27962.3	46862	60458.4	15410.2	24285.5	32958.3	14326.9	26345.9	36573.8	12407.9	23156.9	32562.1	16499	29844.7	40858.7
3.43333	28041.5	46969.5	60573.6	15442	24332.4	33017.4	14357.6	26396.2	36636.2	12431.9	23197.2	32613.5	16537.6	29905.9	40932.5
3.4375	28120.7	47077	60688.7	15473.8	24379.3	33076.5	14388.3	26446.5	36698.6	12455.9	23237.7	32665	16576.3	29967.1	41006.4
3.44167	28200.2	47184.7	60803.9	15505.8	24426.3	33135.8	14419.1	26496.9	36761.1	12479.9	23278.2	32716.6	16615	30028.5	41080.4
3.44583	28279.8	47292.5	60919	15537.7	24473.4	33195.1	14450	26547.4	36823.7	12504	23318.8	32768.2	16653.9	30089.9	41154.5
3.45	28359.5	47400.3	61034.2	15569.8	24520.6	33254.5	14480.9	26598	36886.3	12528.1	23359.4	32819.8	16692.8	30151.5	41228.6
3.45417	28439.4	47508.3	61149.5	15601.8	24567.8	33313.9	14511.9	26648.6	36949	12552.3	23400.1	32871.5	16731.7	30213.1	41302.8
3.45833	28519.5	47616.3	61264.7	15634	24615.1	33373.4	14542.9	26699.3	37011.8	12576.5	23440.8	32923.3	16770.8	30274.8	41377.1
3.4625	28599.7	47724.5	61380	15666.2	24662.4	33433	14574	26750	37074.6	12600.7	23481.6	32975.1	16809.9	30336.5	41451.4
3.46667	28680.1	47832.7	61495.2	15698.4	24709.8	33492.7	14605.2	26800.9	37137.5	12625	23522.4	33026.9	16849.1	30398.4	41525.8
3.47083	28760.6	47941.1	61610.5	15730.8	24757.3	33552.4	14636.4	26851.7	37200.4	12649.3	23563.3	33078.8	16888.4	30460.3	41600.3
3.475	28841.3	48049.5	61725.8	15763.1	24804.9	33612.2	14667.6	26902.7	37263.4	12673.6	23604.2	33130.8	16927.8	30522.4	41674.8
3.47917	28922.2	48158.1	61841.1	15795.5	24852.5	33672	14699	26953.8	37326.5	12698.1	23645.2	33182.8	16967.2	30584.5	41749.4
3.48333	29003.2	48266.7	61956.5	15828	24900.2	33731.9	14730.3	27004.9	37389.6	12722.5	23686.3	33234.9	17006.8	30646.7	41824
3.4875	29084.4	48375.4	62071.8	15860.6	24947.9	33791.9	14761.8	27056	37452.8	12747	23727.4	33287	17046.3	30709	41898.8
3.49167	29165.7	48484.2	62187.1	15893.1	24995.8	33852	14793.3	27107.3	37516	12771.5	23768.6	33339.2	17086	30771.3	41973.6
3.49583	29247.2	48593.1	62302.5	15925.8	25043.7	33912.1	14824.8	27158.6	37579.3	12796.1	23809.8	33391.4	17125.8	30833.8	42048.4
3.5	29328.8	48702.1	62417.9	15958.5	25091.6	33972.3	14856.4	27210	37642.7	12820.7	23851	33443.7	17165.6	30896.3	42123.3
3.50417	29410.6	48811.1	62533.3	15991.3	25139.6	34032.6	14888.1	27261.4	37706.1	12845.3	23892.4	33496	17205.5	30958.9	42198.3
3.50833	29492.6	48920.3	62648.6	16024.1	25187.7	34092.9	14919.8	27313	37769.6	12870	23933.7	33548.4	17245.5	31021.6	42273.4
3.5125	29574.7	49029.5	62764	16057	25235.9	34153.3	14951.6	27364.6	37833.1	12894.8	23975.2	33600.8	17285.5	31084.4	42348.5
3.51667	29657	49138.9	62879.4	16089.9	25284.2	34213.8	14983.5	27416.2	37896.8	12919.6	24016.7	33653.3	17325.7	31147.3	42423.7
3.52083	29739.5	49248.3	62994.8	16122.9	25332.5	34274.3	15015.4	27468	37960.4	12944.4	24058.2	33705.9	17365.9	31210.2	42498.9
3.525	29822	49357.8	63110.2	16155.9	25380.8	34334.9	15047.3	27519.8	38024.2	12969.2	24099.8	33758.5	17406.2	31273.3	42574.2
3.52917	29904.8	49467.4	63225.7	16189	25429.3	34395.6	15079.3	27571.6	38087.9	12994.2	24141.5	33811.1	17446.5	31336.4	42649.6
3.53333	29987.7	49577.1	63341.1	16222.2	25477.8	34456.3	15111.4	27623.6	38151.8	13019.1	24183.2	33863.8	17487	31399.6	42725.1
3.5375	30070.8	49686.8	63456.5	16255.4	25526.3	34517.1	15143.6	27675.6	38215.7	13044.1	24225	33916.5	17527.5	31462.9	42800.6
3.54167	30154	49796.7	63571.9	16288.7	25575	34578	15175.8	27727.7	38279.7	13069.1	24266.8	33969.3	17568.1	31526.3	42876.1
3.54583	30237.4	49906.6	63687.3	16322	25623.7	34638.9	15208	27779.8	38343.7	13094.2	24308.6	34022.2	17608.8	31589.7	42951.8
3.55	30320.9	50016.6	63802.7	16355.4	25672.5	34699.9	15240.3	27832.1	38407.8	13119.3	24350.6	34075.1	17649.5	31653.3	43027.5
3.55417	30404.6	50126.7	63918.2	16388.8	25721.3	34761	15272.7	27884.4	38471.9	13144.5	24392.6	34128	17690.3	31716.9	43103.2
3.55833	30488.5	50236.9	64033.6	16422.3	25770.2	34822.1	15305.1	27936.7	38536.1	13169.7	24434.6	34181	17731.2	31780.6	43179
3.5625	30572.5	50347.1	64149	16455.9	25819.2	34883.3	15337.6	27989.1	38600.4	13194.9	24476.7	34234.1	17772.2	31844.4	43254.9
3.56667	30656.7	50457.5	64264.4	16489.5	25868.3	34944.6	15370.1	28041.6	38664.7	13220.2	24518.8	34287.2	17813.3	31908.2	43330.9
3.57083	30741	50567.9	64379.8	16523.2	25917.4	35005.9	15402.7	28094.2	38729.1	13245.5	24561	34340.4	17854.4	31972.2	43406.9
3.575	30825.5	50678.3	64495.2	16556.9	25966.6	35067.3	15435.4	28146.8	38793.6	13270.9	24603.3	34393.6	17895.7	32036.2	43482.9
3.57917	30910.1	50788.9	64610.6	16590.7	26015.9	35128.8	15468.1	28199.6	38858.1	13296.3	24645.6	34446.8	17937	32100.3	43559.1
3.58333	30994.9	50899.5	64725.9	16624.5	26065.2	35190.3	15500.9	28252.3	38922.6	13321.8	24688	34500.1	17978.3	32164.5	43635.2
3.5875	31079.9	51010.3	64841.3	16658.4	26114.6	35251.9	15533.8	28305.2	38987.2	13347.3	24730.4	34553.5	18019.8	32228.8	43711.5
3.59167	31165	51121	64956.7	16692.4	26164	35313.6	15566.7	28358.1	39051.9	13372.8	24772.9	34606.9	18061.3	32293.2	43787.8
3.59583	31250.3	51231.9	65072	16726.4	26213.6	35375.3	15599.6	28411.1	39116.7	13398.4	24815.4	34660.4	18102.9	32357.6	43864.2
3.6	31335.7	51342.8	65187.4	16760.5	26263.2	35437.1	15632.6	28464.1	39181.5	13424.1	24858	34713.9	18144.6	32422.2	43940.6
3.60417	31421.3	51453.8	65302.7	16794.6	26312.8	35499	15665.7	28517.2	39246.3	13449.7	24900.6	34767.5	18186.4	32486.8	44017.1
3.60833	31507	51564.9	65418	16828.8	26362.5	35560.9	15698.8	28570.4	39311.2	13475.4	24943.3	34821.1	18228.3	32551.5	44093.7
3.6125	31592.9	51676.1	65533.3	16863.1	26412.3	35622.9	15732	28623.7	39376.2	13501.2	24986.1	34874.7	18270.2	32616.2	44170.3
3.61667	31679	51787.3	65648.6	16897.4	26462.2	35685	15765.3	28677	39441.2	13527	25028.9	34928.5	18312.2	32681.1	44247
3.62083	31765.2	51898.6	65763.8	16931.7	26512.2	35747.1	15798.6	28730.4	39506.3	13552.9	25071.7	34982.2	18354.3	32746	44323.7
3.625	31851.6	52009.9	65879.1	16966.2	26562.2	35809.3	15832	28783.9	39571.4	13578.7	25114.7	35036	18396.4	32811.1	44400.5
3.62917	31938.1	52121.4	65994.3	17000.6	26612.2	35871.6	15865.4	28837.4	39636.6	13604.7	25157.6	35089.9	18438.7	32876.2	44477.3
3.63333	32024.8	52232.8	66109.5	17035.2	26662.4	35933.9	15898.9	28891	39701.9	13630.6	25200.6	35143.8	18481	32941.3	44554.3
3.6375	32111.7	52344.4	66224.7	17069.8	26712.6	35996.3	15932.5	28944.7	39767.2	13656.7	25243.7	35197.8	18523.4	33006.6	44631.2
3.64167	32198.7	52456	66339.9	17104.4	26762.8	36058.7	15966.1	28998.4	39832.6	13682.7	25286.9	35251.8	18565.9	33071.9	44708.2
3.64583	32285.9	52567.7	66455	17139.1	26813.2	36121.2	15999.8	29052.3	39898	13708.8	25330	35305.9	18608.5	33137.4	44785.3
3.65	32373.2	52679.5	66570.2	17173.9	26863.6	36183.8	16033.5	29106.1	39963.5	13735	25373.3	35360	18651.1	33202.9	44862.5
3.65417	32460.8	52791.3	66685.3	17208.7	26914.1	36246.5	16067.3	29160.1	40029	13761.2	25416.6	35414.2	18693.8	33268.5	44939.7
3.65833	32548.5	52903.2	66800.4	17243.6	26964.6	36309.2	16101.1	29214.1	40094.6	13787.4	25459.9	35468.4	18736.6	33334.1	45016.9
3.6625	32636.3	53015.1	66915.4	17278.6	27015.2	36372	16135.1	29268.2	40160.3	13813.7	25503.3	35522.7	18779.5	33399.9	45094.3
3.66667	32724.3	53127.1	67030.5	17313.6	27065.9	36434.8	16169	29322.3	40226	13840	25546.8	35577	18822.5	33465.7	45171.6
3.67083	32812.5	53239.2	67145.5	17348.6	27116.7	36497.7	16203.1	29376.6	40291.7	13866.4	25590.3	35631.4	18865.5	33531.6	45249.1
3.675	32900.9	53351.3	67260.4	17383.7	27167.5	36560.7	16237.2	29430.9	40357.6	13892.8	25633.9	35685.8	18908.6	33597.6	45326.6
3.67917	32989.4	53463.5	67375.4	17418.9	27218.4	36623.7	16271.3	29485.2	40423.4	13919.2	25677.5	35740.3	18951.8	33663.7	45404.1
3.68333	33078.1	53575.7	67490.3	17454.2	27269.3	36686.8	16305.5	29539.6	40489.4	13945.7	25721.2	35794.8	18995.1	33729.8	45481.7
3.6875	33166.9	53688	67605.2	17489.4	27320.3	36750	16339.8	29594.1	40555.3	13972.3	25764.9	35849.3	19038.5	33796.1	45559.4
3.69167	33255.9	53800.4	67720	17524.8	27371.4	36813.2	16374.2	29648.7	40621.4	13998.9	25808.7	35904	19081.9	33862.4	45637.1
3.69583	33345.1	53912.8	67834.8	17560.2	27422.6	36876.5	16408.6	29703.3	40687.5	14025.5	25852.6	35958.6	19125.4	33928.8	45714.8
3.7	33434.5	54025.2	67949.6	17595.7	27473.8	36939.8	16443	29758	40753.6	14052.2	25896.5	36013.4	19169	33995.3	45792.7
3.70417	33523.9	54137.7	68064.4	17631.2	27525.1	37003.3	16477.5	29812.8	40819.8	14078.9	25940.4	36068.1	19212.7	34061.8	45870.5
3.70833	33613.6	54250.3	68179.1	17666.8	27576.4	37066.7	16512.1	29867.6	40886.1	14105.6	25984.4	36122.9	19256.5	34128.4	45948.5
3.7125	33703.4	54362.9	68293.8	17702.4	27627.9	37130.3	16546.8	29922.5	40952.4	14132.4	26028.5	36177.8	19300.3	34195.2	46026.4
3.71667	33793.4	54475.6	68408.4	17738.1	27679.4	37193.9	16581.5	29977.5	41018.8	14159.3	26072.6	36232.7	19344.2	34261.9	46104.5
3.72083	33883.5	54588.3	68523	17773.9	27730.9	37257.6	16616.2	30032.6	41085.2	14186.2	26116.8	36287.7	19388.2	34328.8	46182.6
3.725	33973.8	54701.1	68637.6	17809.7	27782.5	37321.3	16651	30087.7	41151.7	14213.1	26161	36342.7	19432.3	34395.8	46260.7
3.72917	34064.3	54813.9	68752.1	17845.6	27834.2	37385.1	16685.9	30142.9	41218.2	14240.1	26205.3	36397.8	19476.5	34462.8	46338.9
3.73333	34154.9	54926.8	68866.6	17881.6	27886	37448.9	16720.9	30198.1	41284.8	14267.1	26249.6	36452.9	19520.7	34529.9	46417.2
3.7375	34245.7	55039.7	68981	17917.6	27937.8	37512.9	16755.9	30253.4	41351.5	14294.2	26294	36508	19565.1	34597.1	46495.5
3.74167	34336.6	55152.7	69095.4	17953.6	27989.7	37576.8	16791	30308.8	41418.2	14321.3	26338.5	36563.3	19609.5	34664.4	46573.9
3.74583	34427.7	55265.7	69209.8	17989.7	28041.7	37640.9	16826.1	30364.2	41484.9	14348.5	26383	36618.5	19653.9	34731.7	46652.3
3.75	34519	55378.7	69324.1	18025.9	28093.7	37705	16861.3	30419.8	41551.7	14375.7	26427.5	36673.8	19698.5	34799.1	46730.7
3.75417	34610.4	55491.9	69438.4	18062.2	28145.8	37769.2	16896.5	30475.3	41618.6	14402.9	26472.1	36729.2	19743.2	34866.6	46809.3
3.75833	34701.9	55605	69552.6	18098.4	28198	37833.4	16931.8	30531	41685.5	14430.2	26516.8	36784.6	19787.9	34934.2	46887.8
3.7625	34793.7	55718.2	69666.7	18134.8	28250.2	37897.7	16967.2	30586.7	41752.5	14457.6	26561.5	36840	19832.7	35001.9	46966.5
3.76667	34885.5	55831.5	69780.9	18171.2	28302.5	37962.1	17002.7	30642.5	41819.5	14485	26606.3	36895.5	19877.6	35069.6	47045.1
3.77083	34977.6	55944.8	69894.9	18207.7	28354.9	38026.5	17038.2	30698.4	41886.6	14512.4	26651.1	36951.1	19922.6	35137.4	47123.9
3.775	35069.7	56058.2	70008.9	18244.2	28407.3	38091	17073.7	30754.3	41953.7	14539.9	26696	37006.7	19967.6	35205.3	47202.6
3.77917	35162.1	56171.6	70122.9	18280.8	28459.8	38155.5	17109.3	30810.3	42020.9	14567.4	26740.9	37062.3	20012.8	35273.3	47281.5
3.78333	35254.6	56285.1	70236.8	18317.5	28512.4	38220.1	17145	30866.3	42088.1	14594.9	26785.9	37118	20058	35341.3	47360.3
3.7875	35347.2	56398.6	70350.7	18354.2	28565	38284.8	17180.8	30922.4	42155.4	14622.5	26831	37173.8	20103.3	35409.4	47439.3
3.79167	35440	56512.2	70464.5	18390.9	28617.7	38349.5	17216.6	30978.6	42222.7	14650.2	26876.1	37229.6	20148.7	35477.6	47518.2
3.79583	35532.9	56625.9	70578.2	18427.8	28670.5	38414.3	17252.5	31034.9	42290.1	14677.9	26921.2	37285.4	20194.1	35545.9	47597.3
3.8	35626	56739.5	70691.9	18464.7	28723.3	38479.1	17288.4	31091.2	42357.5	14705.6	26966.4	37341.3	20239.7	35614.3	47676.3
3.80417	35719.3	56853.3	70805.5	18501.6	28776.2	38544.1	17324.4	31147.6	42425	14733.4	27011.7	37397.2	20285.3	35682.7	47755.5
3.80833	35812.7	56967	70919.1	18538.6	28829.2	38609	17360.4	31204.1	42492.5	14761.3	27057	37453.2	20331	35751.2	47834.6
3.8125	35906.3	57080.9	71032.6	18575.7	28882.2	38674.1	17396.6	31260.6	42560.1	14789.1	27102.4	37509.2	20376.8	35819.8	47913.9
3.81667	36000	57194.7	71146	18612.8	28935.3	38739.2	17432.7	31317.2	42627.8	14817.1	27147.8	37565.3	20422.7	35888.4	47993.1
3.82083	36093.8	57308.6	71259.4	18650	28988.5	38804.3	17469	31373.9	42695.5	14845	27193.3	37621.4	20468.6	35957.2	48072.4
3.825	36187.8	57422.6	71372.7	18687.3	29041.7	38869.5	17505.3	31430.6	42763.2	14873	27238.8	37677.6	20514.7	36026	48151.8
3.82917	36282	57536.6	71486	18724.6	29095	38934.8	17541.7	31487.4	42831	14901.1	27284.4	37733.8	20560.8	36094.9	48231.2
3.83333	36376.3	57650.6	71599.2	18761.9	29148.4	39000.1	17578.1	31544.2	42898.9	14929.2	27330	37790.1	20607	36163.9	48310.7
3.8375	36470.7	57764.7	71712.3	18799.4	29201.8	39065.5	17614.6	31601.2	42966.8	14957.4	27375.7	37846.4	20653.3	36232.9	48390.2
3.84167	36565.3	57878.8	71825.4	18836.9	29255.3	39131	17651.1	31658.2	43034.7	14985.5	27421.5	37902.8	20699.7	36302	48469.7
3.84583	36660	57992.9	71938.4	18874.4	29308.9	39196.5	17687.8	31715.2	43102.7	15013.8	27467.3	37959.2	20746.1	36371.2	48549.3
3.85	36754.9	58107.1	72051.3	18912	29362.5	39262.1	17724.4	31772.3	43170.8	15042.1	27513.2	38015.6	20792.6	36440.5	48629
3.85417	36850	58221.3	72164.1	18949.7	29416.2	39327.7	17761.2	31829.5	43238.8	15070.4	27559.1	38072.1	20839.2	36509.8	48708.7
3.85833	36945.1	58335.6	72276.9	18987.4	29470	39393.4	17798	31886.8	43307	15098.8	27605	38128.7	20885.9	36579.3	48788.4
3.8625	37040.5	58449.8	72389.6	19025.2	29523.8	39459.1	17834.9	31944.1	43375.2	15127.2	27651.1	38185.3	20932.7	36648.7	48868.2
3.86667	37135.9	58564.2	72502.2	19063.1	29577.7	39525	17871.8	32001.5	43443.4	15155.7	27697.1	38241.9	20979.6	36718.3	48948
3.87083	37231.5	58678.5	72614.8	19101	29631.7	39590.8	17908.8	32059	43511.7	15184.2	27743.3	38298.6	21026.5	36788	49027.9
3.875	37327.3	58792.9	72727.3	19138.9	29685.7	39656.8	17945.9	32116.5	43580.1	15212.8	27789.5	38355.4	21073.6	36857.7	49107.8
3.87917	37423.2	58907.3	72839.7	19177	29739.8	39722.7	17983	32174.1	43648.5	15241.4	27835.7	38412.1	21120.7	36927.5	49187.8
3.88333	37519.2	59021.8	72952	19215.1	29794	39788.8	18020.2	32231.8	43716.9	15270	27882	38469	21167.9	36997.3	49267.8
3.8875	37615.4	59136.3	73064.3	19253.2	29848.2	39854.9	18057.4	32289.5	43785.4	15298.7	27928.3	38525.8	21215.1	37067.3	49347.9
3.89167	37711.7	59250.8	73176.5	19291.4	29902.5	39921.1	18094.7	32347.3	43854	15327.5	27974.7	38582.8	21262.5	37137.3	49428
3.89583	37808.2	59365.3	73288.6	19329.7	29956.9	39987.3	18132.1	32405.1	43922.5	15356.2	28021.2	38639.7	21310	37207.4	49508.1
3.9	37904.8	59479.8	73400.7	19368	30011.3	40053.6	18169.5	32463	43991.2	15385.1	28067.7	38696.7	21357.5	37277.6	49588.3
3.90417	38001.6	59594.4	73512.7	19406.4	30065.8	40119.9	18207	32521	44059.9	15414	28114.3	38753.8	21405.1	37347.8	49668.5
3.90833	38098.5	59709	73624.6	19444.9	30120.4	40186.3	18244.6	32579.1	44128.6	15442.9	28160.9	38810.9	21452.8	37418.1	49748.8
3.9125	38195.5	59823.7	73736.5	19483.4	30175	40252.8	18282.2	32637.2	44197.4	15471.9	28207.6	38868.1	21500.6	37488.5	49829.1
3.91667	38292.7	59938.3	73848.2	19522	30229.7	40319.3	18319.9	32695.4	44266.2	15500.9	28254.3	38925.3	21548.4	37559	49909.4
3.92083	38390	60053	73959.9	19560.6	30284.4	40385.9	18357.7	32753.6	44335.1	15530	28301.1	38982.5	21596.4	37629.5	49989.8
3.925	38487.4	60167.7	74071.6	19599.3	30339.3	40452.5	18395.5	32811.9	44404	15559.1	28347.9	39039.8	21644.4	37700.1	50070.2
3.92917	38585	60282.4	74183.1	19638	30394.1	40519.2	18433.4	32870.3	44473	15588.2	28394.8	39097.1	21692.5	37770.8	50150.7
3.93333	38682.7	60397.2	74294.6	19676.9	30449.1	40585.9	18471.3	32928.8	44542	15617.4	28441.7	39154.5	21740.7	37841.5	50231.2
3.9375	38780.6	60511.9	74406	19715.7	30504.1	40652.7	18509.3	32987.3	44611.1	15646.7	28488.7	39211.9	21789	37912.4	50311.8
3.94167	38878.6	60626.7	74517.4	19754.7	30559.2	40719.6	18547.4	33045.9	44680.2	15676	28535.8	39269.4	21837.3	37983.3	50392.4
3.94583	38976.7	60741.5	74628.6	19793.7	30614.4	40786.5	18585.6	33104.5	44749.3	15705.3	28582.9	39326.9	21885.8	38054.2	50473
3.95	39074.9	60856.3	74739.8	19832.7	30669.6	40853.5	18623.8	33163.2	44818.5	15734.7	28630	39384.5	21934.3	38125.3	50553.7
3.95417	39173.3	60971.1	74850.9	19871.9	30724.9	40920.5	18662	33222	44887.8	15764.2	28677.2	39442.1	21982.9	38196.4	50634.4
3.95833	39271.9	61085.9	74961.9	19911.1	30780.2	40987.6	18700.4	33280.8	44957.1	15793.7	28724.5	39499.7	22031.6	38267.6	50715.2
3.9625	39370.5	61200.8	75072.9	19950.3	30835.6	41054.7	18738.8	33339.7	45026.4	15823.2	28771.8	39557.4	22080.4	38338.8	50796
3.96667	39469.3	61315.7	75183.7	19989.6	30891.1	41121.9	18777.2	33398.7	45095.8	15852.8	28819.2	39615.2	22129.3	38410.2	50876.8
3.97083	39568.3	61430.5	75294.5	20029	30946.7	41189.2	18815.7	33457.7	45165.2	15882.4	28866.6	39672.9	22178.2	38481.6	50957.7
3.975	39667.3	61545.4	75405.2	20068.4	31002.3	41256.5	18854.3	33516.8	45234.7	15912.1	28914.1	39730.8	22227.3	38553	51038.6
3.97917	39766.5	61660.3	75515.8	20107.9	31057.9	41323.8	18893	33575.9	45304.2	15941.8	28961.6	39788.6	22276.4	38624.6	51119.5
3.98333	39865.9	61775.2	75626.4	20147.4	31113.7	41391.2	18931.7	33635.2	45373.8	15971.5	29009.2	39846.6	22325.6	38696.2	51200.5
3.9875	39965.3	61890.1	75736.8	20187.1	31169.5	41458.7	18970.5	33694.5	45443.4	16001.4	29056.9	39904.5	22374.9	38767.9	51281.5
3.99167	40064.9	62005.1	75847.2	20226.7	31225.4	41526.2	19009.3	33753.8	45513.1	16031.2	29104.6	39962.5	22424.2	38839.6	51362.6
3.99583	40164.6	62120	75957.5	20266.5	31281.3	41593.8	19048.2	33813.2	45582.8	16061.1	29152.3	40020.6	22473.7	38911.5	51443.7
4	40264.5	62234.9	76067.7	20306.3	31337.3	41661.5	19087.2	33872.7	45652.5	16091.1	29200.1	40078.7	22523.2	38983.4	51524.8
4.00417	40364.4	62349.9	76177.8	20346.1	31393.4	41729.2	19126.3	33932.2	45722.3	16121.1	29248	40136.8	22572.9	39055.3	51606
4.00833	40464.5	62464.8	76287.9	20386	31449.5	41796.9	19165.4	33991.9	45792.2	16151.1	29295.9	40195	22622.6	39127.4	51687.2
4.0125	40564.8	62579.8	76397.8	20426	31505.7	41864.7	19204.5	34051.5	45862	16181.2	29343.8	40253.2	22672.4	39199.5	51768.4
4.01667	40665.1	62694.7	76507.7	20466.1	31561.9	41932.6	19243.8	34111.3	45932	16211.4	29391.9	40311.5	22722.2	39271.7	51849.7
4.02083	40765.6	62809.7	76617.5	20506.2	31618.3	42000.5	19283.1	34171.1	46001.9	16241.6	29439.9	40369.8	22772.2	39343.9	51931
4.025	40866.2	62924.6	76727.2	20546.3	31674.7	42068.5	19322.4	34230.9	46071.9	16271.8	29488.1	40428.1	22822.3	39416.2	52012.3
4.02917	40967	63039.6	76836.8	20586.6	31731.1	42136.5	19361.8	34290.9	46142	16302.1	29536.2	40486.5	22872.4	39488.6	52093.7
4.03333	41067.8	63154.6	76946.3	20626.8	31787.6	42204.6	19401.3	34350.8	46212.1	16332.4	29584.5	40545	22922.6	39561.1	52175.1
4.0375	41168.8	63269.5	77055.7	20667.2	31844.2	42272.7	19440.9	34410.9	46282.2	16362.8	29632.7	40603.5	22972.9	39633.6	52256.5
4.04167	41270	63384.5	77165.1	20707.6	31900.9	42340.9	19480.5	34471	46352.4	16393.2	29681.1	40662	23023.3	39706.2	52338
4.04583	41371.2	63499.4	77274.3	20748.1	31957.6	42409.1	19520.2	34531.2	46422.6	16423.7	29729.5	40720.6	23073.8	39778.8	52419.5
4.05	41472.6	63614.4	77383.5	20788.6	32014.3	42477.4	19560	34591.4	46492.9	16454.2	29777.9	40779.2	23124.3	39851.6	52501
4.05417	41574	63729.3	77492.5	20829.2	32071.2	42545.8	19599.8	34651.8	46563.2	16484.8	29826.4	40837.8	23175	39924.4	52582.6
4.05833	41675.7	63844.2	77601.5	20869.9	32128.1	42614.2	19639.7	34712.1	46633.5	16515.4	29875	40896.5	23225.7	39997.2	52664.2
4.0625	41777.4	63959.2	77710.4	20910.6	32185.1	42682.6	19679.6	34772.6	46703.9	16546.1	29923.6	40955.3	23276.5	40070.2	52745.8
4.06667	41879.2	64074.1	77819.2	20951.4	32242.1	42751.1	19719.6	34833.1	46774.4	16576.8	29972.2	41014.1	23327.4	40143.2	52827.5
4.07083	41981.2	64189	77927.9	20992.2	32299.2	42819.7	19759.7	34893.6	46844.8	16607.6	30020.9	41072.9	23378.4	40216.2	52909.2
4.075	42083.3	64303.9	78036.5	21033.1	32356.4	42888.3	19799.9	34954.2	46915.3	16638.4	30069.7	41131.8	23429.5	40289.4	52990.9
4.07917	42185.5	64418.8	78145	21074.1	32413.6	42956.9	19840.1	35014.9	46985.9	16669.2	30118.5	41190.7	23480.7	40362.6	53072.7
4.08333	42287.8	64533.7	78253.5	21115.1	32470.9	43025.6	19880.4	35075.7	47056.5	16700.1	30167.4	41249.6	23531.9	40435.8	53154.5
4.0875	42390.3	64648.6	78361.8	21156.2	32528.2	43094.4	19920.7	35136.5	47127.1	16731.1	30216.3	41308.6	23583.2	40509.2	53236.3
4.09167	42492.9	64763.5	78470	21197.4	32585.6	43163.2	19961.1	35197.4	47197.8	16762.1	30265.3	41367.7	23634.6	40582.6	53318.1
4.09583	42595.6	64878.3	78578.2	21238.6	32643.1	43232.1	20001.6	35258.3	47268.5	16793.1	30314.3	41426.8	23686.1	40656.1	53400
4.1	42698.4	64993.2	78686.2	21279.9	32700.7	43301	20042.1	35319.3	47339.3	16824.2	30363.4	41485.9	23737.7	40729.6	53481.9
4.10417	42801.3	65108	78794.1	21321.2	32758.3	43370	20082.7	35380.3	47410.1	16855.4	30412.5	41545	23789.4	40803.2	53563.9
4.10833	42904.3	65222.8	78902	21362.6	32815.9	43439	20123.4	35441.5	47480.9	16886.6	30461.7	41604.2	23841.2	40876.9	53645.8
4.1125	43007.5	65337.6	79009.7	21404.1	32873.7	43508.1	20164.1	35502.6	47551.8	16917.8	30510.9	41663.5	23893	40950.6	53727.8
4.11667	43110.8	65452.4	79117.4	21445.6	32931.5	43577.2	20204.9	35563.9	47622.7	16949.1	30560.2	41722.8	23944.9	41024.4	53809.8
4.12083	43214.1	65567.2	79224.9	21487.2	32989.3	43646.4	20245.8	35625.2	47693.7	16980.4	30609.6	41782.1	23997	41098.3	53891.9
4.125	43317.6	65681.9	79332.4	21528.8	33047.3	43715.6	20286.7	35686.6	47764.7	17011.8	30659	41841.5	24049.1	41172.2	53973.9
4.12917	43421.3	65796.6	79439.8	21570.6	33105.3	43784.9	20327.7	35748	47835.7	17043.3	30708.4	41900.9	24101.2	41246.2	54056
4.13333	43525	65911.3	79547	21612.3	33163.3	43854.2	20368.8	35809.5	47906.8	17074.8	30757.9	41960.3	24153.5	41320.3	54138.1
4.1375	43628.8	66026	79654.2	21654.2	33221.4	43923.6	20410	35871.1	47977.9	17106.3	30807.5	42019.8	24205.9	41394.4	54220.3
4.14167	43732.8	66140.7	79761.2	21696.1	33279.6	43993	20451.2	35932.7	48049	17137.9	30857.1	42079.4	24258.3	41468.6	54302.5
4.14583	43836.8	66255.4	79868.2	21738	33337.8	44062.5	20492.4	35994.3	48120.2	17169.5	30906.7	42139	24310.9	41542.8	54384.7
4.15	43941	66370	79975	21780.1	33396.1	44132	20533.8	36056.1	48191.4	17201.2	30956.4	42198.6	24363.5	41617.2	54466.9
4.15417	44045.3	66484.6	80081.8	21822.2	33454.5	44201.6	20575.2	36117.9	48262.7	17232.9	31006.2	42258.2	24416.2	41691.5	54549.1
4.15833	44149.7	66599.2	80188.4	21864.3	33512.9	44271.2	20616.6	36179.7	48334	17264.7	31056	42317.9	24469	41766	54631.4
4.1625	44254.2	66713.7	80294.9	21906.5	33571.4	44340.9	20658.2	36241.7	48405.3	17296.5	31105.9	42377.7	24521.8	41840.5	54713.7
4.16667	44358.8	66828.3	80401.4	21948.8	33630	44410.6	20699.8	36303.7	48476.7	17328.4	31155.8	42437.4	24574.8	41915.1	54796
4.17083	44463.5	66942.8	80507.7	21991.2	33688.6	44480.4	20741.4	36365.7	48548.1	17360.3	31205.8	42497.3	24627.8	41989.7	54878.4
4.175	44568.4	67057.2	80613.9	22033.6	33747.3	44550.2	20783.2	36427.8	48619.5	17392.3	31255.8	42557.1	24681	42064.4	54960.7
4.17917	44673.3	67171.7	80720	22076	33806	44620.1	20825	36490	48691	17424.3	31305.9	42617	24734.2	42139.2	55043.1
4.18333	44778.4	67286.1	80826.1	22118.5	33864.8	44690	20866.8	36552.2	48762.5	17456.3	31356	42677	24787.5	42214	55125.5
4.1875	44883.5	67400.5	80932	22161.1	33923.7	44760	20908.8	36614.5	48834.1	17488.5	31406.2	42736.9	24840.9	42288.9	55208
4.19167	44988.8	67514.9	81037.8	22203.8	33982.6	44830	20950.8	36676.8	48905.7	17520.6	31456.4	42796.9	24894.3	42363.9	55290.4
4.19583	45094.1	67629.2	81143.5	22246.5	34041.6	44900	20992.8	36739.2	48977.3	17552.8	31506.7	42857	24947.9	42438.9	55372.9
4.2	45199.6	67743.5	81249.1	22289.3	34100.7	44970.1	21035	36801.7	49049	17585.1	31557.1	42917.1	25001.5	42513.9	55455.4
4.20417	45305.2	67857.8	81354.5	22332.1	34159.8	45040.3	21077.2	36864.2	49120.7	17617.4	31607.5	42977.2	25055.3	42589.1	55537.9
4.20833	45410.9	67972	81459.9	22375	34219	45110.5	21119.4	36926.8	49192.4	17649.8	31657.9	43037.4	25109.1	42664.3	55620.5
4.2125	45516.6	68086.2	81565.2	22418	34278.2	45180.8	21161.8	36989.5	49264.2	17682.2	31708.4	43097.6	25163	42739.5	55703
4.21667	45622.5	68200.4	81670.3	22461	34337.5	45251.1	21204.2	37052.2	49336	17714.6	31759	43157.9	25217	42814.9	55785.6
4.22083	45728.5	68314.6	81775.4	22504.1	34396.9	45321.4	21246.6	37114.9	49407.8	17747.2	31809.6	43218.2	25271	42890.3	55868.2
4.225	45834.6	68428.7	81880.3	22547.3	34456.3	45391.8	21289.2	37177.8	49479.7	17779.7	31860.2	43278.5	25325.2	42965.7	55950.8
4.22917	45940.8	68542.7	81985.1	22590.5	34515.8	45462.2	21331.8	37240.7	49551.6	17812.3	31910.9	43338.9	25379.4	43041.2	56033.4
4.23333	46047.1	68656.8	82089.8	22633.8	34575.3	45532.7	21374.5	37303.6	49623.5	17845	31961.7	43399.3	25433.8	43116.8	56116.1
4.2375	46153.5	68770.8	82194.4	22677.1	34635	45603.3	21417.2	37366.6	49695.5	17877.7	32012.5	43459.7	25488.2	43192.4	56198.8
4.24167	46260	68884.7	82298.9	22720.5	34694.6	45673.8	21460	37429.7	49767.5	17910.4	32063.3	43520.2	25542.7	43268.1	56281.4
4.24583	46366.6	68998.6	82403.3	22764	34754.4	45744.5	21502.9	37492.8	49839.5	17943.2	32114.2	43580.7	25597.3	43343.8	56364.2
4.25	46473.2	69112.5	82507.6	22807.6	34814.2	45815.1	21545.8	37556	49911.6	17976.1	32165.2	43641.3	25652	43419.6	56446.9
4.25417	46580	69226.3	82611.7	22851.2	34874	45885.9	21588.8	37619.2	49983.7	18009	32216.2	43701.9	25706.7	43495.5	56529.6
4.25833	46686.9	69340.1	82715.7	22894.8	34933.9	45956.6	21631.9	37682.5	50055.8	18042	32267.3	43762.5	25761.6	43571.4	56612.4
4.2625	46793.9	69453.9	82819.7	22938.5	34993.9	46027.4	21675	37745.9	50128	18075	32318.4	43823.2	25816.5	43647.4	56695.1
4.26667	46901	69567.6	82923.5	22982.3	35054	46098.3	21718.3	37809.3	50200.2	18108	32369.6	43883.9	25871.5	43723.4	56777.9
4.27083	47008.1	69681.3	83027.2	23026.2	35114.1	46169.2	21761.5	37872.8	50272.4	18141.1	32420.8	43944.6	25926.6	43799.5	56860.7
4.275	47115.4	69794.9	83130.7	23070.1	35174.2	46240.1	21804.9	37936.3	50344.7	18174.3	32472.1	44005.4	25981.8	43875.7	56943.5
4.27917	47222.8	69908.5	83234.2	23114.1	35234.4	46311.1	21848.3	37999.9	50417	18207.5	32523.4	44066.3	26037.1	43952	57026.4
4.28333	47330.2	70022	83337.5	23158.1	35294.7	46382.1	21891.8	38063.6	50489.3	18240.7	32574.8	44127.1	26092.5	44028.3	57109.2
4.2875	47437.8	70135.5	83440.8	23202.2	35355.1	46453.2	21935.3	38127.3	50561.7	18274	32626.2	44188	26147.9	44104.6	57192.1
4.29167	47545.4	70248.9	83543.9	23246.4	35415.5	46524.3	21979	38191	50634.1	18307.4	32677.7	44248.9	26203.4	44181.1	57274.9
4.29583	47653.2	70362.3	83646.9	23290.6	35475.9	46595.5	22022.6	38254.9	50706.5	18340.8	32729.2	44309.9	26259.1	44257.6	57357.8
4.3	47761	70475.7	83749.7	23334.9	35536.5	46666.7	22066.4	38318.7	50778.9	18374.2	32780.8	44370.9	26314.8	44334.2	57440.7
4.30417	47868.9	70589	83852.5	23379.3	35597.1	46737.9	22110.2	38382.7	50851.4	18407.7	32832.4	44432	26370.6	44410.8	57523.6
4.30833	47976.9	70702.2	83955.1	23423.7	35657.7	46809.2	22154.1	38446.7	50923.9	18441.3	32884.1	44493.1	26426.4	44487.5	57606.5
4.3125	48085	70815.4	84057.7	23468.2	35718.4	46880.6	22198.1	38510.7	50996.5	18474.9	32935.8	44554.2	26482.4	44564.3	57689.5
4.31667	48193.2	70928.6	84160.1	23512.7	35779.2	46951.9	22242.1	38574.9	51069	18508.6	32987.6	44615.3	26538.5	44641.1	57772.4
4.32083	48301.5	71041.7	84262.3	23557.4	35840	47023.4	22286.2	38639	51141.6	18542.3	33039.4	44676.5	26594.6	44718	57855.4
4.325	48409.9	71154.7	84364.5	23602	35900.9	47094.8	22330.4	38703.3	51214.3	18576	33091.3	44737.7	26650.8	44795	57938.3
4.32917	48518.3	71267.7	84466.5	23646.8	35961.8	47166.3	22374.6	38767.5	51286.9	18609.8	33143.3	44799	26707.1	44872	58021.3
4.33333	48626.9	71380.7	84568.5	23691.6	36022.8	47237.9	22418.9	38831.9	51359.6	18643.7	33195.3	44860.3	26763.5	44949.1	58104.3
4.3375	48735.5	71493.6	84670.3	23736.5	36083.9	47309.5	22463.3	38896.3	51432.3	18677.6	33247.3	44921.6	26820	45026.3	58187.3
4.34167	48844.2	71606.4	84771.9	23781.4	36145	47381.1	22507.7	38960.7	51505.1	18711.5	33299.4	44983	26876.6	45103.5	58270.3
4.34583	48953	71719.2	84873.5	23826.4	36206.2	47452.8	22552.2	39025.3	51577.8	18745.5	33351.5	45044.4	26933.2	45180.8	58353.3
4.35	49061.9	71831.9	84974.9	23871.4	36267.5	47524.5	22596.8	39089.8	51650.6	18779.6	33403.7	45105.9	26990	45258.1	58436.3
4.35417	49170.9	71944.6	85076.2	23916.6	36328.8	47596.2	22641.4	39154.5	51723.5	18813.7	33456	45167.3	27046.8	45335.6	58519.3
4.35833	49279.9	72057.2	85177.4	23961.8	36390.1	47668	22686.2	39219.1	51796.3	18847.8	33508.3	45228.8	27103.7	45413	58602.3
4.3625	49389.1	72169.7	85278.5	24007	36451.6	47739.9	22730.9	39283.9	51869.2	18882.1	33560.6	45290.4	27160.7	45490.6	58685.4
4.36667	49498.3	72282.2	85379.4	24052.3	36513.1	47811.8	22775.8	39348.7	51942.1	18916.3	33613	45352	27217.8	45568.2	58768.4
4.37083	49607.6	72394.7	85480.2	24097.7	36574.6	47883.7	22820.7	39413.5	52015.1	18950.6	33665.4	45413.6	27274.9	45645.8	58851.5
4.375	49717	72507	85580.9	24143.1	36636.2	47955.6	22865.7	39478.4	52088	18985	33717.9	45475.2	27332.2	45723.5	58934.5
4.37917	49826.4	72619.4	85681.5	24188.6	36697.9	48027.6	22910.7	39543.4	52161	19019.4	33770.5	45536.9	27389.5	45801.3	59017.6
4.38333	49936	72731.6	85781.9	24234.2	36759.6	48099.7	22955.8	39608.4	52234	19053.9	33823.1	45598.6	27447	45879.2	59100.7
4.3875	50045.6	72843.8	85882.2	24279.9	36821.4	48171.7	23001	39673.5	52307.1	19088.4	33875.7	45660.4	27504.5	45957	59183.7
4.39167	50155.3	72955.9	85982.4	24325.6	36883.2	48243.9	23046.3	39738.6	52380.1	19122.9	33928.4	45722.2	27562.1	46035	59266.8
4.39583	50265.1	73068	86082.5	24371.3	36945.1	48316	23091.6	39803.8	52453.2	19157.5	33981.2	45784	27619.8	46113	59349.9
4.4	50375	73180	86182.4	24417.1	37007	48388.2	23137	39869.1	52526.3	19192.2	34034	45845.9	27677.5	46191.1	59433
4.40417	50484.9	73291.9	86282.2	24463	37069.1	48460.5	23182.4	39934.4	52599.5	19226.9	34086.8	45907.7	27735.4	46269.2	59516.1
4.40833	50595	73403.8	86381.9	24509	37131.1	48532.7	23227.9	39999.7	52672.6	19261.7	34139.7	45969.7	27793.3	46347.4	59599.2
4.4125	50705.1	73515.6	86481.4	24555	37193.3	48605	23273.5	40065.1	52745.8	19296.5	34192.6	46031.6	27851.4	46425.7	59682.3
4.41667	50815.2	73627.4	86580.9	24601.1	37255.4	48677.4	23319.2	40130.6	52819.1	19331.4	34245.6	46093.6	27909.5	46504	59765.4
4.42083	50925.5	73739	86680.2	24647.2	37317.7	48749.8	23364.9	40196.1	52892.3	19366.3	34298.7	46155.6	27967.7	46582.3	59848.5
4.425	51035.8	73850.6	86779.3	24693.5	37380	48822.2	23410.7	40261.7	52965.6	19401.3	34351.8	46217.7	28026	46660.7	59931.6
4.42917	51146.2	73962.2	86878.4	24739.7	37442.4	48894.7	23456.5	40327.3	53038.8	19436.3	34404.9	46279.8	28084.3	46739.2	60014.7
4.43333	51256.7	74073.7	86977.3	24786.1	37504.8	48967.2	23502.5	40393	53112.2	19471.4	34458.1	46341.9	28142.8	46817.7	60097.8
4.4375	51367.2	74185.1	87076	24832.5	37567.3	49039.7	23548.4	40458.7	53185.5	19506.5	34511.4	46404.1	28201.3	46896.3	60180.9
4.44167	51477.8	74296.4	87174.7	24878.9	37629.8	49112.3	23594.5	40524.5	53258.8	19541.7	34564.7	46466.3	28260	46974.9	60264.1
4.44583	51588.5	74407.7	87273.2	24925.5	37692.4	49184.9	23640.6	40590.3	53332.2	19576.9	34618	46528.5	28318.7	47053.6	60347.2
4.45	51699.3	74518.9	87371.6	24972.1	37755	49257.6	23686.8	40656.2	53405.6	19612.2	34671.4	46590.7	28377.5	47132.4	60430.4
4.45417	51810.1	74630	87469.8	25018.7	37817.7	49330.3	23733.1	40722.2	53479.1	19647.5	34724.8	46653	28436.4	47211.2	60513.5
4.45833	51921	74741	87567.9	25065.5	37880.5	49403	23779.4	40788.2	53552.5	19682.9	34778.3	46715.3	28495.3	47290	60596.7
4.4625	52032	74852	87665.9	25112.3	37943.3	49475.7	23825.8	40854.2	53626	19718.3	34831.9	46777.7	28554.4	47368.9	60679.8
4.46667	52143.1	74962.9	87763.8	25159.1	38006.2	49548.5	23872.3	40920.3	53699.5	19753.8	34885.5	46840.1	28613.5	47447.9	60763
4.47083	52254.2	75073.7	87861.5	25206.1	38069.2	49621.4	23918.8	40986.5	53773	19789.3	34939.1	46902.5	28672.8	47526.9	60846.1
4.475	52365.3	75184.5	87959.1	25253	38132.1	49694.2	23965.4	41052.7	53846.5	19824.9	34992.8	46964.9	28732.1	47605.9	60929.3
4.47917	52476.6	75295.2	88056.6	25300.1	38195.2	49767.1	24012.1	41119	53920.1	19860.5	35046.5	47027.4	28791.5	47685.1	61012.5
4.48333	52587.9	75405.8	88153.9	25347.2	38258.3	49840.1	24058.8	41185.3	53993.6	19896.2	35100.3	47089.9	28851	47764.2	61095.6
4.4875	52699.3	75516.3	88251.1	25394.4	38321.5	49913.1	24105.6	41251.7	54067.2	19932	35154.2	47152.4	28910.5	47843.4	61178.8
4.49167	52810.7	75626.7	88348.1	25441.6	38384.7	49986.1	24152.5	41318.1	54140.8	19967.8	35208	47215	28970.2	47922.7	61262
4.49583	52922.2	75737.1	88445	25489	38448	50059.1	24199.4	41384.6	54214.5	20003.6	35262	47277.6	29029.9	48002	61345.2
4.5	53033.8	75847.4	88541.8	25536.3	38511.3	50132.2	24246.5	41451.1	54288.1	20039.5	35316	47340.3	29089.8	48081.4	61428.3
4.50417	53145.4	75957.6	88638.5	25583.8	38574.7	50205.3	24293.5	41517.7	54361.8	20075.5	35370	47402.9	29149.7	48160.8	61511.5
4.50833	53257.2	76067.8	88735	25631.3	38638.2	50278.4	24340.7	41584.4	54435.5	20111.5	35424.1	47465.6	29209.7	48240.2	61594.7
4.5125	53368.9	76177.8	88831.4	25678.8	38701.7	50351.6	24387.9	41651.1	54509.2	20147.5	35478.2	47528.3	29269.8	48319.8	61677.9
4.51667	53480.7	76287.8	88927.6	25726.5	38765.3	50424.8	24435.2	41717.8	54582.9	20183.6	35532.4	47591.1	29329.9	48399.3	61761
4.52083	53592.6	76397.7	89023.7	25774.2	38829	50498.1	24482.5	41784.7	54656.7	20219.8	35586.6	47653.9	29390.2	48478.9	61844.2
4.525	53704.6	76507.5	89119.7	25821.9	38892.7	50571.4	24530	41851.5	54730.4	20256	35640.9	47716.7	29450.5	48558.6	61927.4
4.52917	53816.6	76617.2	89215.5	25869.8	38956.5	50644.7	24577.4	41918.5	54804.2	20292.3	35695.2	47779.5	29510.9	48638.3	62010.5
4.53333	53928.7	76726.9	89311.2	25917.7	39020.3	50718	24625	41985.5	54878	20328.6	35749.6	47842.4	29571.5	48718	62093.7
4.5375	54040.8	76836.5	89406.8	25965.6	39084.2	50791.4	24672.6	42052.6	54951.9	20364.9	35804	47905.3	29632	48797.8	62176.9
4.54167	54153	76945.9	89502.2	26013.6	39148.2	50864.8	24720.3	42119.7	55025.7	20401.4	35858.5	47968.3	29692.7	48877.7	62260
4.54583	54265.2	77055.3	89597.5	26061.7	39212.2	50938.2	24768.1	42186.9	55099.5	20437.8	35913	48031.2	29753.5	48957.5	62343.2
4.55	54377.5	77164.6	89692.6	26109.9	39276.3	51011.7	24815.9	42254.1	55173.4	20474.4	35967.6	48094.2	29814.3	49037.5	62426.4
4.55417	54489.9	77273.9	89787.6	26158.1	39340.5	51085.2	24863.8	42321.4	55247.3	20510.9	36022.2	48157.2	29875.3	49117.5	62509.5
4.55833	54602.3	77383	89882.5	26206.4	39404.7	51158.8	24911.8	42388.8	55321.2	20547.6	36076.8	48220.3	29936.3	49197.5	62592.7
4.5625	54714.7	77492.1	89977.2	26254.7	39469	51232.3	24959.8	42456.2	55395.1	20584.2	36131.6	48283.4	29997.4	49277.5	62675.8
4.56667	54827.3	77601	90071.8	26303.1	39533.3	51305.9	25007.9	42523.7	55469.1	20621	36186.3	48346.5	30058.6	49357.7	62759
4.57083	54939.8	77709.9	90166.2	26351.6	39597.7	51379.6	25056.1	42591.2	55543	20657.8	36241.1	48409.6	30119.9	49437.8	62842.1
4.575	55052.5	77818.7	90260.5	26400.1	39662.2	51453.2	25104.4	42658.8	55617	20694.6	36296	48472.8	30181.2	49518	62925.2
4.57917	55165.2	77927.4	90354.7	26448.7	39726.7	51526.9	25152.7	42726.4	55691	20731.5	36350.9	48536	30242.6	49598.3	63008.4
4.58333	55277.9	78036	90448.7	26497.4	39791.3	51600.6	25201.1	42794.1	55765	20768.4	36405.8	48599.2	30304.2	49678.5	63091.5
4.5875	55390.7	78144.6	90542.6	26546.1	39856	51674.4	25249.5	42861.9	55839	20805.4	36460.8	48662.5	30365.8	49758.9	63174.6
4.59167	55503.5	78253	90636.3	26594.9	39920.7	51748.2	25298	42929.7	55913	20842.5	36515.9	48725.7	30427.5	49839.2	63257.7
4.59583	55616.4	78361.3	90729.9	26643.8	39985.4	51822	25346.6	42997.5	55987	20879.6	36571	48789	30489.3	49919.6	63340.8
4.6	55729.3	78469.6	90823.4	26692.7	40050.3	51895.8	25395.3	43065.5	56061.1	20916.7	36626.1	48852.4	30551.1	50000.1	63423.9
4.60417	55842.3	78577.7	90916.7	26741.7	40115.2	51969.7	25444	43133.4	56135.2	20953.9	36681.3	48915.7	30613.1	50080.6	63507
4.60833	55955.4	78685.8	91009.9	26790.7	40180.1	52043.7	25492.8	43201.5	56209.2	20991.2	36736.5	48979.1	30675.1	50161.1	63590.1
4.6125	56068.5	78793.8	91102.9	26839.8	40245.1	52117.6	25541.7	43269.6	56283.3	21028.5	36791.8	49042.5	30737.2	50241.7	63673.1
4.61667	56181.6	78901.7	91195.8	26889	40310.2	52191.6	25590.6	43337.7	56357.4	21065.9	36847.2	49106	30799.4	50322.3	63756.2
4.62083	56294.8	79009.4	91288.6	26938.3	40375.3	52265.7	25639.6	43405.9	56431.5	21103.3	36902.5	49169.5	30861.7	50403	63839.3
4.625	56408	79117.1	91381.2	26987.6	40440.5	52339.7	25688.7	43474.2	56505.7	21140.7	36958	49233	30924.1	50483.7	63922.3
4.62917	56521.3	79224.7	91473.6	27036.9	40505.7	52413.9	25737.8	43542.5	56579.8	21178.3	37013.4	49296.5	30986.5	50564.4	64005.3
4.63333	56634.6	79332.2	91565.9	27086.4	40571	52488	25787	43610.8	56654	21215.8	37069	49360	31049.1	50645.2	64088.4
4.6375	56747.9	79439.6	91658.1	27135.9	40636.4	52562.2	25836.3	43679.2	56728.1	21253.5	37124.5	49423.6	31111.7	50726	64171.4
4.64167	56861.3	79546.9	91750.1	27185.4	40701.8	52636.4	25885.6	43747.7	56802.3	21291.2	37180.1	49487.2	31174.4	50806.8	64254.4
4.64583	56974.8	79654.2	91842	27235.1	40767.2	52710.6	25935.1	43816.2	56876.5	21328.9	37235.8	49550.9	31237.2	50887.7	64337.4
4.65	57088.3	79761.3	91933.7	27284.8	40832.8	52784.9	25984.5	43884.8	56950.7	21366.7	37291.5	49614.5	31300	50968.6	64420.4
4.65417	57201.8	79868.3	92025.3	27334.5	40898.3	52859.2	26034.1	43953.4	57024.9	21404.5	37347.3	49678.2	31363	51049.6	64503.4
4.65833	57315.4	79975.2	92116.8	27384.3	40964	52933.5	26083.7	44022.1	57099.1	21442.4	37403.1	49741.9	31426	51130.6	64586.3
4.6625	57429	80082	92208.1	27434.2	41029.7	53007.9	26133.4	44090.8	57173.4	21480.3	37458.9	49805.6	31489.2	51211.6	64669.3
4.66667	57542.6	80188.7	92299.2	27484.2	41095.4	53082.3	26183.2	44159.6	57247.6	21518.3	37514.8	49869.4	31552.4	51292.7	64752.2
4.67083	57656.3	80295.3	92390.3	27534.2	41161.2	53156.7	26233	44228.4	57321.9	21556.3	37570.8	49933.2	31615.7	51373.8	64835.1
4.675	57770	80401.9	92481.1	27584.2	41227.1	53231.2	26282.9	44297.3	57396.1	21594.4	37626.7	49997	31679	51454.9	64918.1
4.67917	57883.8	80508.3	92571.8	27634.4	41293	53305.7	26332.9	44366.2	57470.4	21632.5	37682.8	50060.8	31742.5	51536.1	65001
4.68333	57997.6	80614.6	92662.4	27684.6	41359	53380.2	26382.9	44435.2	57544.7	21670.7	37738.9	50124.7	31806	51617.3	65083.9
4.6875	58111.4	80720.8	92752.8	27734.8	41425	53454.7	26433	44504.2	57619	21709	37795	50188.6	31869.6	51698.6	65166.7
4.69167	58225.3	80826.9	92843.1	27785.2	41491.1	53529.3	26483.2	44573.3	57693.4	21747.3	37851.2	50252.5	31933.4	51779.8	65249.6
4.69583	58339.2	80932.9	92933.2	27835.6	41557.2	53603.9	26533.5	44642.4	57767.7	21785.6	37907.4	50316.4	31997.1	51861.2	65332.5
4.7	58453.2	81038.8	93023.2	27886	41623.4	53678.6	26583.8	44711.6	57842	21824	37963.6	50380.4	32061	51942.5	65415.3
4.70417	58567.2	81144.6	93113	27936.5	41689.7	53753.2	26634.2	44780.8	57916.4	21862.4	38020	50444.3	32125	52023.9	65498.1
4.70833	58681.2	81250.3	93202.7	27987.1	41756	53827.9	26684.6	44850.1	57990.8	21900.9	38076.3	50508.4	32189	52105.3	65580.9
4.7125	58795.2	81355.9	93292.3	28037.8	41822.3	53902.7	26735.1	44919.4	58065.2	21939.5	38132.7	50572.4	32253.1	52186.7	65663.7
4.71667	58909.3	81461.4	93381.6	28088.5	41888.8	53977.4	26785.7	44988.8	58139.6	21978.1	38189.2	50636.4	32317.3	52268.2	65746.5
4.72083	59023.4	81566.7	93470.9	28139.2	41955.2	54052.2	26836.4	45058.2	58214	22016.7	38245.7	50700.5	32381.6	52349.7	65829.2
4.725	59137.5	81672	93560	28190.1	42021.7	54127	26887.1	45127.7	58288.4	22055.5	38302.2	50764.6	32446	52431.3	65912
4.72917	59251.7	81777.2	93648.9	28241	42088.3	54201.8	26937.9	45197.2	58362.8	22094.2	38358.8	50828.7	32510.4	52512.8	65994.7
4.73333	59365.9	81882.2	93737.7	28291.9	42154.9	54276.7	26988.8	45266.8	58437.2	22133	38415.4	50892.9	32575	52594.4	66077.4
4.7375	59480.1	81987.2	93826.4	28343	42221.6	54351.6	27039.7	45336.4	58511.7	22171.9	38472.1	50957.1	32639.6	52676.1	66160.1
4.74167	59594.4	82092	93914.8	28394.1	42288.3	54426.5	27090.7	45406.1	58586.2	22210.8	38528.8	51021.2	32704.3	52757.7	66242.8
4.74583	59708.7	82196.7	94003.2	28445.2	42355.1	54501.5	27141.8	45475.8	58660.6	22249.8	38585.6	51085.5	32769.1	52839.4	66325.5
4.75	59823	82301.3	94091.4	28496.4	42421.9	54576.4	27193	45545.5	58735.1	22288.8	38642.4	51149.7	32833.9	52921.1	66408.1
4.75417	59937.3	82405.8	94179.4	28547.7	42488.8	54651.4	27244.2	45615.3	58809.6	22327.8	38699.3	51214	32898.9	53002.9	66490.7
4.75833	60051.7	82510.2	94267.3	28599	42555.7	54726.4	27295.5	45685.2	58884.1	22367	38756.2	51278.2	32963.9	53084.6	66573.3
4.7625	60166.1	82614.5	94355.1	28650.4	42622.7	54801.5	27346.8	45755	58958.6	22406.1	38813.1	51342.5	33029	53166.5	66655.9
4.76667	60280.5	82718.7	94442.6	28701.9	42689.7	54876.6	27398.3	45825	59033.1	22445.4	38870.1	51406.9	33094.2	53248.3	66738.5
4.77083	60394.9	82822.8	94530.1	28753.4	42756.8	54951.7	27449.7	45895	59107.6	22484.6	38927.1	51471.2	33159.5	53330.2	66821
4.775	60509.4	82926.7	94617.4	28805	42824	55026.8	27501.3	45965	59182.2	22524	38984.2	51535.6	33224.8	53412	66903.6
4.77917	60623.9	83030.6	94704.5	28856.7	42891.2	55101.9	27552.9	46035.1	59256.7	22563.3	39041.4	51600	33290.2	53494	66986.1
4.78333	60738.4	83134.3	94791.5	28908.4	42958.4	55177.1	27604.6	46105.2	59331.2	22602.8	39098.5	51664.4	33355.8	53575.9	67068.5
4.7875	60852.9	83237.9	94878.3	28960.2	43025.7	55252.3	27656.4	46175.3	59405.8	22642.3	39155.7	51728.8	33421.4	53657.9	67151
4.79167	60967.5	83341.4	94965	29012	43093	55327.5	27708.3	46245.6	59480.3	22681.8	39213	51793.3	33487	53739.9	67233.5
4.79583	61082	83444.8	95051.5	29063.9	43160.4	55402.7	27760.2	46315.8	59554.9	22721.4	39270.3	51857.8	33552.8	53821.9	67315.9
4.8	61196.6	83548	95137.9	29115.9	43227.8	55478	27812.1	46386.1	59629.5	22761	39327.7	51922.2	33618.6	53903.9	67398.3
4.80417	61311.2	83651.2	95224.1	29167.9	43295.3	55553.3	27864.2	46456.4	59704.1	22800.7	39385.1	51986.8	33684.5	53986	67480.7
4.80833	61425.8	83754.2	95310.2	29220	43362.8	55628.6	27916.3	46526.8	59778.6	22840.5	39442.6	52051.3	33750.6	54068.1	67563
4.8125	61540.5	83857.2	95396.1	29272.2	43430.4	55703.9	27968.5	46597.2	59853.2	22880.3	39500.1	52115.9	33816.6	54150.2	67645.4
4.81667	61655.1	83960	95481.9	29324.4	43498	55779.3	28020.8	46667.7	59927.8	22920.1	39557.6	52180.4	33882.8	54232.4	67727.7
4.82083	61769.8	84062.7	95567.5	29376.7	43565.7	55854.6	28073.1	46738.2	60002.4	22960	39615.2	52245	33949	54314.5	67810
4.825	61884.5	84165.2	95653	29429.1	43633.4	55930	28125.5	46808.8	60077	23000	39672.9	52309.6	34015.4	54396.7	67892.3
4.82917	61999.2	84267.7	95738.3	29481.5	43701.2	56005.4	28177.9	46879.3	60151.6	23040	39730.6	52374.3	34081.8	54479	67974.5
4.83333	62113.9	84370	95823.4	29533.9	43769	56080.9	28230.5	46950	60226.2	23080.1	39788.4	52438.9	34148.3	54561.2	68056.7
4.8375	62228.6	84472.2	95908.4	29586.5	43836.9	56156.3	28283.1	47020.7	60300.9	23120.2	39846.2	52503.6	34214.8	54643.5	68138.9
4.84167	62343.4	84574.3	95993.3	29639.1	43904.8	56231.8	28335.7	47091.4	60375.5	23160.4	39904.1	52568.3	34281.5	54725.7	68221.1
4.84583	62458.1	84676.3	96078	29691.7	43972.8	56307.3	28388.5	47162.1	60450.1	23200.6	39962	52633	34348.2	54808.1	68303.3
4.85	62572.9	84778.2	96162.5	29744.4	44040.8	56382.8	28441.3	47232.9	60524.7	23240.9	40019.9	52697.8	34415	54890.4	68385.4
4.85417	62687.6	84879.9	96246.9	29797.2	44108.8	56458.3	28494.2	47303.8	60599.4	23281.2	40077.9	52762.5	34481.9	54972.7	68467.5
4.85833	62802.4	84981.5	96331.1	29850.1	44176.9	56533.9	28547.1	47374.6	60674	23321.6	40136	52827.3	34548.9	55055.1	68549.6
4.8625	62917.2	85083	96415.2	29903	44245.1	56609.5	28600.1	47445.6	60748.6	23362	40194.1	52892.1	34615.9	55137.5	68631.6
4.86667	63032	85184.4	96499.1	29955.9	44313.3	56685	28653.2	47516.5	60823.3	23402.5	40252.3	52956.9	34683	55219.9	68713.6
4.87083	63146.8	85285.6	96582.9	30009	44381.5	56760.7	28706.4	47587.5	60897.9	23443.1	40310.5	53021.7	34750.2	55302.3	68795.6
4.875	63261.6	85386.7	96666.5	30062.1	44449.8	56836.3	28759.6	47658.6	60972.6	23483.7	40368.7	53086.5	34817.5	55384.8	68877.6
4.87917	63376.5	85487.8	96749.9	30115.2	44518.1	56911.9	28812.9	47729.6	61047.2	23524.3	40427	53151.4	34884.9	55467.3	68959.6
4.88333	63491.3	85588.6	96833.2	30168.4	44586.5	56987.6	28866.3	47800.8	61121.8	23565	40485.4	53216.3	34952.3	55549.8	69041.5
4.8875	63606.1	85689.4	96916.4	30221.7	44654.9	57063.3	28919.7	47871.9	61196.5	23605.8	40543.8	53281.2	35019.8	55632.3	69123.4
4.89167	63721	85790	96999.4	30275	44723.4	57139	28973.2	47943.1	61271.1	23646.6	40602.2	53346.1	35087.5	55714.8	69205.3
4.89583	63835.8	85890.5	97082.2	30328.4	44791.9	57214.7	29026.8	48014.3	61345.8	23687.4	40660.7	53411	35155.1	55797.4	69287.1
4.9	63950.6	85990.9	97164.9	30381.9	44860.4	57290.4	29080.4	48085.6	61420.4	23728.4	40719.3	53475.9	35222.9	55879.9	69368.9
4.90417	64065.5	86091.2	97247.4	30435.4	44929	57366.1	29134.1	48156.9	61495.1	23769.3	40777.8	53540.9	35290.7	55962.5	69450.7
4.90833	64180.3	86191.3	97329.8	30489	44997.7	57441.9	29187.9	48228.3	61569.7	23810.4	40836.5	53605.9	35358.6	56045.1	69532.4
4.9125	64295.2	86291.3	97412	30542.7	45066.3	57517.7	29241.7	48299.6	61644.4	23851.4	40895.2	53670.9	35426.6	56127.7	69614.2
4.91667	64410	86391.2	97494	30596.4	45135.1	57593.5	29295.7	48371.1	61719	23892.6	40953.9	53735.9	35494.7	56210.4	69695.9
4.92083	64524.9	86491	97575.9	30650.2	45203.8	57669.3	29349.6	48442.5	61793.7	23933.8	41012.7	53800.9	35562.9	56293	69777.5
4.925	64639.7	86590.6	97657.7	30704	45272.6	57745.1	29403.7	48514	61868.3	23975	41071.5	53865.9	35631.1	56375.7	69859.2
4.92917	64754.6	86690.1	97739.3	30757.9	45341.5	57820.9	29457.8	48585.5	61943	24016.3	41130.4	53931	35699.4	56458.4	69940.8
4.93333	64869.4	86789.5	97820.7	30811.8	45410.4	57896.8	29512	48657.1	62017.6	24057.6	41189.3	53996.1	35767.8	56541	70022.3
4.9375	64984.2	86888.7	97901.9	30865.8	45479.3	57972.7	29566.3	48728.7	62092.3	24099	41248.2	54061.2	35836.3	56623.8	70103.9
4.94167	65099.1	86987.8	97983.1	30919.9	45548.3	58048.5	29620.6	48800.3	62166.9	24140.5	41307.2	54126.3	35904.8	56706.5	70185.4
4.94583	65213.9	87086.8	98064	30974.1	45617.3	58124.4	29675	48872	62241.6	24182	41366.3	54191.4	35973.4	56789.2	70266.9
4.95	65328.7	87185.7	98144.8	31028.3	45686.4	58200.3	29729.5	48943.7	62316.2	24223.5	41425.4	54256.5	36042.1	56872	70348.4
4.95417	65443.5	87284.4	98225.4	31082.5	45755.5	58276.3	29784	49015.5	62390.8	24265.2	41484.5	54321.7	36110.9	56954.8	70429.8
4.95833	65558.4	87383	98305.9	31136.8	45824.6	58352.2	29838.6	49087.2	62465.5	24306.8	41543.7	54386.8	36179.7	57037.5	70511.2
4.9625	65673.2	87481.4	98386.3	31191.2	45893.8	58428.1	29893.3	49159	62540.1	24348.5	41602.9	54452	36248.7	57120.3	70592.5
4.96667	65788	87579.8	98466.4	31245.7	45963.1	58504.1	29948	49230.9	62614.7	24390.3	41662.2	54517.2	36317.7	57203.2	70673.9
4.97083	65902.7	87678	98546.4	31300.2	46032.3	58580.1	30002.8	49302.8	62689.4	24432.1	41721.5	54582.4	36386.8	57286	70755.2
4.975	66017.5	87776.1	98626.3	31354.7	46101.6	58656	30057.7	49374.7	62764	24474	41780.9	54647.6	36455.9	57368.8	70836.4
4.97917	66132.3	87874	98706	31409.4	46171	58732	30112.7	49446.6	62838.6	24516	41840.3	54712.9	36525.2	57451.7	70917.6
4.98333	66247	87971.8	98785.5	31464	46240.4	58808	30167.7	49518.6	62913.2	24558	41899.8	54778.2	36594.5	57534.5	70998.8
4.9875	66361.8	88069.5	98864.9	31518.8	46309.8	58884	30222.8	49590.6	62987.8	24600	41959.2	54843.4	36663.9	57617.4	71080
4.99167	66476.5	88167	98944.1	31573.6	46379.3	58960.1	30277.9	49662.7	63062.4	24642.1	42018.8	54908.7	36733.3	57700.3	71161.1
4.99583	66591.2	88264.4	99023.2	31628.5	46448.8	59036.1	30333.1	49734.7	63137	24684.3	42078.4	54974.1	36802.9	57783.2	71242.2
5	66705.9	88361.7	99102.1	31683.4	46518.3	59112.2	30388.4	49806.8	63211.6	24726.5	42138	55039.4	36872.5	57866.1	71323.3
5.00417	66820.6	88458.8	99180.8	31738.4	46587.9	59188.2	30443.8	49879	63286.2	24768.7	42197.7	55104.7	36942.2	57949	71404.3
5.00833	66935.3	88555.9	99259.4	31793.4	46657.5	59264.3	30499.2	49951.2	63360.8	24811	42257.4	55170.1	37012	58031.9	71485.3
5.0125	67050	88652.7	99337.8	31848.5	46727.2	59340.4	30554.7	50023.4	63435.4	24853.4	42317.1	55235.5	37081.8	58114.8	71566.3
5.01667	67164.6	88749.5	99416.1	31903.7	46796.9	59416.4	30610.3	50095.6	63509.9	24895.8	42376.9	55300.9	37151.7	58197.8	71647.2
5.02083	67279.2	88846.1	99494.2	31958.9	46866.6	59492.5	30665.9	50167.9	63584.5	24938.3	42436.8	55366.3	37221.7	58280.7	71728.1
5.025	67393.9	88942.5	99572.2	32014.2	46936.4	59568.6	30721.6	50240.2	63659.1	24980.8	42496.7	55431.7	37291.8	58363.7	71808.9
5.02917	67508.4	89038.9	99650	32069.6	47006.2	59644.8	30777.4	50312.5	63733.6	25023.4	42556.6	55497.2	37362	58446.7	71889.7
5.03333	67623	89135	99727.6	32125	47076.1	59720.9	30833.2	50384.9	63808.2	25066.1	42616.6	55562.6	37432.2	58529.6	71970.5
5.0375	67737.6	89231.1	99805.1	32180.4	47145.9	59797	30889.1	50457.3	63882.7	25108.8	42676.6	55628.1	37502.5	58612.6	72051.3
5.04167	67852.1	89327	99882.4	32236	47215.9	59873.1	30945.1	50529.7	63957.2	25151.5	42736.6	55693.6	37572.9	58695.6	72132
5.04583	67966.6	89422.8	99959.6	32291.6	47285.8	59949.3	31001.1	50602.1	64031.7	25194.3	42796.7	55759.1	37643.3	58778.6	72212.6
5.05	68081.1	89518.5	100037	32347.2	47355.8	60025.4	31057.2	50674.6	64106.3	25237.2	42856.9	55824.6	37713.8	58861.6	72293.3
5.05417	68195.6	89614	100113	32402.9	47425.9	60101.6	31113.4	50747.1	64180.8	25280.1	42917	55890.2	37784.4	58944.6	72373.9
5.05833	68310	89709.3	100190	32458.7	47495.9	60177.8	31169.6	50819.7	64255.3	25323	42977.3	55955.7	37855.1	59027.7	72454.4
5.0625	68424.4	89804.6	100267	32514.5	47566	60253.9	31226	50892.2	64329.8	25366.1	43037.5	56021.3	37925.8	59110.7	72534.9
5.06667	68538.8	89899.6	100343	32570.4	47636.2	60330.1	31282.3	50964.8	64404.2	25409.1	43097.8	56086.9	37996.7	59193.7	72615.4
5.07083	68653.2	89994.6	100419	32626.3	47706.4	60406.3	31338.8	51037.5	64478.7	25452.3	43158.2	56152.5	38067.6	59276.8	72695.9
5.075	68767.5	90089.4	100495	32682.4	47776.6	60482.5	31395.3	51110.1	64553.2	25495.4	43218.5	56218.1	38138.5	59359.8	72776.3
5.07917	68881.8	90184.1	100571	32738.4	47846.8	60558.7	31451.9	51182.8	64627.6	25538.7	43279	56283.7	38209.6	59442.9	72856.6
5.08333	68996.1	90278.6	100647	32794.5	47917.1	60634.9	31508.5	51255.5	64702.1	25582	43339.4	56349.3	38280.7	59525.9	72937
5.0875	69110.4	90373	100722	32850.7	47987.4	60711.1	31565.3	51328.2	64776.5	25625.3	43399.9	56415	38351.9	59609	73017.2
5.09167	69224.6	90467.3	100798	32907	48057.8	60787.3	31622.1	51401	64851	25668.7	43460.5	56480.6	38423.1	59692	73097.5
5.09583	69338.8	90561.4	100873	32963.3	48128.2	60863.5	31678.9	51473.8	64925.4	25712.2	43521.1	56546.3	38494.5	59775.1	73177.7
5.1	69452.9	90655.3	100948	33019.6	48198.6	60939.8	31735.8	51546.6	64999.8	25755.7	43581.7	56612	38565.9	59858.2	73257.9
5.10417	69567.1	90749.2	101023	33076	48269	61016	31792.8	51619.5	65074.2	25799.3	43642.3	56677.7	38637.4	59941.2	73338
5.10833	69681.2	90842.8	101098	33132.5	48339.5	61092.2	31849.9	51692.3	65148.6	25842.9	43703.1	56743.4	38708.9	60024.3	73418.1
5.1125	69795.2	90936.4	101172	33189.1	48410.1	61168.5	31907	51765.2	65222.9	25886.5	43763.8	56809.1	38780.6	60107.4	73498.1
5.11667	69909.3	91029.8	101247	33245.6	48480.6	61244.7	31964.2	51838.1	65297.3	25930.3	43824.6	56874.9	38852.3	60190.5	73578.1
5.12083	70023.3	91123	101321	33302.3	48551.2	61320.9	32021.5	51911.1	65371.6	25974.1	43885.4	56940.6	38924	60273.5	73658.1
5.125	70137.2	91216.2	101395	33359	48621.8	61397.2	32078.8	51984.1	65446	26017.9	43946.3	57006.4	38995.9	60356.6	73738
5.12917	70251.2	91309.1	101469	33415.8	48692.5	61473.4	32136.2	52057.1	65520.3	26061.8	44007.1	57072.1	39067.8	60439.7	73817.9
5.13333	70365	91401.9	101543	33472.6	48763.2	61549.7	32193.6	52130.1	65594.6	26105.7	44068.1	57137.9	39139.8	60522.8	73897.7
5.1375	70478.9	91494.6	101617	33529.5	48833.9	61625.9	32251.2	52203.1	65668.9	26149.7	44129.1	57203.7	39211.8	60605.9	73977.5
5.14167	70592.7	91587.2	101690	33586.4	48904.6	61702.2	32308.8	52276.2	65743.2	26193.8	44190.1	57269.5	39284	60689	74057.3
5.14583	70706.5	91679.6	101764	33643.4	48975.4	61778.4	32366.4	52349.3	65817.5	26237.9	44251.1	57335.3	39356.2	60772.1	74137
5.15	70820.2	91771.8	101837	33700.5	49046.2	61854.7	32424.2	52422.4	65891.8	26282.1	44312.2	57401.1	39428.5	60855.1	74216.6
5.15417	70933.9	91863.9	101910	33757.6	49117.1	61931	32482	52495.6	65966	26326.3	44373.3	57467	39500.8	60938.2	74296.3
5.15833	71047.6	91955.9	101983	33814.8	49187.9	62007.2	32539.8	52568.8	66040.3	26370.6	44434.5	57532.8	39573.2	61021.3	74375.8
5.1625	71161.2	92047.7	102055	33872	49258.9	62083.5	32597.8	52642	66114.5	26414.9	44495.7	57598.7	39645.7	61104.4	74455.4
5.16667	71274.8	92139.4	102128	33929.3	49329.8	62159.7	32655.8	52715.2	66188.7	26459.3	44556.9	57664.5	39718.3	61187.5	74534.9
5.17083	71388.3	92230.9	102200	33986.7	49400.8	62236	32713.8	52788.4	66262.9	26503.7	44618.2	57730.4	39790.9	61270.6	74614.3
5.175	71501.8	92322.2	102272	34044.1	49471.8	62312.3	32772	52861.7	66337.1	26548.2	44679.5	57796.3	39863.6	61353.7	74693.7
5.17917	71615.2	92413.5	102344	34101.5	49542.8	62388.5	32830.2	52935	66411.3	26592.7	44740.9	57862.2	39936.4	61436.7	74773.1
5.18333	71728.6	92504.6	102416	34159.1	49613.8	62464.8	32888.4	53008.3	66485.4	26637.3	44802.2	57928.1	40009.2	61519.8	74852.4
5.1875	71841.9	92595.5	102488	34216.7	49684.9	62541.1	32946.8	53081.6	66559.6	26682	44863.7	57994	40082.1	61602.9	74931.7
5.19167	71955.2	92686.3	102560	34274.3	49756.1	62617.3	33005.2	53155	66633.7	26726.7	44925.1	58059.9	40155.1	61686	75010.9
5.19583	72068.5	92776.9	102631	34332	49827.2	62693.6	33063.6	53228.3	66707.8	26771.5	44986.6	58125.8	40228.2	61769	75090.1
5.2	72181.7	92867.4	102702	34389.7	49898.4	62769.8	33122.2	53301.7	66781.9	26816.3	45048.1	58191.8	40301.3	61852.1	75169.2
5.20417	72294.9	92957.7	102773	34447.5	49969.6	62846.1	33180.7	53375.2	66856	26861.2	45109.7	58257.7	40374.5	61935.2	75248.3
5.20833	72408	93047.9	102844	34505.4	50040.8	62922.4	33239.4	53448.6	66930	26906.1	45171.3	58323.7	40447.7	62018.2	75327.3
5.2125	72521	93138	102915	34563.3	50112.1	62998.6	33298.1	53522.1	67004.1	26951.1	45232.9	58389.6	40521	62101.3	75406.3
5.21667	72634	93227.9	102986	34621.3	50183.4	63074.9	33356.9	53595.5	67078.1	26996.1	45294.6	58455.6	40594.4	62184.3	75485.3
5.22083	72747	93317.6	103056	34679.4	50254.7	63151.1	33415.8	53669	67152.1	27041.2	45356.3	58521.6	40667.9	62267.4	75564.2
5.225	72859.9	93407.2	103126	34737.4	50326	63227.4	33474.7	53742.6	67226.1	27086.4	45418.1	58587.6	40741.4	62350.4	75643
5.22917	72972.7	93496.7	103197	34795.6	50397.4	63303.6	33533.7	53816.1	67300.1	27131.6	45479.8	58653.5	40815	62433.4	75721.8
5.23333	73085.5	93586	103267	34853.8	50468.8	63379.9	33592.8	53889.7	67374.1	27176.8	45541.6	58719.5	40888.7	62516.5	75800.6
5.2375	73198.2	93675.1	103336	34912.1	50540.3	63456.1	33651.9	53963.2	67448	27222.2	45603.5	58785.5	40962.5	62599.5	75879.3
5.24167	73310.9	93764.1	103406	34970.4	50611.7	63532.3	33711.1	54036.8	67521.9	27267.5	45665.4	58851.5	41036.3	62682.5	75958
5.24583	73423.5	93853	103475	35028.8	50683.2	63608.6	33770.4	54110.5	67595.8	27312.9	45727.3	58917.6	41110.1	62765.5	76036.6
5.25	73536.1	93941.7	103545	35087.2	50754.7	63684.8	33829.7	54184.1	67669.7	27358.4	45789.2	58983.6	41184.1	62848.5	76115.2
5.25417	73648.6	94030.2	103614	35145.7	50826.3	63761	33889.1	54257.8	67743.6	27404	45851.2	59049.6	41258.1	62931.5	76193.7
5.25833	73761	94118.6	103683	35204.2	50897.8	63837.2	33948.5	54331.4	67817.5	27449.5	45913.2	59115.7	41332.2	63014.5	76272.1
5.2625	73873.4	94206.8	103752	35262.8	50969.4	63913.4	34008.1	54405.1	67891.3	27495.2	45975.3	59181.7	41406.3	63097.5	76350.6
5.26667	73985.7	94294.9	103821	35321.5	51041	63989.7	34067.7	54478.8	67965.1	27540.9	46037.4	59247.7	41480.5	63180.4	76428.9
5.27083	74098	94382.9	103889	35380.2	51112.7	64065.9	34127.3	54552.6	68038.9	27586.6	46099.5	59313.8	41554.8	63263.4	76507.3
5.275	74210.2	94470.6	103957	35439	51184.3	64142.1	34187	54626.3	68112.7	27632.4	46161.6	59379.8	41629.1	63346.4	76585.5
5.27917	74322.3	94558.3	104026	35497.8	51256	64218.3	34246.8	54700.1	68186.5	27678.3	46223.8	59445.9	41703.6	63429.3	76663.8
5.28333	74434.4	94645.8	104094	35556.7	51327.8	64294.4	34306.7	54773.9	68260.2	27724.2	46286	59512	41778	63512.2	76741.9
5.2875	74546.4	94733.1	104162	35615.6	51399.5	64370.6	34366.6	54847.7	68333.9	27770.2	46348.3	59578	41852.6	63595.2	76820
5.29167	74658.3	94820.3	104229	35674.6	51471.3	64446.8	34426.6	54921.5	68407.6	27816.2	46410.6	59644.1	41927.2	63678.1	76898.1
5.29583	74770.2	94907.3	104297	35733.7	51543.1	64523	34486.6	54995.3	68481.3	27862.3	46472.9	59710.2	42001.9	63761	76976.1
5.3	74882	94994.2	104364	35792.8	51614.9	64599.1	34546.7	55069.1	68555	27908.4	46535.2	59776.3	42076.6	63843.9	77054.1
5.30417	74993.8	95080.9	104432	35851.9	51686.7	64675.3	34606.9	55143	68628.6	27954.6	46597.6	59842.4	42151.4	63926.8	77132
5.30833	75105.4	95167.4	104499	35911.1	51758.6	64751.4	34667.1	55216.9	68702.3	28000.9	46660	59908.5	42226.3	64009.7	77209.9
5.3125	75217.1	95253.8	104566	35970.4	51830.5	64827.6	34727.4	55290.8	68775.9	28047.2	46722.4	59974.6	42301.2	64092.5	77287.7
5.31667	75328.6	95340.1	104633	36029.7	51902.4	64903.7	34787.8	55364.7	68849.4	28093.5	46784.9	60040.7	42376.2	64175.4	77365.5
5.32083	75440.1	95426.2	104699	36089.1	51974.3	64979.8	34848.2	55438.6	68923	28139.9	46847.4	60106.8	42451.3	64258.2	77443.2
5.325	75551.4	95512.1	104766	36148.5	52046.3	65056	34908.7	55512.6	68996.5	28186.4	46910	60172.9	42526.4	64341.1	77520.9
5.32917	75662.8	95597.9	104832	36208	52118.3	65132.1	34969.3	55586.5	69070.1	28232.9	46972.5	60239	42601.6	64423.9	77598.5
5.33333	75774	95683.6	104898	36267.6	52190.3	65208.2	35029.9	55660.5	69143.5	28279.5	47035.1	60305.1	42676.9	64506.7	77676
5.3375	75885.2	95769.1	104964	36327.2	52262.3	65284.3	35090.6	55734.5	69217	28326.1	47097.8	60371.2	42752.2	64589.5	77753.5
5.34167	75996.3	95854.4	105030	36386.8	52334.4	65360.4	35151.4	55808.5	69290.5	28372.8	47160.4	60437.3	42827.6	64672.3	77831
5.34583	76107.3	95939.5	105096	36446.5	52406.4	65436.4	35212.2	55882.5	69363.9	28419.5	47223.1	60503.5	42903	64755	77908.4
5.35	76218.3	96024.6	105161	36506.3	52478.5	65512.5	35273.1	55956.5	69437.3	28466.3	47285.8	60569.6	42978.5	64837.8	77985.7
5.35417	76329.1	96109.4	105227	36566.1	52550.6	65588.6	35334	56030.6	69510.7	28513.2	47348.6	60635.7	43054.1	64920.5	78063
5.35833	76439.9	96194.1	105292	36626	52622.8	65664.6	35395	56104.6	69584	28560.1	47411.4	60701.8	43129.8	65003.3	78140.2
5.3625	76550.6	96278.7	105357	36685.9	52694.9	65740.6	35456.1	56178.7	69657.4	28607	47474.2	60768	43205.5	65086	78217.4
5.36667	76661.3	96363.1	105422	36745.9	52767.1	65816.7	35517.2	56252.8	69730.7	28654.1	47537	60834.1	43281.2	65168.7	78294.5
5.37083	76771.8	96447.3	105486	36805.9	52839.3	65892.7	35578.4	56326.9	69804	28701.1	47599.9	60900.2	43357.1	65251.4	78371.6
5.375	76882.3	96531.4	105551	36866	52911.5	65968.7	35639.7	56401	69877.2	28748.2	47662.8	60966.4	43432.9	65334	78448.6
5.37917	76992.7	96615.3	105615	36926.1	52983.8	66044.7	35701	56475.1	69950.5	28795.4	47725.7	61032.5	43508.9	65416.7	78525.6
5.38333	77103	96699.1	105680	36986.3	53056	66120.7	35762.4	56549.2	70023.7	28842.6	47788.7	61098.6	43584.9	65499.3	78602.5
5.3875	77213.3	96782.7	105744	37046.5	53128.3	66196.7	35823.9	56623.3	70096.9	28889.9	47851.7	61164.8	43661	65582	78679.4
5.39167	77323.4	96866.1	105808	37106.8	53200.6	66272.6	35885.4	56697.5	70170	28937.3	47914.7	61230.9	43737.1	65664.6	78756.2
5.39583	77433.5	96949.4	105871	37167.2	53272.9	66348.6	35947	56771.7	70243.2	28984.7	47977.7	61297	43813.3	65747.2	78832.9
5.4	77543.4	97032.5	105935	37227.6	53345.3	66424.5	36008.6	56845.8	70316.3	29032.1	48040.8	61363.2	43889.6	65829.7	78909.6
5.40417	77653.3	97115.5	105999	37288	53417.7	66500.4	36070.4	56920	70389.4	29079.6	48103.9	61429.3	43965.9	65912.3	78986.2
5.40833	77763.1	97198.3	106062	37348.6	53490	66576.4	36132.1	56994.2	70462.5	29127.2	48167	61495.4	44042.3	65994.8	79062.8
5.4125	77872.8	97281	106125	37409.1	53562.4	66652.3	36194	57068.4	70535.5	29174.8	48230.2	61561.6	44118.7	66077.4	79139.3
5.41667	77982.5	97363.5	106188	37469.7	53634.9	66728.1	36255.9	57142.7	70608.5	29222.5	48293.4	61627.7	44195.2	66159.9	79215.8
5.42083	78092	97445.8	106251	37530.4	53707.3	66804	36317.8	57216.9	70681.5	29270.2	48356.6	61693.9	44271.8	66242.4	79292.2
5.425	78201.4	97528	106314	37591.1	53779.7	66879.9	36379.8	57291.1	70754.5	29318	48419.8	61760	44348.4	66324.8	79368.5
5.42917	78310.8	97610	106376	37651.9	53852.2	66955.7	36441.9	57365.4	70827.4	29365.8	48483.1	61826.1	44425.1	66407.3	79444.8
5.43333	78420.1	97691.9	106439	37712.7	53924.7	67031.6	36504.1	57439.6	70900.3	29413.7	48546.4	61892.3	44501.9	66489.7	79521.1
5.4375	78529.2	97773.6	106501	37773.6	53997.2	67107.4	36566.3	57513.9	70973.2	29461.6	48609.7	61958.4	44578.7	66572.1	79597.2
5.44167	78638.3	97855.2	106563	37834.5	54069.8	67183.2	36628.6	57588.2	71046.1	29509.6	48673.1	62024.5	44655.5	66654.5	79673.4
5.44583	78747.3	97936.5	106625	37895.5	54142.3	67259	36690.9	57662.5	71118.9	29557.7	48736.5	62090.7	44732.4	66736.9	79749.4
5.45	78856.2	98017.8	106687	37956.5	54214.9	67334.8	36753.3	57736.7	71191.7	29605.8	48799.9	62156.8	44809.4	66819.3	79825.4
5.45417	78965	98098.8	106748	38017.6	54287.4	67410.5	36815.8	57811	71264.5	29653.9	48863.3	62222.9	44886.5	66901.6	79901.4
5.45833	79073.7	98179.8	106810	38078.8	54360	67486.3	36878.3	57885.4	71337.2	29702.1	48926.8	62289	44963.6	66983.9	79977.2
5.4625	79182.3	98260.5	106871	38140	54432.6	67562	36940.9	57959.7	71409.9	29750.4	48990.2	62355.2	45040.7	67066.2	80053.1
5.46667	79290.7	98341.1	106932	38201.2	54505.3	67637.8	37003.5	58034	71482.6	29798.7	49053.7	62421.3	45117.9	67148.5	80128.8
5.47083	79399.1	98421.5	106993	38262.5	54577.9	67713.5	37066.2	58108.3	71555.3	29847.1	49117.3	62487.4	45195.2	67230.8	80204.6
5.475	79507.4	98501.8	107054	38323.8	54650.6	67789.2	37129	58182.7	71627.9	29895.5	49180.8	62553.5	45272.5	67313	80280.2
5.47917	79615.6	98581.9	107114	38385.2	54723.3	67864.8	37191.8	58257	71700.5	29944	49244.4	62619.6	45349.9	67395.2	80355.8
5.48333	79723.7	98661.9	107175	38446.7	54796	67940.5	37254.7	58331.4	71773.1	29992.5	49308.1	62685.7	45427.4	67477.4	80431.3
5.4875	79831.7	98741.7	107235	38508.2	54868.7	68016.1	37317.7	58405.7	71845.7	30041.1	49371.7	62751.8	45504.9	67559.6	80506.8
5.49167	79939.6	98821.3	107296	38569.7	54941.4	68091.8	37380.7	58480.1	71918.2	30089.8	49435.4	62817.9	45582.4	67641.7	80582.2
5.49583	80047.4	98900.8	107356	38631.3	55014.1	68167.4	37443.8	58554.5	71990.7	30138.5	49499.1	62884	45660	67723.8	80657.6
5.5	80155.1	98980.1	107416	38693	55086.9	68243	37506.9	58628.9	72063.1	30187.2	49562.8	62950.1	45737.7	67805.9	80732.9
5.50417	80262.7	99059.2	107475	38754.7	55159.7	68318.5	37570.1	58703.3	72135.6	30236.1	49626.5	63016.2	45815.4	67888	80808.1
5.50833	80370.1	99138.2	107535	38816.4	55232.4	68394.1	37633.4	58777.7	72208	30284.9	49690.3	63082.3	45893.2	67970.1	80883.3
5.5125	80477.5	99217	107594	38878.2	55305.2	68469.6	37696.7	58852.1	72280.4	30333.8	49754.1	63148.4	45971.1	68052.1	80958.4
5.51667	80584.8	99295.7	107654	38940.1	55378	68545.2	37760.1	58926.5	72352.7	30382.8	49817.9	63214.5	46049	68134.1	81033.4
5.52083	80691.9	99374.2	107713	39002	55450.9	68620.7	37823.5	59000.9	72425	30431.8	49881.7	63280.6	46126.9	68216.1	81108.4
5.525	80799	99452.5	107772	39064	55523.7	68696.1	37887.1	59075.3	72497.3	30480.9	49945.6	63346.6	46204.9	68298.1	81183.3
5.52917	80905.9	99530.7	107831	39126	55596.6	68771.6	37950.6	59149.7	72569.5	30530.1	50009.5	63412.7	46283	68380	81258.2
5.53333	81012.7	99608.7	107889	39188	55669.4	68847.1	38014.2	59224.1	72641.8	30579.2	50073.4	63478.8	46361.1	68461.9	81333
5.5375	81119.4	99686.6	107948	39250.1	55742.3	68922.5	38077.9	59298.6	72714	30628.5	50137.3	63544.8	46439.3	68543.8	81407.7
5.54167	81226	99764.3	108006	39312.3	55815.2	68997.9	38141.7	59373	72786.1	30677.8	50201.3	63610.9	46517.5	68625.6	81482.4
5.54583	81332.5	99841.8	108064	39374.5	55888.1	69073.3	38205.5	59447.4	72858.2	30727.1	50265.3	63676.9	46595.8	68707.5	81557
5.55	81438.8	99919.2	108122	39436.7	55961	69148.7	38269.4	59521.9	72930.3	30776.5	50329.3	63743	46674.1	68789.3	81631.6
5.55417	81545.1	99996.4	108180	39499	56034	69224	38333.3	59596.3	73002.4	30826	50393.3	63809	46752.5	68871.1	81706.1
5.55833	81651.2	100073	108238	39561.4	56106.9	69299.4	38397.3	59670.8	73074.4	30875.5	50457.3	63875	46830.9	68952.8	81780.5
5.5625	81757.2	100150	108296	39623.8	56179.8	69374.7	38461.3	59745.2	73146.4	30925.1	50521.4	63941.1	46909.4	69034.6	81854.9
5.56667	81863.1	100227	108353	39686.2	56252.8	69450	38525.4	59819.7	73218.4	30974.7	50585.5	64007.1	46988	69116.3	81929.2
5.57083	81968.9	100304	108411	39748.7	56325.8	69525.2	38589.6	59894.1	73290.3	31024.4	50649.6	64073.1	47066.6	69197.9	82003.4
5.575	82074.5	100380	108468	39811.3	56398.8	69600.5	38653.8	59968.6	73362.2	31074.1	50713.8	64139.1	47145.2	69279.6	82077.6
5.57917	82180.1	100456	108525	39873.9	56471.8	69675.7	38718.1	60043	73434.1	31123.9	50777.9	64205.1	47223.9	69361.2	82151.7
5.58333	82285.5	100532	108582	39936.5	56544.8	69750.9	38782.4	60117.5	73506	31173.7	50842.1	64271.1	47302.7	69442.8	82225.7
5.5875	82390.8	100608	108638	39999.2	56617.8	69826.1	38846.8	60192	73577.8	31223.6	50906.3	64337.1	47381.5	69524.4	82299.7
5.59167	82496	100684	108695	40062	56690.8	69901.3	38911.3	60266.4	73649.5	31273.6	50970.6	64403.1	47460.3	69605.9	82373.6
5.59583	82601	100760	108751	40124.8	56763.9	69976.5	38975.8	60340.9	73721.3	31323.6	51034.8	64469	47539.2	69687.4	82447.5
5.6	82705.9	100835	108807	40187.6	56836.9	70051.6	39040.4	60415.4	73793	31373.6	51099.1	64535	47618.2	69768.9	82521.3
5.60417	82810.7	100910	108864	40250.5	56910	70126.7	39105	60489.8	73864.6	31423.7	51163.4	64601	47697.2	69850.4	82595
5.60833	82915.4	100985	108920	40313.4	56983.1	70201.8	39169.7	60564.3	73936.3	31473.9	51227.7	64666.9	47776.3	69931.8	82668.7
5.6125	83019.9	101060	108975	40376.4	57056.2	70276.8	39234.5	60638.8	74007.9	31524.1	51292	64732.8	47855.4	70013.2	82742.3
5.61667	83124.4	101135	109031	40439.5	57129.3	70351.9	39299.3	60713.3	74079.5	31574.4	51356.4	64798.8	47934.6	70094.5	82815.8
5.62083	83228.6	101210	109087	40502.5	57202.4	70426.9	39364.2	60787.7	74151	31624.7	51420.8	64864.7	48013.8	70175.9	82889.3
5.625	83332.8	101284	109142	40565.7	57275.5	70501.9	39429.1	60862.2	74222.5	31675.1	51485.2	64930.6	48093	70257.2	82962.7
5.62917	83436.8	101358	109197	40628.8	57348.6	70576.9	39494.1	60936.7	74293.9	31725.5	51549.6	64996.5	48172.3	70338.5	83036
5.63333	83540.7	101433	109252	40692.1	57421.7	70651.8	39559.1	61011.1	74365.4	31776	51614	65062.4	48251.7	70419.7	83109.3
5.6375	83644.5	101506	109307	40755.3	57494.9	70726.7	39624.2	61085.6	74436.8	31826.5	51678.5	65128.3	48331.1	70500.9	83182.5
5.64167	83748.1	101580	109362	40818.6	57568	70801.6	39689.4	61160.1	74508.1	31877.1	51743	65194.2	48410.6	70582.1	83255.6
5.64583	83851.6	101654	109417	40882	57641.2	70876.5	39754.6	61234.6	74579.5	31927.8	51807.5	65260.1	48490.1	70663.2	83328.7
5.65	83955	101727	109471	40945.4	57714.3	70951.4	39819.9	61309	74650.7	31978.4	51872	65326	48569.6	70744.4	83401.7
5.65417	84058.2	101801	109525	41008.9	57787.5	71026.2	39885.2	61383.5	74722	32029.2	51936.5	65391.8	48649.2	70825.4	83474.6
5.65833	84161.3	101874	109580	41072.4	57860.7	71101	39950.6	61458	74793.2	32080	52001.1	65457.7	48728.9	70906.5	83547.5
5.6625	84264.2	101947	109634	41135.9	57933.9	71175.8	40016.1	61532.4	74864.4	32130.9	52065.7	65523.5	48808.6	70987.5	83620.3
5.66667	84367.1	102020	109687	41199.5	58007	71250.5	40081.6	61606.9	74935.5	32181.8	52130.2	65589.3	48888.4	71068.5	83693.1
5.67083	84469.7	102092	109741	41263.2	58080.2	71325.2	40147.1	61681.4	75006.6	32232.7	52194.9	65655.2	48968.1	71149.5	83765.7
5.675	84572.3	102165	109795	41326.9	58153.5	71399.9	40212.7	61755.8	75077.7	32283.7	52259.5	65721	49048	71230.4	83838.3
5.67917	84674.7	102237	109848	41390.6	58226.7	71474.6	40278.4	61830.3	75148.8	32334.8	52324.2	65786.8	49127.9	71311.3	83910.9
5.68333	84776.9	102309	109902	41454.4	58299.9	71549.3	40344.2	61904.7	75219.8	32385.9	52388.8	65852.6	49207.8	71392.1	83983.3
5.6875	84879	102381	109955	41518.2	58373.1	71623.9	40409.9	61979.2	75290.7	32437.1	52453.5	65918.3	49287.8	71473	84055.7
5.69167	84981	102453	110008	41582.1	58446.3	71698.5	40475.8	62053.6	75361.6	32488.3	52518.2	65984.1	49367.8	71553.8	84128.1
5.69583	85082.8	102525	110061	41646	58519.6	71773.1	40541.7	62128.1	75432.5	32539.6	52583	66049.9	49447.9	71634.5	84200.3
5.7	85184.5	102596	110113	41710	58592.8	71847.6	40607.6	62202.5	75503.4	32591	52647.7	66115.6	49528	71715.2	84272.5
5.70417	85286.1	102668	110166	41774	58666.1	71922.2	40673.7	62277	75574.2	32642.3	52712.5	66181.3	49608.2	71795.9	84344.7
5.70833	85387.4	102739	110218	41838	58739.3	71996.7	40739.7	62351.4	75645	32693.8	52777.2	66247.1	49688.4	71876.6	84416.7
5.7125	85488.7	102810	110271	41902.1	58812.6	72071.1	40805.9	62425.8	75715.7	32745.3	52842	66312.8	49768.7	71957.2	84488.7
5.71667	85589.8	102881	110323	41966.3	58885.8	72145.6	40872	62500.2	75786.4	32796.8	52906.9	66378.5	49849	72037.8	84560.6
5.72083	85690.7	102951	110375	42030.5	58959.1	72220	40938.3	62574.7	75857	32848.4	52971.7	66444.2	49929.3	72118.3	84632.5
5.725	85791.5	103022	110427	42094.7	59032.4	72294.4	41004.6	62649.1	75927.7	32900.1	53036.5	66509.9	50009.7	72198.8	84704.3
5.72917	85892.2	103092	110479	42159	59105.7	72368.7	41070.9	62723.5	75998.2	32951.8	53101.4	66575.5	50090.1	72279.3	84776
5.73333	85992.6	103162	110530	42223.3	59178.9	72443.1	41137.3	62797.9	76068.8	33003.5	53166.3	66641.2	50170.6	72359.7	84847.6
5.7375	86093	103232	110582	42287.7	59252.2	72517.4	41203.8	62872.3	76139.3	33055.3	53231.2	66706.8	50251.1	72440.1	84919.2
5.74167	86193.2	103302	110633	42352.1	59325.5	72591.6	41270.3	62946.7	76209.8	33107.2	53296.1	66772.4	50331.7	72520.5	84990.7
5.74583	86293.2	103372	110684	42416.6	59398.8	72665.9	41336.8	63021.1	76280.2	33159.1	53361	66838.1	50412.3	72600.8	85062.1
5.75	86393.1	103442	110735	42481.1	59472.1	72740.1	41403.5	63095.5	76350.6	33211.1	53426	66903.7	50492.9	72681.1	85133.5
5.75417	86492.9	103511	110786	42545.6	59545.4	72814.3	41470.1	63169.9	76420.9	33263.1	53491	66969.3	50573.6	72761.4	85204.8
5.75833	86592.5	103580	110837	42610.2	59618.7	72888.5	41536.9	63244.2	76491.2	33315.2	53555.9	67034.8	50654.4	72841.6	85276
5.7625	86692.1	103649	110887	42674.8	59692	72962.6	41603.7	63318.6	76561.5	33367.3	53620.9	67100.4	50735.1	72921.8	85347.2
5.76667	86791.4	103718	110938	42739.5	59765.3	73036.7	41670.5	63393	76631.7	33419.5	53685.9	67166	50815.9	73001.9	85418.3
5.77083	86890.7	103787	110988	42804.2	59838.6	73110.8	41737.4	63467.3	76701.9	33471.7	53751	67231.5	50896.8	73082	85489.3
5.775	86989.8	103855	111038	42869	59912	73184.8	41804.3	63541.7	76772	33524	53816	67297	50977.7	73162.1	85560.2
5.77917	87088.8	103924	111088	42933.8	59985.3	73258.8	41871.3	63616	76842.1	33576.3	53881.1	67362.6	51058.6	73242.1	85631.1
5.78333	87187.7	103992	111138	42998.7	60058.6	73332.8	41938.4	63690.3	76912.2	33628.7	53946.2	67428.1	51139.6	73322.1	85701.9
5.7875	87286.4	104060	111188	43063.6	60131.9	73406.8	42005.5	63764.7	76982.2	33681.1	54011.2	67493.5	51220.6	73402	85772.6
5.79167	87385	104128	111238	43128.5	60205.2	73480.7	42072.7	63839	77052.2	33733.6	54076.3	67559	51301.7	73481.9	85843.3
5.79583	87483.5	104196	111287	43193.5	60278.6	73554.6	42139.9	63913.3	77122.2	33786.2	54141.5	67624.5	51382.8	73561.8	85913.9
5.8	87581.8	104263	111336	43258.5	60351.9	73628.5	42207.2	63987.6	77192.1	33838.8	54206.6	67689.9	51463.9	73641.6	85984.4
5.80417	87680	104331	111386	43323.6	60425.2	73702.3	42274.5	64061.9	77261.9	33891.4	54271.7	67755.4	51545.1	73721.4	86054.8
5.80833	87778.1	104398	111435	43388.7	60498.5	73776.1	42341.8	64136.2	77331.7	33944.1	54336.9	67820.8	51626.3	73801.2	86125.2
5.8125	87876	104465	111484	43453.8	60571.9	73849.9	42409.3	64210.4	77401.5	33996.9	54402.1	67886.2	51707.6	73880.9	86195.5
5.81667	87973.8	104532	111533	43519	60645.2	73923.6	42476.8	64284.7	77471.2	34049.7	54467.3	67951.6	51788.9	73960.5	86265.7
5.82083	88071.5	104599	111581	43584.2	60718.5	73997.3	42544.3	64359	77540.9	34102.5	54532.5	68016.9	51870.2	74040.1	86335.9
5.825	88169	104665	111630	43649.5	60791.8	74071	42611.9	64433.2	77610.6	34155.4	54597.7	68082.3	51951.6	74119.7	86405.9
5.82917	88266.4	104732	111678	43714.8	60865.2	74144.6	42679.5	64507.5	77680.2	34208.4	54662.9	68147.6	52033	74199.3	86475.9
5.83333	88363.6	104798	111726	43780.2	60938.5	74218.2	42747.2	64581.7	77749.8	34261.4	54728.2	68213	52114.4	74278.8	86545.9
5.8375	88460.8	104864	111775	43845.6	61011.8	74291.8	42814.9	64655.9	77819.3	34314.5	54793.4	68278.3	52195.9	74358.2	86615.7
5.84167	88557.7	104930	111822	43911	61085.1	74365.4	42882.7	64730.1	77888.8	34367.6	54858.7	68343.6	52277.4	74437.6	86685.5
5.84583	88654.6	104996	111870	43976.5	61158.5	74438.9	42950.6	64804.3	77958.2	34420.7	54924	68408.8	52359	74517	86755.2
5.85	88751.3	105062	111918	44042	61231.8	74512.4	43018.5	64878.5	78027.6	34474	54989.3	68474.1	52440.6	74596.3	86824.9
5.85417	88847.9	105127	111966	44107.6	61305.1	74585.8	43086.4	64952.7	78096.9	34527.2	55054.6	68539.3	52522.2	74675.6	86894.5
5.85833	88944.3	105192	112013	44173.2	61378.4	74659.2	43154.4	65026.9	78166.2	34580.5	55119.9	68604.6	52603.9	74754.9	86964
5.8625	89040.6	105257	112060	44238.8	61451.8	74732.6	43222.5	65101	78235.5	34633.9	55185.3	68669.8	52685.6	74834.1	87033.4
5.86667	89136.8	105322	112108	44304.5	61525.1	74806	43290.6	65175.2	78304.7	34687.3	55250.6	68735	52767.3	74913.2	87102.7
5.87083	89232.8	105387	112155	44370.2	61598.4	74879.3	43358.7	65249.3	78373.9	34740.8	55316	68800.2	52849.1	74992.3	87172
5.875	89328.7	105452	112202	44436	61671.7	74952.6	43426.9	65323.4	78443	34794.3	55381.3	68865.3	52930.9	75071.4	87241.2
5.87917	89424.5	105516	112248	44501.8	61745	75025.8	43495.2	65397.5	78512.1	34847.9	55446.7	68930.5	53012.7	75150.4	87310.3
5.88333	89520.1	105581	112295	44567.7	61818.3	75099	43563.5	65471.6	78581.2	34901.5	55512.1	68995.6	53094.6	75229.4	87379.4
5.8875	89615.6	105645	112342	44633.5	61891.6	75172.2	43631.8	65545.7	78650.2	34955.2	55577.5	69060.7	53176.5	75308.4	87448.3
5.89167	89710.9	105709	112388	44699.5	61964.9	75245.4	43700.2	65619.8	78719.1	35008.9	55642.9	69125.8	53258.4	75387.2	87517.3
5.89583	89806.1	105773	112434	44765.4	62038.2	75318.5	43768.7	65693.9	78788	35062.7	55708.4	69190.9	53340.4	75466.1	87586.1
5.9	89901.1	105836	112480	44831.4	62111.5	75391.5	43837.2	65767.9	78856.9	35116.6	55773.8	69256	53422.4	75544.9	87654.8
5.90417	89996.1	105900	112526	44897.5	62184.8	75464.6	43905.7	65842	78925.7	35170.4	55839.3	69321	53504.5	75623.7	87723.5
5.90833	90090.8	105963	112572	44963.6	62258.1	75537.6	43974.3	65916	78994.5	35224.4	55904.7	69386	53586.5	75702.4	87792.1
5.9125	90185.5	106027	112618	45029.7	62331.4	75610.6	44043	65990	79063.2	35278.4	55970.2	69451.1	53668.6	75781	87860.6
5.91667	90280	106090	112664	45095.8	62404.7	75683.5	44111.7	66064	79131.9	35332.4	56035.7	69516	53750.8	75859.6	87929.1
5.92083	90374.3	106152	112709	45162	62478	75756.4	44180.5	66138	79200.5	35386.5	56101.2	69581	53832.9	75938.2	87997.5
5.925	90468.5	106215	112754	45228.3	62551.2	75829.3	44249.3	66212	79269.1	35440.6	56166.7	69646	53915.1	76016.7	88065.8
5.92917	90562.6	106278	112800	45294.5	62624.5	75902.1	44318.1	66285.9	79337.7	35494.8	56232.2	69710.9	53997.4	76095.2	88134
5.93333	90656.6	106340	112845	45360.9	62697.8	75974.9	44387	66359.9	79406.2	35549	56297.7	69775.8	54079.6	76173.7	88202.1
5.9375	90750.3	106402	112890	45427.2	62771	76047.6	44455.9	66433.8	79474.6	35603.3	56363.3	69840.7	54161.9	76252	88270.2
5.94167	90844	106464	112935	45493.6	62844.3	76120.4	44524.9	66507.7	79543	35657.7	56428.8	69905.6	54244.2	76330.4	88338.2
5.94583	90937.5	106526	112979	45560	62917.5	76193	44594	66581.6	79611.4	35712	56494.4	69970.5	54326.6	76408.7	88406.1
5.95	91030.9	106588	113024	45626.5	62990.8	76265.7	44663.1	66655.5	79679.7	35766.5	56559.9	70035.3	54409	76486.9	88474
5.95417	91124.1	106650	113068	45693	63064	76338.3	44732.2	66729.4	79748	35821	56625.5	70100.1	54491.4	76565.1	88541.8
5.95833	91217.2	106711	113113	45759.5	63137.3	76410.9	44801.4	66803.2	79816.2	35875.5	56691.1	70164.9	54573.8	76643.3	88609.4
5.9625	91310.1	106772	113157	45826.1	63210.5	76483.4	44870.6	66877.1	79884.4	35930.1	56756.7	70229.7	54656.3	76721.4	88677.1
5.96667	91402.9	106834	113201	45892.7	63283.7	76555.9	44939.9	66950.9	79952.5	35984.7	56822.3	70294.5	54738.8	76799.4	88744.6
5.97083	91495.5	106895	113245	45959.4	63356.9	76628.3	45009.2	67024.7	80020.6	36039.4	56887.9	70359.2	54821.3	76877.4	88812.1
5.975	91588.1	106955	113289	46026.1	63430.1	76700.8	45078.6	67098.5	80088.6	36094.2	56953.5	70424	54903.9	76955.4	88879.4
5.97917	91680.4	107016	113333	46092.8	63503.3	76773.2	45148	67172.3	80156.6	36149	57019.1	70488.7	54986.4	77033.3	88946.8
5.98333	91772.6	107077	113376	46159.5	63576.5	76845.5	45217.5	67246	80224.6	36203.8	57084.8	70553.3	55069	77111.1	89014
5.9875	91864.7	107137	113420	46226.3	63649.7	76917.8	45287	67319.8	80292.5	36258.7	57150.4	70618	55151.7	77188.9	89081.1
5.99167	91956.6	107197	113463	46293.2	63722.9	76990.1	45356.6	67393.5	80360.3	36313.6	57216.1	70682.7	55234.3	77266.7	89148.2
5.99583	92048.4	107257	113506	46360.1	63796.1	77062.3	45426.2	67467.2	80428.1	36368.6	57281.7	70747.3	55317	77344.4	89215.2
6	92140.1	107317	113549	46427	63869.2	77134.5	45495.9	67540.9	80495.8	36423.6	57347.4	70811.9	55399.7	77422	89282.1
6.00417	92231.6	107377	113592	46493.9	63942.4	77206.6	45565.6	67614.6	80563.5	36478.7	57413.1	70876.5	55482.5	77499.6	89349
6.00833	92322.9	107437	113635	46560.9	64015.6	77278.8	45635.3	67688.2	80631.2	36533.9	57478.8	70941	55565.2	77577.2	89415.8
6.0125	92414.1	107496	113678	46627.9	64088.7	77350.8	45705.1	67761.9	80698.8	36589.1	57544.4	71005.6	55648	77654.7	89482.4
6.01667	92505.2	107556	113721	46694.9	64161.8	77422.9	45775	67835.5	80766.4	36644.3	57610.1	71070.1	55730.8	77732.1	89549.1
6.02083	92596.1	107615	113763	46762	64235	77494.9	45844.8	67909.1	80833.9	36699.6	57675.8	71134.6	55813.7	77809.5	89615.6
6.025	92686.8	107674	113806	46829.1	64308.1	77566.8	45914.8	67982.7	80901.3	36754.9	57741.6	71199.1	55896.5	77886.9	89682
6.02917	92777.5	107733	113848	46896.3	64381.2	77638.7	45984.8	68056.3	80968.7	36810.3	57807.3	71263.5	55979.4	77964.2	89748.4
6.03333	92867.9	107792	113890	46963.5	64454.3	77710.6	46054.8	68129.8	81036.1	36865.7	57873	71327.9	56062.3	78041.4	89814.7
6.0375	92958.2	107850	113932	47030.7	64527.4	77782.4	46124.8	68203.4	81103.4	36921.2	57938.7	71392.3	56145.3	78118.6	89880.9
6.04167	93048.4	107909	113974	47098	64600.5	77854.2	46195	68276.9	81170.6	36976.7	58004.5	71456.7	56228.2	78195.8	89947.1
6.04583	93138.5	107967	114016	47165.2	64673.5	77926	46265.1	68350.4	81237.9	37032.3	58070.2	71521.1	56311.2	78272.9	90013.1
6.05	93228.3	108026	114058	47232.6	64746.6	77997.7	46335.3	68423.9	81305	37087.9	58136	71585.5	56394.2	78349.9	90079.1
6.05417	93318.1	108084	114099	47299.9	64819.6	78069.4	46405.6	68497.3	81372.1	37143.6	58201.7	71649.8	56477.2	78426.9	90145
6.05833	93407.7	108142	114141	47367.3	64892.7	78141	46475.8	68570.7	81439.2	37199.3	58267.5	71714.1	56560.3	78503.8	90210.8
6.0625	93497.1	108199	114182	47434.8	64965.7	78212.6	46546.2	68644.2	81506.2	37255.1	58333.3	71778.4	56643.4	78580.7	90276.6
6.06667	93586.4	108257	114223	47502.2	65038.7	78284.1	46616.6	68717.6	81573.2	37310.9	58399	71842.6	56726.4	78657.5	90342.3
6.07083	93675.5	108314	114264	47569.7	65111.7	78355.6	46687	68790.9	81640.1	37366.8	58464.8	71906.8	56809.6	78734.3	90407.8
6.075	93764.5	108372	114305	47637.2	65184.7	78427.1	46757.4	68864.3	81706.9	37422.7	58530.6	71971	56892.7	78811	90473.3
6.07917	93853.4	108429	114346	47704.8	65257.7	78498.5	46827.9	68937.6	81773.7	37478.7	58596.4	72035.2	56975.8	78887.7	90538.8
6.08333	93942.1	108486	114387	47772.4	65330.7	78569.9	46898.5	69011	81840.5	37534.7	58662.2	72099.4	57059	78964.3	90604.1
6.0875	94030.6	108543	114428	47840	65403.7	78641.3	46969.1	69084.3	81907.2	37590.8	58728	72163.5	57142.2	79040.8	90669.4
6.09167	94119	108600	114468	47907.7	65476.6	78712.6	47039.7	69157.5	81973.9	37646.9	58793.8	72227.7	57225.4	79117.3	90734.6
6.09583	94207.3	108656	114509	47975.4	65549.6	78783.8	47110.4	69230.8	82040.5	37703.1	58859.6	72291.7	57308.6	79193.8	90799.7
6.1	94295.4	108713	114549	48043.1	65622.5	78855	47181.1	69304	82107	37759.3	58925.4	72355.8	57391.9	79270.2	90864.7
6.10417	94383.3	108769	114589	48110.8	65695.4	78926.2	47251.9	69377.2	82173.5	37815.5	58991.2	72419.9	57475.2	79346.5	90929.7
6.10833	94471.1	108825	114629	48178.6	65768.3	78997.3	47322.7	69450.4	82240	37871.8	59057	72483.9	57558.4	79422.8	90994.5
6.1125	94558.7	108881	114669	48246.5	65841.2	79068.4	47393.5	69523.6	82306.4	37928.2	59122.9	72547.9	57641.7	79499	91059.3
6.11667	94646.2	108937	114709	48314.3	65914.1	79139.4	47464.4	69596.7	82372.7	37984.6	59188.7	72611.9	57725.1	79575.2	91124
6.12083	94733.6	108993	114749	48382.2	65987	79210.4	47535.4	69669.9	82439	38041	59254.5	72675.8	57808.4	79651.3	91188.7
6.125	94820.8	109049	114788	48450.1	66059.8	79281.4	47606.3	69743	82505.3	38097.5	59320.4	72739.7	57891.8	79727.3	91253.2
6.12917	94907.8	109104	114828	48518.1	66132.7	79352.3	47677.4	69816	82571.5	38154.1	59386.2	72803.6	57975.1	79803.3	91317.7
6.13333	94994.7	109159	114867	48586	66205.5	79423.2	47748.4	69889.1	82637.6	38210.7	59452.1	72867.5	58058.5	79879.3	91382.1
6.1375	95081.5	109215	114906	48654	66278.3	79494	47819.5	69962.1	82703.7	38267.3	59517.9	72931.3	58141.9	79955.1	91446.4
6.14167	95168.1	109270	114946	48722.1	66351.1	79564.8	47890.6	70035.1	82769.7	38324	59583.8	72995.2	58225.3	80031	91510.6
6.14583	95254.5	109325	114985	48790.1	66423.9	79635.5	47961.8	70108.1	82835.7	38380.7	59649.6	73059	58308.8	80106.7	91574.7
6.15	95340.8	109379	115024	48858.2	66496.7	79706.2	48033	70181.1	82901.7	38437.5	59715.5	73122.8	58392.2	80182.5	91638.8
6.15417	95426.9	109434	115063	48926.4	66569.5	79776.9	48104.3	70254	82967.5	38494.3	59781.3	73186.5	58475.7	80258.1	91702.8
6.15833	95512.9	109488	115101	48994.5	66642.2	79847.5	48175.6	70327	83033.4	38551.2	59847.2	73250.2	58559.2	80333.7	91766.7
6.1625	95598.7	109543	115140	49062.7	66714.9	79918	48246.9	70399.8	83099.1	38608.1	59913.1	73313.9	58642.6	80409.2	91830.5
6.16667	95684.4	109597	115178	49130.9	66787.7	79988.5	48318.3	70472.7	83164.9	38665.1	59978.9	73377.6	58726.2	80484.7	91894.2
6.17083	95770	109651	115217	49199.2	66860.4	80059	48389.7	70545.6	83230.5	38722.1	60044.8	73441.2	58809.7	80560.2	91957.9
6.175	95855.3	109705	115255	49267.5	66933	80129.4	48461.2	70618.4	83296.1	38779.2	60110.7	73504.9	58893.2	80635.5	92021.5
6.17917	95940.6	109759	115293	49335.8	67005.7	80199.8	48532.7	70691.2	83361.7	38836.3	60176.6	73568.5	58976.7	80710.8	92085
6.18333	96025.6	109812	115331	49404.1	67078.4	80270.1	48604.2	70764	83427.2	38893.4	60242.4	73632	59060.3	80786.1	92148.4
6.1875	96110.5	109866	115369	49472.5	67151	80340.4	48675.8	70836.7	83492.7	38950.6	60308.3	73695.6	59143.9	80861.3	92211.7
6.19167	96195.3	109919	115407	49540.9	67223.6	80410.6	48747.4	70909.4	83558	39007.9	60374.2	73759.1	59227.5	80936.4	92274.9
6.19583	96279.9	109972	115445	49609.3	67296.3	80480.8	48819	70982.1	83623.4	39065.2	60440.1	73822.6	59311	81011.5	92338.1
6.2	96364.4	110026	115482	49677.8	67368.8	80551	48890.7	71054.8	83688.7	39122.5	60506	73886.1	59394.6	81086.5	92401.2
6.20417	96448.7	110078	115520	49746.2	67441.4	80621.1	48962.5	71127.4	83753.9	39179.9	60571.8	73949.5	59478.3	81161.4	92464.2
6.20833	96532.8	110131	115557	49814.7	67514	80691.1	49034.2	71200.1	83819.1	39237.3	60637.7	74012.9	59561.9	81236.3	92527.1
6.2125	96616.8	110184	115595	49883.3	67586.5	80761.2	49106	71272.6	83884.2	39294.8	60703.6	74076.3	59645.5	81311.1	92590
6.21667	96700.7	110236	115632	49951.8	67659.1	80831.1	49177.9	71345.2	83949.3	39352.4	60769.5	74139.6	59729.2	81385.9	92652.7
6.22083	96784.3	110289	115669	50020.4	67731.6	80901	49249.7	71417.8	84014.3	39409.9	60835.4	74203	59812.8	81460.6	92715.4
6.225	96867.9	110341	115706	50089.1	67804.1	80970.9	49321.7	71490.3	84079.3	39467.5	60901.3	74266.3	59896.5	81535.3	92778
6.22917	96951.3	110393	115743	50157.7	67876.5	81040.7	49393.6	71562.8	84144.2	39525.2	60967.2	74329.6	59980.1	81609.9	92840.5
6.23333	97034.5	110445	115780	50226.4	67949	81110.5	49465.6	71635.2	84209.1	39582.9	61033	74392.8	60063.8	81684.4	92902.9
6.2375	97117.6	110497	115816	50295.1	68021.4	81180.2	49537.6	71707.7	84273.9	39640.7	61098.9	74456	60147.5	81758.9	92965.2
6.24167	97200.5	110549	115853	50363.8	68093.9	81249.9	49609.7	71780.1	84338.6	39698.5	61164.8	74519.2	60231.2	81833.3	93027.5
6.24583	97283.2	110600	115889	50432.6	68166.3	81319.5	49681.8	71852.4	84403.3	39756.3	61230.7	74582.4	60314.9	81907.6	93089.7
6.25	97365.8	110652	115926	50501.3	68238.7	81389.1	49753.9	71924.8	84467.9	39814.2	61296.6	74645.5	60398.6	81981.9	93151.8
6.25417	97448.3	110703	115962	50570.1	68311	81458.7	49826.1	71997.1	84532.5	39872.2	61362.5	74708.6	60482.3	82056.1	93213.8
6.25833	97530.6	110754	115998	50639	68383.4	81528.2	49898.3	72069.4	84597	39930.1	61428.4	74771.7	60566	82130.3	93275.7
6.2625	97612.7	110805	116034	50707.8	68455.7	81597.6	49970.5	72141.7	84661.5	39988.2	61494.3	74834.8	60649.8	82204.4	93337.5
6.26667	97694.7	110856	116070	50776.7	68528	81667	50042.8	72213.9	84725.9	40046.2	61560.1	74897.8	60733.5	82278.4	93399.3
6.27083	97776.5	110907	116106	50845.6	68600.3	81736.3	50115.1	72286.1	84790.3	40104.4	61626	74960.8	60817.2	82352.4	93461
6.275	97858.2	110957	116141	50914.6	68672.6	81805.6	50187.5	72358.3	84854.6	40162.5	61691.9	75023.7	60901	82426.3	93522.6
6.27917	97939.7	111008	116177	50983.5	68744.9	81874.9	50259.8	72430.5	84918.8	40220.7	61757.8	75086.7	60984.7	82500.1	93584.1
6.28333	98021.1	111058	116212	51052.5	68817.1	81944.1	50332.3	72502.6	84983	40279	61823.7	75149.6	61068.5	82573.9	93645.5
6.2875	98102.3	111108	116248	51121.5	68889.3	82013.2	50404.7	72574.7	85047.1	40337.3	61889.5	75212.5	61152.2	82647.6	93706.9
6.29167	98183.3	111159	116283	51190.6	68961.5	82082.3	50477.2	72646.8	85111.2	40395.6	61955.4	75275.3	61236	82721.3	93768.1
6.29583	98264.2	111209	116318	51259.6	69033.7	82151.4	50549.7	72718.8	85175.2	40454	62021.3	75338.1	61319.8	82794.9	93829.3
6.3	98345	111258	116353	51328.7	69105.8	82220.4	50622.3	72790.8	85239.2	40512.4	62087.2	75400.9	61403.5	82868.4	93890.4
6.30417	98425.5	111308	116388	51397.8	69178	82289.3	50694.9	72862.8	85303.1	40570.9	62153	75463.7	61487.3	82941.8	93951.4
6.30833	98506	111358	116423	51467	69250.1	82358.2	50767.5	72934.8	85366.9	40629.4	62218.9	75526.4	61571.1	83015.2	94012.3
6.3125	98586.2	111407	116458	51536.1	69322.2	82427.1	50840.1	73006.7	85430.7	40688	62284.8	75589.1	61654.8	83088.6	94073.2
6.31667	98666.3	111456	116492	51605.3	69394.3	82495.9	50912.8	73078.6	85494.5	40746.6	62350.6	75651.8	61738.6	83161.8	94133.9
6.32083	98746.3	111505	116527	51674.5	69466.3	82564.6	50985.5	73150.4	85558.1	40805.3	62416.5	75714.5	61822.4	83235	94194.6
6.325	98826.1	111554	116561	51743.7	69538.4	82633.3	51058.3	73222.3	85621.8	40863.9	62482.4	75777.1	61906.2	83308.2	94255.2
6.32917	98905.7	111603	116596	51813	69610.4	82702	51131.1	73294.1	85685.3	40922.7	62548.2	75839.7	61989.9	83381.3	94315.7
6.33333	98985.2	111652	116630	51882.3	69682.4	82770.6	51203.9	73365.8	85748.8	40981.5	62614.1	75902.2	62073.7	83454.3	94376.1
6.3375	99064.6	111700	116664	51951.6	69754.3	82839.1	51276.7	73437.6	85812.3	41040.3	62679.9	75964.7	62157.5	83527.2	94436.5
6.34167	99143.7	111749	116698	52020.9	69826.3	82907.6	51349.6	73509.3	85875.7	41099.2	62745.8	76027.2	62241.3	83600.1	94496.7
6.34583	99222.7	111797	116732	52090.2	69898.2	82976.1	51422.5	73581	85939	41158.1	62811.6	76089.7	62325	83672.9	94556.9
6.35	99301.6	111845	116766	52159.6	69970.1	83044.5	51495.5	73652.6	86002.3	41217	62877.5	76152.1	62408.8	83745.6	94617
6.35417	99380.3	111894	116800	52229	70042	83112.8	51568.4	73724.2	86065.5	41276	62943.3	76214.5	62492.6	83818.3	94677
6.35833	99458.8	111941	116833	52298.4	70113.8	83181.1	51641.4	73795.8	86128.7	41335.1	63009.1	76276.9	62576.3	83890.9	94736.9
6.3625	99537.2	111989	116867	52367.8	70185.7	83249.4	51714.5	73867.3	86191.8	41394.2	63075	76339.2	62660.1	83963.5	94796.7
6.36667	99615.4	112037	116900	52437.3	70257.5	83317.6	51787.5	73938.9	86254.8	41453.3	63140.8	76401.6	62743.9	84036	94856.4
6.37083	99693.5	112085	116934	52506.7	70329.3	83385.7	51860.6	74010.3	86317.8	41512.5	63206.6	76463.8	62827.6	84108.4	94916.1
6.375	99771.4	112132	116967	52576.2	70401	83453.8	51933.8	74081.8	86380.7	41571.7	63272.4	76526.1	62911.4	84180.7	94975.7
6.37917	99849.2	112179	117000	52645.8	70472.8	83521.8	52006.9	74153.2	86443.6	41631	63338.2	76588.3	62995.1	84253	95035.2
6.38333	99926.7	112226	117033	52715.3	70544.5	83589.8	52080.1	74224.6	86506.4	41690.3	63404	76650.5	63078.9	84325.2	95094.6
6.3875	100004	112273	117066	52784.9	70616.2	83657.8	52153.3	74296	86569.1	41749.6	63469.9	76712.6	63162.6	84397.4	95153.9
6.39167	100081	112320	117099	52854.4	70687.8	83725.6	52226.6	74367.3	86631.8	41809	63535.6	76774.7	63246.3	84469.4	95213.1
6.39583	100159	112367	117131	52924	70759.5	83793.5	52299.8	74438.6	86694.5	41868.4	63601.4	76836.8	63330.1	84541.4	95272.3
6.4	100236	112414	117164	52993.6	70831.1	83861.2	52373.1	74509.8	86757	41927.9	63667.2	76898.9	63413.8	84613.4	95331.3
6.40417	100312	112460	117196	53063.3	70902.7	83929	52446.5	74581	86819.5	41987.4	63733	76960.9	63497.5	84685.2	95390.3
6.40833	100389	112507	117229	53132.9	70974.3	83996.6	52519.8	74652.2	86882	42047	63798.8	77022.9	63581.2	84757.1	95449.2
6.4125	100465	112553	117261	53202.6	71045.8	84064.3	52593.2	74723.4	86944.4	42106.5	63864.6	77084.9	63664.9	84828.8	95508
6.41667	100542	112599	117293	53272.3	71117.3	84131.8	52666.7	74794.5	87006.7	42166.2	63930.3	77146.8	63748.6	84900.5	95566.8
6.42083	100618	112645	117326	53342	71188.8	84199.3	52740.1	74865.6	87069	42225.9	63996.1	77208.7	63832.3	84972.1	95625.4
6.425	100694	112691	117358	53411.8	71260.3	84266.8	52813.6	74936.6	87131.2	42285.6	64061.9	77270.6	63916	85043.6	95684
6.42917	100770	112736	117390	53481.5	71331.8	84334.2	52887.1	75007.6	87193.4	42345.4	64127.6	77332.4	63999.7	85115	95742.4
6.43333	100846	112782	117421	53551.3	71403.2	84401.6	52960.6	75078.6	87255.5	42405.2	64193.3	77394.2	64083.4	85186.4	95800.8
6.4375	100921	112828	117453	53621.1	71474.6	84468.9	53034.2	75149.6	87317.5	42465	64259.1	77456	64167	85257.8	95859.1
6.44167	100996	112873	117485	53690.9	71545.9	84536.1	53107.7	75220.5	87379.5	42524.9	64324.8	77517.7	64250.7	85329	95917.3
6.44583	101072	112918	117516	53760.7	71617.3	84603.3	53181.4	75291.4	87441.4	42584.8	64390.5	77579.4	64334.3	85400.2	95975.4
6.45	101147	112963	117548	53830.6	71688.6	84670.4	53255	75362.2	87503.3	42644.8	64456.3	77641.1	64417.9	85471.3	96033.5
6.45417	101222	113008	117579	53900.5	71759.9	84737.5	53328.7	75433	87565.1	42704.8	64522	77702.7	64501.5	85542.3	96091.4
6.45833	101296	113053	117610	53970.3	71831.2	84804.5	53402.3	75503.8	87626.8	42764.9	64587.7	77764.3	64585.1	85613.3	96149.3
6.4625	101371	113098	117641	54040.2	71902.4	84871.5	53476.1	75574.5	87688.5	42825	64653.4	77825.9	64668.7	85684.2	96207.1
6.46667	101445	113142	117673	54110.2	71973.6	84938.4	53549.8	75645.2	87750.1	42885.1	64719.1	77887.4	64752.3	85755	96264.8
6.47083	101520	113187	117703	54180.1	72044.8	85005.3	53623.6	75715.9	87811.7	42945.3	64784.7	77948.9	64835.9	85825.8	96322.4
6.475	101594	113231	117734	54250	72115.9	85072.1	53697.4	75786.5	87873.2	43005.5	64850.4	78010.3	64919.5	85896.5	96379.9
6.47917	101668	113275	117765	54320	72187.1	85138.9	53771.2	75857.1	87934.6	43065.7	64916.1	78071.8	65003	85967.1	96437.4
6.48333	101741	113319	117796	54390	72258.2	85205.6	53845	75927.6	87996	43126	64981.7	78133.2	65086.5	86037.6	96494.7
6.4875	101815	113363	117826	54460	72329.2	85272.2	53918.9	75998.2	88057.3	43186.4	65047.4	78194.5	65170	86108.1	96552
6.49167	101889	113407	117857	54530	72400.3	85338.8	53992.8	76068.6	88118.5	43246.8	65113	78255.9	65253.6	86178.5	96609.2
6.49583	101962	113451	117887	54600	72471.3	85405.4	54066.7	76139.1	88179.7	43307.2	65178.7	78317.2	65337	86248.8	96666.3
6.5	102035	113494	117918	54670.1	72542.3	85471.8	54140.6	76209.5	88240.9	43367.6	65244.3	78378.4	65420.5	86319.1	96723.3
6.50417	102108	113538	117948	54740.2	72613.2	85538.3	54214.6	76279.9	88301.9	43428.1	65309.9	78439.7	65504	86389.3	96780.2
6.50833	102181	113581	117978	54810.2	72684.2	85604.6	54288.6	76350.2	88362.9	43488.7	65375.5	78500.8	65587.4	86459.4	96837.1
6.5125	102253	113624	118008	54880.3	72755.1	85670.9	54362.6	76420.5	88423.9	43549.2	65441.1	78562	65670.8	86529.4	96893.8
6.51667	102326	113667	118038	54950.4	72826	85737.2	54436.6	76490.7	88484.8	43609.9	65506.7	78623.1	65754.3	86599.4	96950.5
6.52083	102398	113710	118068	55020.6	72896.8	85803.4	54510.7	76560.9	88545.6	43670.5	65572.3	78684.2	65837.7	86669.3	97007.1
6.525	102471	113753	118097	55090.7	72967.6	85869.6	54584.7	76631.1	88606.4	43731.2	65637.9	78745.3	65921	86739.1	97063.6
6.52917	102543	113796	118127	55160.9	73038.4	85935.6	54658.8	76701.3	88667.1	43792	65703.5	78806.3	66004.4	86808.9	97120
6.53333	102614	113838	118156	55231	73109.2	86001.7	54733	76771.4	88727.7	43852.7	65769	78867.3	66087.7	86878.6	97176.3
6.5375	102686	113881	118186	55301.2	73179.9	86067.7	54807.1	76841.4	88788.3	43913.5	65834.6	78928.2	66171.1	86948.2	97232.5
6.54167	102758	113923	118215	55371.4	73250.6	86133.6	54881.3	76911.5	88848.8	43974.4	65900.1	78989.1	66254.4	87017.7	97288.7
6.54583	102829	113965	118245	55441.6	73321.2	86199.4	54955.5	76981.4	88909.2	44035.3	65965.7	79050	66337.6	87087.2	97344.7
6.55	102900	114008	118274	55511.8	73391.9	86265.3	55029.7	77051.4	88969.6	44096.2	66031.2	79110.8	66420.9	87156.5	97400.7
6.55417	102971	114050	118303	55582.1	73462.5	86331	55103.9	77121.3	89030	44157.2	66096.7	79171.6	66504.2	87225.9	97456.6
6.55833	103042	114091	118332	55652.3	73533.1	86396.7	55178.1	77191.2	89090.2	44218.2	66162.2	79232.4	66587.4	87295.1	97512.4
6.5625	103113	114133	118361	55722.6	73603.6	86462.3	55252.4	77261	89150.4	44279.2	66227.7	79293.1	66670.6	87364.3	97568.1
6.56667	103184	114175	118390	55792.8	73674.1	86527.9	55326.7	77330.8	89210.6	44340.3	66293.2	79353.8	66753.8	87433.3	97623.8
6.57083	103254	114216	118418	55863.1	73744.6	86593.4	55401	77400.5	89270.6	44401.4	66358.6	79414.5	66836.9	87502.4	97679.3
6.575	103324	114258	118447	55933.4	73815	86658.9	55475.4	77470.2	89330.7	44462.6	66424.1	79475.1	66920.1	87571.3	97734.8
6.57917	103395	114299	118475	56003.7	73885.5	86724.3	55549.7	77539.9	89390.6	44523.8	66489.5	79535.7	67003.2	87640.2	97790.1
6.58333	103465	114340	118504	56074.1	73955.9	86789.7	55624.1	77609.5	89450.5	44585	66555	79596.3	67086.3	87708.9	97845.4
6.5875	103534	114381	118532	56144.4	74026.2	86855	55698.5	77679.1	89510.3	44646.3	66620.4	79656.8	67169.4	87777.7	97900.6
6.59167	103604	114422	118560	56214.7	74096.5	86920.2	55772.9	77748.7	89570.1	44707.6	66685.8	79717.3	67252.4	87846.3	97955.7
6.59583	103673	114463	118589	56285.1	74166.8	86985.4	55847.3	77818.2	89629.8	44769	66751.2	79777.7	67335.4	87914.9	98010.8
6.6	103743	114503	118617	56355.5	74237.1	87050.5	55921.7	77887.7	89689.4	44830.4	66816.6	79838.1	67418.5	87983.3	98065.7
6.60417	103812	114544	118645	56425.8	74307.3	87115.6	55996.2	77957.1	89749	44891.8	66882	79898.5	67501.4	88051.8	98120.5
6.60833	103881	114584	118673	56496.2	74377.5	87180.6	56070.7	78026.5	89808.5	44953.2	66947.4	79958.8	67584.4	88120.1	98175.3
6.6125	103950	114624	118700	56566.6	74447.7	87245.5	56145.2	78095.8	89868	45014.7	67012.7	80019.1	67667.3	88188.3	98230
6.61667	104019	114665	118728	56637	74517.8	87310.4	56219.7	78165.1	89927.4	45076.3	67078.1	80079.4	67750.2	88256.5	98284.6
6.62083	104087	114705	118756	56707.4	74587.9	87375.2	56294.2	78234.4	89986.7	45137.9	67143.4	80139.6	67833.1	88324.6	98339.1
6.625	104155	114745	118783	56777.9	74658	87440	56368.8	78303.6	90045.9	45199.5	67208.8	80199.8	67915.9	88392.7	98393.5
6.62917	104224	114784	118811	56848.3	74728	87504.7	56443.4	78372.8	90105.1	45261.1	67274.1	80259.9	67998.7	88460.6	98447.8
6.63333	104292	114824	118838	56918.8	74798	87569.3	56518	78441.9	90164.3	45322.8	67339.4	80320	68081.5	88528.5	98502.1
6.6375	104360	114864	118865	56989.2	74867.9	87633.9	56592.6	78511	90223.3	45384.5	67404.7	80380.1	68164.3	88596.3	98556.2
6.64167	104427	114903	118893	57059.7	74937.9	87698.5	56667.2	78580	90282.3	45446.3	67469.9	80440.1	68247	88664	98610.3
6.64583	104495	114942	118920	57130.2	75007.8	87762.9	56741.8	78649	90341.3	45508.1	67535.2	80500.1	68329.8	88731.7	98664.3
6.65	104562	114982	118947	57200.6	75077.6	87827.4	56816.5	78718	90400.1	45569.9	67600.5	80560.1	68412.4	88799.2	98718.2
6.65417	104630	115021	118974	57271.1	75147.4	87891.7	56891.1	78786.9	90459	45631.8	67665.7	80620	68495.1	88866.7	98772
6.65833	104697	115060	119001	57341.6	75217.2	87956	56965.8	78855.8	90517.7	45693.7	67730.9	80679.9	68577.7	88934.1	98825.7
6.6625	104764	115099	119027	57412.1	75287	88020.2	57040.5	78924.6	90576.4	45755.6	67796.1	80739.7	68660.3	89001.5	98879.3
6.66667	104830	115137	119054	57482.7	75356.7	88084.4	57115.2	78993.4	90635	45817.6	67861.3	80799.5	68742.8	89068.7	98932.9
6.67083	104897	115176	119081	57553.2	75426.4	88148.5	57190	79062.2	90693.6	45879.6	67926.5	80859.3	68825.4	89135.9	98986.4
6.675	104963	115215	119107	57623.7	75496.1	88212.6	57264.7	79130.9	90752.1	45941.6	67991.7	80919	68907.9	89203	99039.7
6.67917	105030	115253	119134	57694.2	75565.7	88276.6	57339.4	79199.6	90810.5	46003.7	68056.9	80978.7	68990.3	89270.1	99093
6.68333	105096	115291	119160	57764.8	75635.2	88340.5	57414.2	79268.2	90868.8	46065.8	68122	81038.4	69072.8	89337	99146.2
6.6875	105162	115330	119186	57835.3	75704.8	88404.4	57489	79336.7	90927.1	46127.9	68187.1	81098	69155.2	89403.9	99199.3
6.69167	105228	115368	119212	57905.9	75774.3	88468.2	57563.8	79405.3	90985.4	46190.1	68252.2	81157.6	69237.5	89470.7	99252.4
6.69583	105293	115406	119238	57976.5	75843.8	88532	57638.6	79473.8	91043.5	46252.3	68317.4	81217.1	69319.9	89537.4	99305.3
6.7	105359	115443	119264	58047	75913.2	88595.7	57713.4	79542.2	91101.6	46314.6	68382.4	81276.6	69402.2	89604	99358.2
6.70417	105424	115481	119290	58117.6	75982.6	88659.3	57788.3	79610.6	91159.7	46376.9	68447.5	81336.1	69484.4	89670.5	99410.9
6.70833	105489	115519	119316	58188.2	76052	88722.9	57863.1	79679	91217.7	46439.2	68512.6	81395.5	69566.6	89737	99463.6
6.7125	105554	115556	119342	58258.8	76121.3	88786.4	57938	79747.3	91275.6	46501.6	68577.6	81454.9	69648.8	89803.4	99516.2
6.71667	105619	115594	119368	58329.4	76190.6	88849.8	58012.8	79815.5	91333.4	46564	68642.7	81514.2	69731	89869.7	99568.7
6.72083	105684	115631	119393	58400	76259.9	88913.2	58087.7	79883.7	91391.2	46626.4	68707.7	81573.5	69813.1	89936	99621.1
6.725	105749	115668	119419	58470.6	76329.1	88976.6	58162.6	79951.9	91448.9	46688.8	68772.7	81632.8	69895.2	90002.1	99673.4
6.72917	105813	115705	119444	58541.2	76398.2	89039.8	58237.5	80020	91506.5	46751.3	68837.7	81692	69977.2	90068.2	99725.7
6.73333	105877	115742	119469	58611.8	76467.4	89103	58312.4	80088.1	91564.1	46813.9	68902.6	81751.2	70059.2	90134.2	99777.8
6.7375	105941	115779	119495	58682.4	76536.5	89166.2	58387.4	80156.1	91621.6	46876.4	68967.6	81810.3	70141.2	90200.1	99829.9
6.74167	106005	115816	119520	58753	76605.6	89229.3	58462.3	80224.1	91679.1	46939	69032.5	81869.4	70223.1	90265.9	99881.9
6.74583	106069	115852	119545	58823.6	76674.6	89292.3	58537.2	80292.1	91736.5	47001.6	69097.5	81928.5	70305	90331.7	99933.8
6.75	106133	115889	119570	58894.3	76743.6	89355.2	58612.2	80360	91793.8	47064.3	69162.4	81987.5	70386.9	90397.4	99985.6
6.75417	106196	115925	119595	58964.9	76812.5	89418.1	58687.2	80427.8	91851.1	47127	69227.3	82046.5	70468.7	90463	100037
6.75833	106259	115961	119620	59035.5	76881.5	89481	58762.2	80495.6	91908.2	47189.7	69292.1	82105.4	70550.5	90528.5	100089
6.7625	106323	115997	119644	59106.2	76950.3	89543.8	58837.1	80563.4	91965.4	47252.5	69357	82164.3	70632.2	90593.9	100141
6.76667	106386	116033	119669	59176.8	77019.2	89606.5	58912.1	80631.1	92022.4	47315.3	69421.8	82223.2	70713.9	90659.2	100192
6.77083	106448	116069	119694	59247.5	77088	89669.1	58987.1	80698.8	92079.4	47378.1	69486.7	82282	70795.6	90724.5	100243
6.775	106511	116105	119718	59318.1	77156.7	89731.7	59062.1	80766.4	92136.3	47441	69551.5	82340.8	70877.2	90789.7	100295
6.77917	106574	116141	119743	59388.7	77225.4	89794.2	59137.2	80833.9	92193.2	47503.9	69616.3	82399.5	70958.7	90854.8	100346
6.78333	106636	116177	119767	59459.4	77294.1	89856.7	59212.2	80901.5	92250	47566.8	69681.1	82458.3	71040.3	90919.8	100397
6.7875	106698	116212	119791	59530	77362.8	89919.1	59287.2	80968.9	92306.7	47629.7	69745.8	82516.9	71121.7	90984.8	100448
6.79167	106760	116247	119815	59600.7	77431.4	89981.4	59362.3	81036.4	92363.4	47692.7	69810.6	82575.5	71203.2	91049.6	100499
6.79583	106822	116283	119840	59671.3	77499.9	90043.7	59437.3	81103.7	92420	47755.7	69875.3	82634.1	71284.6	91114.4	100550
6.8	106884	116318	119864	59742	77568.5	90105.9	59512.4	81171.1	92476.5	47818.8	69940	82692.6	71365.9	91179.1	100601
6.80417	106945	116353	119887	59812.7	77636.9	90168.1	59587.4	81238.4	92533	47881.9	70004.7	82751.1	71447.2	91243.7	100651
6.80833	107007	116388	119911	59883.3	77705.4	90230.2	59662.5	81305.6	92589.4	47945	70069.4	82809.6	71528.5	91308.2	100702
6.8125	107068	116423	119935	59954	77773.8	90292.2	59737.6	81372.8	92645.7	48008.1	70134	82868	71609.7	91372.7	100752
6.81667	107129	116457	119959	60024.6	77842.1	90354.2	59812.7	81439.9	92702	48071.3	70198.7	82926.4	71690.9	91437.1	100803
6.82083	107190	116492	119982	60095.3	77910.5	90416.1	59887.8	81507	92758.2	48134.5	70263.3	82984.7	71772	91501.3	100853
6.825	107251	116527	120006	60165.9	77978.7	90477.9	59962.9	81574.1	92814.3	48197.8	70327.9	83043	71853.1	91565.5	100903
6.82917	107312	116561	120030	60236.6	78047	90539.7	60038	81641	92870.4	48261	70392.5	83101.3	71934.1	91629.7	100953
6.83333	107372	116595	120053	60307.2	78115.2	90601.4	60113.1	81708	92926.4	48324.3	70457.1	83159.5	72015.1	91693.7	101004
6.8375	107432	116629	120076	60377.9	78183.3	90663	60188.2	81774.9	92982.3	48387.7	70521.6	83217.6	72096	91757.7	101054
6.84167	107493	116664	120100	60448.5	78251.5	90724.6	60263.3	81841.7	93038.1	48451	70586.2	83275.8	72176.9	91821.5	101103
6.84583	107553	116698	120123	60519.2	78319.5	90786.1	60338.4	81908.5	93093.9	48514.4	70650.7	83333.8	72257.7	91885.3	101153
6.85	107612	116731	120146	60589.8	78387.6	90847.6	60413.5	81975.3	93149.7	48577.8	70715.2	83391.9	72338.5	91949	101203
6.85417	107672	116765	120169	60660.5	78455.5	90909	60488.6	82042	93205.3	48641.3	70779.7	83449.9	72419.3	92012.6	101253
6.85833	107732	116799	120192	60731.1	78523.5	90970.3	60563.8	82108.6	93260.9	48704.8	70844.1	83507.8	72500	92076.2	101302
6.8625	107791	116832	120215	60801.8	78591.4	91031.6	60638.9	82175.2	93316.5	48768.3	70908.6	83565.7	72580.6	92139.6	101352
6.86667	107850	116866	120237	60872.4	78659.3	91092.8	60714	82241.8	93371.9	48831.8	70973	83623.6	72661.3	92203	101401
6.87083	107909	116899	120260	60943	78727.1	91153.9	60789.2	82308.2	93427.3	48895.4	71037.4	83681.4	72741.9	92266.3	101450
6.875	107968	116933	120283	61013.7	78794.9	91215	60864.3	82374.7	93482.6	48959	71101.8	83739.2	72822.4	92329.4	101499
6.87917	108027	116966	120305	61084.3	78862.6	91276	60939.4	82441.1	93537.9	49022.7	71166.1	83797	72903	92392.6	101549
6.88333	108086	116999	120328	61154.9	78930.3	91336.9	61014.6	82507.4	93593.1	49086.3	71230.5	83854.7	72983.5	92455.6	101598
6.8875	108144	117032	120350	61225.5	78997.9	91397.8	61089.7	82573.7	93648.2	49150	71294.8	83912.3	73063.9	92518.5	101647
6.89167	108202	117064	120372	61296.2	79065.5	91458.6	61164.9	82640	93703.3	49213.7	71359.1	83970	73144.3	92581.4	101695
6.89583	108261	117097	120395	61366.8	79133.1	91519.3	61240	82706.2	93758.3	49277.5	71423.4	84027.5	73224.7	92644.2	101744
6.9	108319	117130	120417	61437.4	79200.6	91580	61315.2	82772.3	93813.2	49341.3	71487.6	84085.1	73305	92706.8	101793
6.90417	108376	117162	120439	61508	79268.1	91640.6	61390.3	82838.4	93868.1	49405.1	71551.9	84142.5	73385.3	92769.5	101842
6.90833	108434	117195	120461	61578.6	79335.5	91701.2	61465.5	82904.4	93922.8	49468.9	71616.1	84200	73465.5	92832	101890
6.9125	108492	117227	120483	61649.2	79402.9	91761.7	61540.6	82970.4	93977.6	49532.8	71680.3	84257.4	73545.7	92894.4	101938
6.91667	108549	117259	120505	61719.8	79470.3	91822.1	61615.7	83036.3	94032.2	49596.6	71744.5	84314.8	73625.9	92956.7	101987
6.92083	108606	117291	120527	61790.4	79537.6	91882.5	61690.9	83102.2	94086.8	49660.6	71808.7	84372.1	73706	93019	102035
6.925	108663	117323	120548	61860.9	79604.8	91942.8	61766	83168.1	94141.3	49724.5	71872.8	84429.3	73786.1	93081.2	102083
6.92917	108720	117355	120570	61931.5	79672	92003	61841.2	83233.8	94195.8	49788.5	71936.9	84486.6	73866.1	93143.3	102131
6.93333	108777	117387	120592	62002.1	79739.2	92063.1	61916.3	83299.6	94250.1	49852.5	72001	84543.8	73946.1	93205.3	102179
6.9375	108834	117419	120613	62072.6	79806.3	92123.2	61991.5	83365.2	94304.5	49916.5	72065.1	84600.9	74026	93267.2	102227
6.94167	108890	117451	120635	62143.2	79873.4	92183.3	62066.6	83430.9	94358.7	49980.6	72129.2	84658	74105.9	93329	102275
6.94583	108946	117482	120656	62213.8	79940.4	92243.2	62141.7	83496.4	94412.9	50044.7	72193.2	84715	74185.8	93390.8	102323
6.95	109003	117514	120677	62284.3	80007.4	92303.1	62216.9	83561.9	94467	50108.8	72257.2	84772.1	74265.6	93452.4	102370
6.95417	109059	117545	120699	62354.8	80074.3	92363	62292	83627.4	94521	50172.9	72321.2	84829	74345.4	93514	102418
6.95833	109114	117576	120720	62425.3	80141.2	92422.7	62367.1	83692.8	94575	50237.1	72385.2	84885.9	74425.1	93575.5	102465
6.9625	109170	117607	120741	62495.9	80208	92482.4	62442.2	83758.2	94628.9	50301.3	72449.1	84942.8	74504.8	93636.9	102513
6.96667	109226	117638	120762	62566.4	80274.8	92542.1	62517.4	83823.5	94682.7	50365.5	72513.1	84999.7	74584.4	93698.2	102560
6.97083	109281	117669	120783	62636.9	80341.6	92601.6	62592.5	83888.7	94736.5	50429.7	72577	85056.4	74664	93759.4	102607
6.975	109336	117700	120804	62707.4	80408.3	92661.1	62667.6	83953.9	94790.2	50494	72640.8	85113.2	74743.6	93820.6	102654
6.97917	109391	117731	120825	62777.9	80475	92720.6	62742.7	84019.1	94843.8	50558.3	72704.7	85169.9	74823.1	93881.6	102702
6.98333	109446	117761	120845	62848.3	80541.6	92779.9	62817.8	84084.1	94897.4	50622.6	72768.5	85226.6	74902.5	93942.6	102749
6.9875	109501	117792	120866	62918.8	80608.1	92839.3	62892.9	84149.2	94950.9	50687	72832.4	85283.2	74981.9	94003.4	102795
6.99167	109556	117822	120887	62989.3	80674.7	92898.5	62968	84214.2	95004.3	50751.4	72896.2	85339.7	75061.3	94064.2	102842
6.99583	109610	117853	120907	63059.7	80741.1	92957.7	63043.1	84279.1	95057.7	50815.8	72959.9	85396.3	75140.6	94124.9	102889
7	109665	117883	120928	63130.1	80807.6	93016.8	63118.1	84343.9	95111	50880.2	73023.7	85452.7	75219.9	94185.5	102935
7.00417	109719	117913	120948	63200.6	80873.9	93075.8	63193.2	84408.8	95164.2	50944.6	73087.4	85509.2	75299.1	94246.1	102982
7.00833	109773	117943	120968	63271	80940.3	93134.8	63268.3	84473.5	95217.4	51009.1	73151.1	85565.6	75378.3	94306.5	103028
7.0125	109827	117973	120988	63341.4	81006.5	93193.7	63343.3	84538.2	95270.4	51073.6	73214.8	85621.9	75457.4	94366.8	103075
7.01667	109881	118003	121009	63411.8	81072.8	93252.5	63418.4	84602.9	95323.5	51138.1	73278.4	85678.2	75536.5	94427.1	103121
7.02083	109934	118033	121029	63482.2	81139	93311.3	63493.4	84667.5	95376.4	51202.7	73342.1	85734.5	75615.5	94487.3	103167
7.025	109988	118062	121049	63552.5	81205.1	93370	63568.5	84732	95429.3	51267.3	73405.7	85790.7	75694.5	94547.4	103213
7.02917	110041	118092	121069	63622.9	81271.2	93428.6	63643.5	84796.5	95482.1	51331.9	73469.3	85846.8	75773.5	94607.4	103259
7.03333	110094	118121	121089	63693.2	81337.2	93487.2	63718.5	84860.9	95534.8	51396.5	73532.8	85902.9	75852.4	94667.3	103305
7.0375	110147	118151	121109	63763.6	81403.2	93545.7	63793.5	84925.3	95587.5	51461.2	73596.4	85959	75931.2	94727.1	103351
7.04167	110200	118180	121128	63833.9	81469.2	93604.1	63868.5	84989.6	95640.1	51525.8	73659.9	86015.1	76010	94786.8	103397
7.04583	110253	118209	121148	63904.2	81535.1	93662.5	63943.5	85053.9	95692.6	51590.5	73723.4	86071	76088.8	94846.4	103443
7.05	110305	118238	121168	63974.5	81600.9	93720.8	64018.5	85118.1	95745.1	51655.2	73786.8	86127	76167.5	94906	103488
7.05417	110358	118267	121187	64044.8	81666.7	93779	64093.5	85182.3	95797.5	51720	73850.3	86182.9	76246.1	94965.5	103534
7.05833	110410	118296	121207	64115.1	81732.4	93837.2	64168.5	85246.4	95849.8	51784.8	73913.7	86238.7	76324.7	95024.8	103579
7.0625	110462	118325	121226	64185.3	81798.1	93895.3	64243.4	85310.4	95902.1	51849.5	73977.1	86294.5	76403.2	95084.1	103625
7.06667	110514	118354	121246	64255.6	81863.8	93953.3	64318.4	85374.4	95954.3	51914.4	74040.4	86350.3	76481.7	95143.3	103670
7.07083	110566	118382	121265	64325.8	81929.4	94011.3	64393.3	85438.3	96006.4	51979.2	74103.8	86406	76560.2	95202.4	103715
7.075	110617	118411	121284	64396	81994.9	94069.2	64468.2	85502.2	96058.4	52044.1	74167.1	86461.6	76638.6	95261.4	103760
7.07917	110669	118439	121303	64466.2	82060.4	94127	64543.1	85566	96110.4	52108.9	74230.4	86517.3	76716.9	95320.3	103805
7.08333	110720	118468	121322	64536.4	82125.9	94184.7	64618	85629.7	96162.3	52173.8	74293.7	86572.8	76795.2	95379.2	103850
7.0875	110771	118496	121341	64606.6	82191.3	94242.4	64692.9	85693.4	96214.2	52238.8	74356.9	86628.3	76873.5	95437.9	103895
7.09167	110823	118524	121360	64676.8	82256.6	94300.1	64767.8	85757.1	96266	52303.7	74420.1	86683.8	76951.6	95496.6	103940
7.09583	110874	118552	121379	64746.9	82321.9	94357.6	64842.7	85820.7	96317.7	52368.7	74483.3	86739.3	77029.8	95555.1	103984
7.1	110924	118580	121398	64817	82387.1	94415.1	64917.5	85884.2	96369.3	52433.7	74546.5	86794.6	77107.9	95613.6	104029
7.10417	110975	118608	121417	64887.1	82452.3	94472.5	64992.3	85947.7	96420.9	52498.7	74609.6	86850	77185.9	95672	104073
7.10833	111025	118636	121436	64957.2	82517.5	94529.9	65067.2	86011.1	96472.4	52563.7	74672.7	86905.3	77263.9	95730.3	104118
7.1125	111076	118664	121454	65027.3	82582.6	94587.1	65142	86074.4	96523.8	52628.8	74735.8	86960.5	77341.8	95788.5	104162
7.11667	111126	118691	121473	65097.4	82647.6	94644.3	65216.8	86137.7	96575.1	52693.9	74798.9	87015.7	77419.7	95846.6	104206
7.12083	111176	118719	121492	65167.4	82712.6	94701.5	65291.6	86200.9	96626.4	52759	74861.9	87070.9	77497.5	95904.6	104250
7.125	111226	118746	121510	65237.5	82777.5	94758.6	65366.3	86264.1	96677.6	52824.1	74924.9	87126	77575.3	95962.6	104294
7.12917	111276	118774	121528	65307.5	82842.4	94815.6	65441.1	86327.2	96728.8	52889.3	74987.9	87181	77653	96020.4	104338
7.13333	111325	118801	121547	65377.5	82907.2	94872.5	65515.8	86390.3	96779.9	52954.4	75050.8	87236.1	77730.7	96078.1	104382
7.1375	111375	118828	121565	65447.4	82972	94929.4	65590.5	86453.3	96830.9	53019.6	75113.8	87291	77808.3	96135.8	104426
7.14167	111424	118855	121583	65517.4	83036.7	94986.2	65665.2	86516.3	96881.8	53084.8	75176.7	87345.9	77885.8	96193.4	104470
7.14583	111473	118882	121601	65587.3	83101.4	95042.9	65739.9	86579.1	96932.7	53150	75239.5	87400.8	77963.3	96250.8	104514
7.15	111522	118909	121620	65657.2	83166	95099.6	65814.6	86642	96983.5	53215.3	75302.4	87455.6	78040.8	96308.2	104557
7.15417	111571	118936	121638	65727.2	83230.6	95156.2	65889.3	86704.7	97034.2	53280.5	75365.2	87510.4	78118.2	96365.5	104601
7.15833	111620	118963	121656	65797	83295.1	95212.7	65963.9	86767.4	97084.9	53345.8	75428	87565.1	78195.5	96422.7	104644
7.1625	111669	118989	121673	65866.9	83359.6	95269.1	66038.5	86830.1	97135.5	53411.1	75490.8	87619.8	78272.8	96479.8	104687
7.16667	111717	119016	121691	65936.7	83424	95325.5	66113.1	86892.7	97186	53476.5	75553.5	87674.5	78350	96536.8	104731
7.17083	111766	119043	121709	66006.6	83488.3	95381.8	66187.7	86955.2	97236.5	53541.8	75616.2	87729.1	78427.2	96593.8	104774
7.175	111814	119069	121727	66076.4	83552.6	95438.1	66262.3	87017.7	97286.8	53607.2	75678.9	87783.6	78504.3	96650.6	104817
7.17917	111862	119095	121745	66146.1	83616.9	95494.3	66336.8	87080.1	97337.1	53672.6	75741.5	87838.1	78581.3	96707.3	104860
7.18333	111910	119121	121762	66215.9	83681.1	95550.4	66411.4	87142.4	97387.4	53738	75804.2	87892.5	78658.3	96764	104903
7.1875	111957	119148	121780	66285.7	83745.2	95606.4	66485.9	87204.7	97437.6	53803.4	75866.8	87946.9	78735.3	96820.5	104945
7.19167	112005	119174	121797	66355.4	83809.3	95662.4	66560.4	87267	97487.7	53868.8	75929.3	88001.3	78812.2	96877	104988
7.19583	112053	119200	121815	66425.1	83873.3	95718.3	66634.8	87329.1	97537.7	53934.3	75991.9	88055.6	78889	96933.4	105031
7.2	112100	119226	121832	66494.7	83937.3	95774.1	66709.3	87391.2	97587.7	53999.7	76054.4	88109.8	78965.8	96989.7	105073
7.20417	112147	119251	121849	66564.4	84001.2	95829.9	66783.7	87453.3	97637.6	54065.2	76116.9	88164	79042.5	97045.8	105116
7.20833	112194	119277	121867	66634	84065.1	95885.5	66858.1	87515.3	97687.4	54130.8	76179.3	88218.2	79119.1	97101.9	105158
7.2125	112241	119303	121884	66703.6	84128.9	95941.2	66932.5	87577.2	97737.1	54196.3	76241.8	88272.3	79195.7	97158	105201
7.21667	112288	119328	121901	66773.2	84192.7	95996.7	67006.9	87639.1	97786.8	54261.8	76304.2	88326.4	79272.3	97213.9	105243
7.22083	112335	119354	121918	66842.8	84256.4	96052.2	67081.3	87700.9	97836.4	54327.4	76366.5	88380.4	79348.7	97269.7	105285
7.225	112381	119379	121935	66912.3	84320	96107.6	67155.6	87762.6	97886	54393	76428.9	88434.4	79425.2	97325.5	105327
7.22917	112427	119405	121952	66981.9	84383.6	96162.9	67229.9	87824.3	97935.5	54458.6	76491.2	88488.3	79501.5	97381.1	105369
7.23333	112474	119430	121969	67051.4	84447.2	96218.2	67304.2	87885.9	97984.9	54524.2	76553.5	88542.2	79577.8	97436.7	105411
7.2375	112520	119455	121986	67120.8	84510.6	96273.4	67378.4	87947.5	98034.2	54589.8	76615.7	88596	79654.1	97492.2	105453
7.24167	112566	119480	122003	67190.3	84574.1	96328.5	67452.7	88009	98083.5	54655.5	76677.9	88649.7	79730.3	97547.6	105494
7.24583	112612	119505	122019	67259.7	84637.4	96383.6	67526.9	88070.4	98132.6	54721.1	76740.1	88703.5	79806.4	97602.9	105536
7.25	112657	119530	122036	67329.1	84700.7	96438.6	67601.1	88131.8	98181.8	54786.8	76802.3	88757.1	79882.5	97658.2	105578
7.25417	112703	119555	122053	67398.5	84764	96493.5	67675.2	88193.1	98230.8	54852.5	76864.4	88810.8	79958.5	97713.3	105619
7.25833	112748	119580	122069	67467.8	84827.2	96548.4	67749.4	88254.3	98279.8	54918.2	76926.5	88864.4	80034.4	97768.4	105661
7.2625	112793	119604	122086	67537.1	84890.3	96603.1	67823.5	88315.5	98328.7	54984	76988.6	88917.9	80110.3	97823.4	105702
7.26667	112839	119629	122102	67606.4	84953.4	96657.8	67897.6	88376.6	98377.6	55049.7	77050.6	88971.4	80186.1	97878.2	105743
7.27083	112884	119653	122119	67675.7	85016.5	96712.5	67971.6	88437.7	98426.3	55115.5	77112.7	89024.8	80261.9	97933.1	105784
7.275	112928	119678	122135	67745	85079.4	96767	68045.7	88498.7	98475	55181.2	77174.6	89078.2	80337.6	97987.8	105825
7.27917	112973	119702	122151	67814.2	85142.3	96821.5	68119.7	88559.6	98523.7	55247	77236.6	89131.5	80413.3	98042.4	105866
7.28333	113018	119726	122167	67883.4	85205.2	96876	68193.7	88620.5	98572.2	55312.8	77298.5	89184.8	80488.9	98096.9	105907
7.2875	113062	119751	122184	67952.5	85268	96930.3	68267.7	88681.3	98620.7	55378.7	77360.4	89238	80564.4	98151.4	105948
7.29167	113107	119775	122200	68021.7	85330.7	96984.6	68341.6	88742.1	98669.1	55444.5	77422.3	89291.2	80639.8	98205.8	105989
7.29583	113151	119799	122216	68090.8	85393.4	97038.8	68415.5	88802.7	98717.5	55510.3	77484.1	89344.4	80715.2	98260.1	106030
7.3	113195	119823	122232	68159.8	85456.1	97093	68489.4	88863.4	98765.8	55576.2	77545.9	89397.5	80790.6	98314.3	106070
7.30417	113239	119847	122248	68228.9	85518.6	97147	68563.2	88923.9	98814	55642.1	77607.7	89450.5	80865.8	98368.4	106111
7.30833	113283	119870	122264	68297.9	85581.1	97201	68637.1	88984.4	98862.1	55708	77669.4	89503.5	80941.1	98422.4	106151
7.3125	113326	119894	122280	68366.9	85643.6	97255	68710.8	89044.9	98910.2	55773.9	77731.1	89556.4	81016.2	98476.4	106191
7.31667	113370	119918	122295	68435.9	85706	97308.8	68784.6	89105.2	98958.2	55839.8	77792.8	89609.3	81091.3	98530.2	106232
7.32083	113413	119941	122311	68504.8	85768.3	97362.6	68858.4	89165.5	99006.1	55905.7	77854.4	89662.2	81166.3	98584	106272
7.325	113456	119965	122327	68573.7	85830.6	97416.3	68932.1	89225.8	99054	55971.7	77916	89715	81241.3	98637.7	106312
7.32917	113499	119988	122342	68642.6	85892.8	97470	69005.7	89285.9	99101.8	56037.7	77977.6	89767.7	81316.2	98691.3	106352
7.33333	113542	120012	122358	68711.5	85955	97523.6	69079.4	89346	99149.5	56103.6	78039.1	89820.4	81391	98744.8	106392
7.3375	113585	120035	122374	68780.3	86017.1	97577.1	69153	89406.1	99197.2	56169.6	78100.6	89873	81465.8	98798.2	106432
7.34167	113628	120058	122389	68849.1	86079.1	97630.5	69226.6	89466.1	99244.7	56235.6	78162.1	89925.6	81540.5	98851.6	106472
7.34583	113671	120081	122404	68917.8	86141.1	97683.8	69300.2	89526	99292.2	56301.6	78223.6	89978.2	81615.1	98904.8	106511
7.35	113713	120104	122420	68986.6	86203	97737.1	69373.7	89585.8	99339.7	56367.7	78285	90030.7	81689.7	98958	106551
7.35417	113755	120127	122435	69055.3	86264.9	97790.4	69447.2	89645.6	99387	56433.7	78346.4	90083.1	81764.2	99011.1	106591
7.35833	113798	120150	122450	69123.9	86326.7	97843.5	69520.7	89705.3	99434.3	56499.7	78407.7	90135.5	81838.7	99064.1	106630
7.3625	113840	120173	122466	69192.5	86388.4	97896.6	69594.2	89765	99481.6	56565.8	78469	90187.9	81913.1	99117	106669
7.36667	113882	120196	122481	69261.1	86450.1	97949.6	69667.7	89824.6	99528.7	56631.9	78530.3	90240.1	81987.4	99169.8	106709
7.37083	113923	120219	122496	69329.7	86511.7	98002.5	69741.1	89884.1	99575.8	56698	78591.6	90292.4	82061.7	99222.6	106748
7.375	113965	120241	122511	69398.2	86573.3	98055.4	69814.5	89943.6	99622.8	56764	78652.8	90344.6	82135.9	99275.2	106787
7.37917	114007	120264	122526	69466.7	86634.8	98108.2	69887.9	90003	99669.8	56830.2	78714	90396.7	82210	99327.8	106826
7.38333	114048	120286	122541	69535.2	86696.2	98160.9	69961.3	90062.3	99716.7	56896.3	78775.1	90448.8	82284	99380.3	106865
7.3875	114089	120309	122556	69603.7	86757.6	98213.5	70034.6	90121.6	99763.5	56962.4	78836.2	90500.9	82358	99432.7	106904
7.39167	114131	120331	122571	69672.1	86818.9	98266.1	70108	90180.8	99810.2	57028.5	78897.3	90552.9	82432	99485	106943
7.39583	114172	120353	122586	69740.4	86880.1	98318.6	70181.3	90239.9	99856.9	57094.7	78958.4	90604.8	82505.8	99537.2	106982
7.4	114213	120376	122601	69808.8	86941.3	98371	70254.5	90299	99903.5	57160.8	79019.4	90656.7	82579.6	99589.4	107020
7.40417	114253	120398	122615	69877.1	87002.5	98423.4	70327.8	90358	99950	57227	79080.4	90708.5	82653.4	99641.4	107059
7.40833	114294	120420	122630	69945.3	87063.5	98475.7	70401	90416.9	99996.4	57293.2	79141.3	90760.3	82727	99693.4	107098
7.4125	114335	120442	122645	70013.5	87124.6	98527.9	70474.2	90475.8	100043	57359.4	79202.2	90812.1	82800.6	99745.3	107136
7.41667	114375	120464	122659	70081.7	87185.5	98580	70547.4	90534.6	100089	57425.6	79263.1	90863.8	82874.1	99797.1	107175
7.42083	114415	120485	122674	70149.9	87246.4	98632.1	70620.5	90593.3	100135	57491.8	79324	90915.4	82947.6	99848.8	107213
7.425	114455	120507	122688	70218	87307.2	98684.1	70693.7	90652	100182	57558	79384.8	90967	83021	99900.4	107251
7.42917	114495	120529	122703	70286.1	87368	98736	70766.8	90710.6	100228	57624.2	79445.5	91018.5	83094.3	99952	107289
7.43333	114535	120551	122717	70354.2	87428.7	98787.9	70839.9	90769.1	100274	57690.5	79506.3	91070	83167.6	100003	107327
7.4375	114575	120572	122731	70422.2	87489.3	98839.7	70912.9	90827.6	100320	57756.7	79567	91121.5	83240.8	100055	107365
7.44167	114615	120594	122746	70490.1	87549.9	98891.4	70985.9	90886	100366	57823	79627.7	91172.8	83313.9	100106	107403
7.44583	114654	120615	122760	70558.1	87610.4	98943	71058.9	90944.3	100411	57889.2	79688.3	91224.2	83387	100157	107441
7.45	114694	120637	122774	70626	87670.8	98994.6	71131.9	91002.6	100457	57955.5	79748.9	91275.5	83460	100208	107479
7.45417	114733	120658	122788	70693.9	87731.2	99046.1	71204.9	91060.8	100503	58021.8	79809.5	91326.7	83532.9	100260	107517
7.45833	114772	120679	122803	70761.7	87791.5	99097.5	71277.8	91118.9	100548	58088	79870	91377.9	83605.7	100310	107554
7.4625	114811	120700	122817	70829.5	87851.8	99148.8	71350.7	91177	100594	58154.3	79930.5	91429	83678.5	100361	107592
7.46667	114850	120721	122831	70897.2	87912	99200.1	71423.5	91235	100639	58220.6	79991	91480.1	83751.2	100412	107630
7.47083	114889	120742	122845	70964.9	87972.1	99251.3	71496.4	91292.9	100685	58286.9	80051.4	91531.1	83823.9	100463	107667
7.475	114928	120763	122859	71032.6	88032.2	99302.5	71569.2	91350.7	100730	58353.3	80111.8	91582.1	83896.4	100513	107704
7.47917	114966	120784	122872	71100.2	88092.2	99353.5	71642	91408.5	100775	58419.6	80172.1	91633	83968.9	100564	107742
7.48333	115005	120805	122886	71167.8	88152.1	99404.5	71714.7	91466.3	100821	58485.9	80232.4	91683.9	84041.4	100614	107779
7.4875	115043	120826	122900	71235.4	88212	99455.4	71787.4	91523.9	100866	58552.2	80292.7	91734.7	84113.8	100665	107816
7.49167	115081	120847	122914	71302.9	88271.8	99506.3	71860.1	91581.5	100911	58618.6	80353	91785.5	84186	100715	107853
7.49583	115119	120867	122928	71370.3	88331.6	99557	71932.8	91639	100956	58684.9	80413.2	91836.2	84258.3	100765	107890
7.5	115157	120888	122941	71437.8	88391.2	99607.7	72005.5	91696.5	101001	58751.3	80473.4	91886.9	84330.4	100815	107927
7.50417	115195	120908	122955	71505.2	88450.9	99658.4	72078.1	91753.8	101045	58817.6	80533.5	91937.5	84402.5	100865	107964
7.50833	115233	120929	122969	71572.5	88510.4	99708.9	72150.7	91811.1	101090	58884	80593.6	91988	84474.5	100915	108001
7.5125	115270	120949	122982	71639.8	88569.9	99759.4	72223.2	91868.4	101135	58950.4	80653.7	92038.5	84546.5	100965	108037
7.51667	115308	120970	122996	71707.1	88629.3	99809.8	72295.7	91925.6	101180	59016.7	80713.7	92089	84618.4	101015	108074
7.52083	115345	120990	123009	71774.3	88688.7	99860.1	72368.2	91982.7	101224	59083.1	80773.7	92139.4	84690.2	101065	108110
7.525	115383	121010	123022	71841.5	88748	99910.4	72440.7	92039.7	101269	59149.5	80833.6	92189.8	84761.9	101114	108147
7.52917	115420	121030	123036	71908.6	88807.2	99960.6	72513.1	92096.7	101313	59215.9	80893.5	92240.1	84833.6	101164	108183
7.53333	115457	121050	123049	71975.7	88866.3	100011	72585.5	92153.6	101357	59282.3	80953.4	92290.3	84905.1	101213	108220
7.5375	115494	121070	123062	72042.8	88925.4	100061	72657.9	92210.4	101402	59348.7	81013.3	92340.5	84976.7	101263	108256
7.54167	115531	121090	123076	72109.8	88984.5	100111	72730.2	92267.1	101446	59415.1	81073.1	92390.7	85048.1	101312	108292
7.54583	115567	121110	123089	72176.8	89043.4	100161	72802.6	92323.8	101490	59481.5	81132.8	92440.8	85119.5	101361	108328
7.55	115604	121130	123102	72243.8	89102.3	100210	72874.8	92380.4	101534	59547.9	81192.6	92490.8	85190.8	101410	108364
7.55417	115640	121150	123115	72310.7	89161.1	100260	72947.1	92437	101578	59614.3	81252.2	92540.8	85262	101459	108400
7.55833	115677	121170	123128	72377.6	89219.9	100310	73019.3	92493.5	101622	59680.7	81311.9	92590.8	85333.2	101508	108436
7.5625	115713	121189	123141	72444.4	89278.6	100359	73091.5	92549.9	101666	59747.1	81371.5	92640.7	85404.3	101557	108472
7.56667	115749	121209	123154	72511.3	89337.2	100409	73163.6	92606.2	101710	59813.6	81431.1	92690.5	85475.3	101606	108508
7.57083	115785	121228	123167	72578	89395.8	100458	73235.8	92662.5	101753	59880	81490.6	92740.3	85546.2	101654	108543
7.575	115821	121248	123180	72644.8	89454.3	100508	73307.9	92718.7	101797	59946.4	81550.1	92790	85617.1	101703	108579
7.57917	115857	121267	123193	72711.5	89512.7	100557	73379.9	92774.8	101841	60012.9	81609.6	92839.7	85687.9	101751	108614
7.58333	115892	121287	123206	72778.2	89571.1	100606	73451.9	92830.8	101884	60079.3	81669	92889.3	85758.6	101800	108650
7.5875	115928	121306	123219	72844.8	89629.4	100656	73523.9	92886.8	101927	60145.7	81728.4	92938.9	85829.3	101848	108685
7.59167	115963	121325	123231	72911.5	89687.6	100705	73595.9	92942.7	101971	60212.2	81787.7	92988.4	85899.8	101896	108721
7.59583	115999	121344	123244	72978	89745.7	100754	73667.8	92998.6	102014	60278.6	81847	93037.9	85970.3	101945	108756
7.6	116034	121363	123257	73044.6	89803.8	100803	73739.7	93054.3	102057	60345	81906.3	93087.3	86040.8	101993	108791
7.60417	116069	121382	123269	73111.1	89861.8	100852	73811.6	93110	102100	60411.5	81965.5	93136.7	86111.1	102041	108826
7.60833	116104	121401	123282	73177.6	89919.8	100900	73883.4	93165.7	102144	60477.9	82024.7	93186	86181.4	102089	108861
7.6125	116139	121420	123295	73244	89977.7	100949	73955.2	93221.2	102187	60544.4	82083.9	93235.2	86251.6	102136	108896
7.61667	116174	121439	123307	73310.4	90035.5	100998	74026.9	93276.7	102230	60610.8	82143	93284.4	86321.7	102184	108931
7.62083	116208	121458	123320	73376.7	90093.2	101046	74098.7	93332.1	102272	60677.2	82202.1	93333.6	86391.8	102232	108966
7.625	116243	121477	123332	73443.1	90150.9	101095	74170.3	93387.4	102315	60743.7	82261.1	93382.7	86461.8	102279	109001
7.62917	116277	121495	123344	73509.3	90208.5	101143	74242	93442.7	102358	60810.1	82320.1	93431.7	86531.7	102327	109035
7.63333	116312	121514	123357	73575.6	90266.1	101192	74313.6	93497.9	102401	60876.6	82379	93480.7	86601.5	102374	109070
7.6375	116346	121533	123369	73641.8	90323.5	101240	74385.2	93553	102443	60943	82437.9	93529.7	86671.3	102422	109104
7.64167	116380	121551	123381	73708	90380.9	101288	74456.7	93608.1	102486	61009.5	82496.8	93578.6	86741	102469	109139
7.64583	116414	121570	123394	73774.1	90438.3	101336	74528.3	93663.1	102528	61075.9	82555.7	93627.4	86810.6	102516	109173
7.65	116448	121588	123406	73840.2	90495.5	101384	74599.7	93718	102571	61142.4	82614.4	93676.2	86880.1	102563	109208
7.65417	116482	121606	123418	73906.3	90552.7	101432	74671.2	93772.8	102613	61208.8	82673.2	93724.9	86949.6	102610	109242
7.65833	116516	121625	123430	73972.3	90609.9	101480	74742.6	93827.6	102655	61275.2	82731.9	93773.6	87018.9	102657	109276
7.6625	116549	121643	123442	74038.3	90666.9	101528	74813.9	93882.2	102697	61341.7	82790.6	93822.2	87088.3	102704	109310
7.66667	116583	121661	123454	74104.2	90723.9	101576	74885.3	93936.9	102739	61408.1	82849.2	93870.8	87157.5	102751	109344
7.67083	116616	121679	123466	74170.1	90780.8	101624	74956.6	93991.4	102781	61474.6	82907.8	93919.3	87226.6	102797	109378
7.675	116650	121697	123478	74236	90837.7	101671	75027.8	94045.9	102823	61541	82966.3	93967.8	87295.7	102844	109412
7.67917	116683	121715	123490	74301.8	90894.4	101719	75099	94100.3	102865	61607.4	83024.9	94016.2	87364.7	102891	109446
7.68333	116716	121733	123502	74367.6	90951.1	101766	75170.2	94154.6	102907	61673.8	83083.3	94064.6	87433.7	102937	109480
7.6875	116749	121751	123514	74433.4	91007.8	101814	75241.4	94208.8	102949	61740.3	83141.7	94112.9	87502.5	102983	109513
7.69167	116782	121769	123525	74499.1	91064.3	101861	75312.5	94263	102991	61806.7	83200.1	94161.1	87571.3	103030	109547
7.69583	116815	121786	123537	74564.7	91120.8	101908	75383.5	94317.1	103032	61873.1	83258.5	94209.3	87640	103076	109580
7.7	116847	121804	123549	74630.4	91177.2	101955	75454.6	94371.1	103074	61939.5	83316.8	94257.5	87708.6	103122	109614
7.70417	116880	121822	123560	74696	91233.6	102003	75525.6	94425.1	103115	62005.9	83375	94305.6	87777.1	103168	109647
7.70833	116912	121839	123572	74761.5	91289.9	102050	75596.5	94479	103157	62072.4	83433.2	94353.6	87845.6	103214	109681
7.7125	116945	121857	123584	74827	91346.1	102097	75667.5	94532.8	103198	62138.8	83491.4	94401.6	87914	103260	109714
7.71667	116977	121874	123595	74892.5	91402.2	102143	75738.3	94586.5	103239	62205.2	83549.6	94449.5	87982.3	103305	109747
7.72083	117009	121892	123607	74957.9	91458.3	102190	75809.2	94640.2	103281	62271.6	83607.7	94497.4	88050.6	103351	109780
7.725	117042	121909	123618	75023.3	91514.2	102237	75880	94693.8	103322	62338	83665.7	94545.2	88118.7	103397	109813
7.72917	117074	121926	123630	75088.7	91570.2	102284	75950.7	94747.3	103363	62404.3	83723.7	94593	88186.8	103442	109846
7.73333	117105	121944	123641	75154	91626	102330	76021.5	94800.7	103404	62470.7	83781.7	94640.7	88254.8	103488	109879
7.7375	117137	121961	123652	75219.2	91681.8	102377	76092.1	94854.1	103445	62537.1	83839.6	94688.4	88322.7	103533	109912
7.74167	117169	121978	123664	75284.5	91737.5	102423	76162.8	94907.4	103486	62603.5	83897.5	94736	88390.6	103578	109945
7.74583	117201	121995	123675	75349.7	91793.1	102470	76233.4	94960.6	103526	62669.9	83955.3	94783.5	88458.3	103624	109978
7.75	117232	122012	123686	75414.8	91848.7	102516	76304	95013.7	103567	62736.2	84013.1	94831	88526	103669	110010
7.75417	117264	122029	123698	75479.9	91904.2	102562	76374.5	95066.8	103608	62802.6	84070.9	94878.5	88593.7	103714	110043
7.75833	117295	122046	123709	75545	91959.6	102608	76445	95119.8	103648	62868.9	84128.6	94925.9	88661.2	103759	110076
7.7625	117326	122063	123720	75610	92014.9	102654	76515.4	95172.7	103689	62935.3	84186.2	94973.2	88728.6	103804	110108
7.76667	117357	122079	123731	75675	92070.2	102700	76585.8	95225.6	103729	63001.6	84243.9	95020.5	88796	103848	110140
7.77083	117389	122096	123742	75739.9	92125.4	102746	76656.2	95278.4	103770	63067.9	84301.5	95067.8	88863.3	103893	110173
7.775	117420	122113	123753	75804.8	92180.6	102792	76726.5	95331.1	103810	63134.3	84359	95114.9	88930.5	103938	110205
7.77917	117450	122129	123764	75869.6	92235.7	102838	76796.8	95383.7	103850	63200.6	84416.5	95162.1	88997.7	103982	110237
7.78333	117481	122146	123775	75934.5	92290.7	102884	76867	95436.3	103890	63266.9	84473.9	95209.1	89064.8	104027	110269
7.7875	117512	122162	123786	75999.2	92345.7	102929	76937.2	95488.8	103930	63333.2	84531.3	95256.1	89131.7	104071	110301
7.79167	117543	122179	123797	76063.9	92400.6	102975	77007.4	95541.3	103971	63399.5	84588.7	95303.1	89198.6	104115	110333
7.79583	117573	122195	123808	76128.6	92455.4	103020	77077.5	95593.6	104010	63465.8	84646	95350	89265.5	104160	110365
7.8	117604	122212	123818	76193.3	92510.2	103066	77147.6	95646	104050	63532.1	84703.3	95396.9	89332.2	104204	110397
7.80417	117634	122228	123829	76257.9	92564.9	103111	77217.6	95698.2	104090	63598.3	84760.5	95443.7	89398.9	104248	110429
7.80833	117664	122244	123840	76322.4	92619.5	103157	77287.6	95750.4	104130	63664.6	84817.7	95490.4	89465.5	104292	110460
7.8125	117694	122260	123851	76386.9	92674	103202	77357.5	95802.5	104170	63730.9	84874.9	95537.1	89532	104336	110492
7.81667	117725	122277	123861	76451.4	92728.5	103247	77427.4	95854.5	104209	63797.1	84932	95583.8	89598.4	104379	110524
7.82083	117755	122293	123872	76515.8	92783	103292	77497.3	95906.4	104249	63863.3	84989	95630.3	89664.7	104423	110555
7.825	117784	122309	123882	76580.2	92837.3	103337	77567.1	95958.3	104288	63929.6	85046	95676.9	89731	104467	110587
7.82917	117814	122325	123893	76644.5	92891.6	103382	77636.9	96010.1	104328	63995.8	85103	95723.4	89797.2	104510	110618
7.83333	117844	122341	123903	76708.8	92945.8	103427	77706.6	96061.9	104367	64062	85159.9	95769.8	89863.3	104554	110649
7.8375	117874	122356	123914	76773	93000	103471	77776.3	96113.6	104406	64128.2	85216.8	95816.1	89929.3	104597	110681
7.84167	117903	122372	123924	76837.2	93054.1	103516	77845.9	96165.2	104446	64194.4	85273.6	95862.5	89995.3	104641	110712
7.84583	117933	122388	123935	76901.4	93108.1	103561	77915.5	96216.7	104485	64260.6	85330.4	95908.7	90061.2	104684	110743
7.85	117962	122404	123945	76965.5	93162.1	103605	77985.1	96268.2	104524	64326.7	85387.1	95954.9	90126.9	104727	110774
7.85417	117992	122419	123955	77029.6	93216	103650	78054.6	96319.6	104563	64392.9	85443.8	96001.1	90192.6	104770	110805
7.85833	118021	122435	123966	77093.6	93269.8	103694	78124.1	96370.9	104602	64459	85500.5	96047.2	90258.3	104813	110836
7.8625	118050	122450	123976	77157.6	93323.6	103738	78193.5	96422.2	104641	64525.2	85557.1	96093.2	90323.8	104856	110867
7.86667	118079	122466	123986	77221.5	93377.2	103783	78262.9	96473.4	104679	64591.3	85613.7	96139.2	90389.3	104899	110897
7.87083	118108	122481	123996	77285.4	93430.9	103827	78332.2	96524.5	104718	64657.4	85670.2	96185.1	90454.7	104942	110928
7.875	118137	122497	124007	77349.2	93484.4	103871	78401.5	96575.6	104757	64723.5	85726.6	96231	90520	104984	110959
7.87917	118166	122512	124017	77413	93537.9	103915	78470.7	96626.6	104795	64789.6	85783.1	96276.8	90585.2	105027	110989
7.88333	118195	122527	124027	77476.8	93591.3	103959	78539.9	96677.5	104834	64855.7	85839.4	96322.6	90650.3	105069	111020
7.8875	118223	122543	124037	77540.5	93644.7	104003	78609.1	96728.3	104873	64921.7	85895.8	96368.3	90715.4	105112	111050
7.89167	118252	122558	124047	77604.1	93698	104047	78678.2	96779.1	104911	64987.8	85952.1	96414	90780.4	105154	111081
7.89583	118280	122573	124057	77667.7	93751.2	104091	78747.3	96829.8	104949	65053.8	86008.3	96459.6	90845.2	105197	111111
7.9	118309	122588	124067	77731.3	93804.4	104134	78816.3	96880.5	104988	65119.8	86064.5	96505.1	90910.1	105239	111141
7.90417	118337	122603	124077	77794.8	93857.5	104178	78885.2	96931	105026	65185.8	86120.6	96550.6	90974.8	105281	111172
7.90833	118366	122618	124086	77858.3	93910.5	104221	78954.2	96981.5	105064	65251.8	86176.7	96596.1	91039.4	105323	111202
7.9125	118394	122633	124096	77921.7	93963.4	104265	79023	97032	105102	65317.8	86232.8	96641.5	91104	105365	111232
7.91667	118422	122648	124106	77985.1	94016.3	104308	79091.9	97082.3	105140	65383.8	86288.8	96686.8	91168.5	105407	111262
7.92083	118450	122663	124116	78048.4	94069.1	104352	79160.7	97132.6	105178	65449.7	86344.7	96732.1	91232.9	105449	111292
7.925	118478	122677	124126	78111.7	94121.9	104395	79229.4	97182.9	105216	65515.7	86400.7	96777.3	91297.2	105490	111322
7.92917	118506	122692	124135	78174.9	94174.6	104438	79298.1	97233	105253	65581.6	86456.5	96822.5	91361.5	105532	111351
7.93333	118534	122707	124145	78238.1	94227.2	104481	79366.7	97283.1	105291	65647.5	86512.3	96867.6	91425.6	105574	111381
7.9375	118562	122721	124155	78301.3	94279.8	104524	79435.3	97333.1	105329	65713.4	86568.1	96912.7	91489.7	105615	111411
7.94167	118589	122736	124164	78364.4	94332.2	104567	79503.9	97383.1	105366	65779.3	86623.8	96957.7	91553.7	105656	111440
7.94583	118617	122750	124174	78427.4	94384.7	104610	79572.4	97432.9	105404	65845.1	86679.5	97002.6	91617.6	105698	111470
7.95	118645	122765	124183	78490.4	94437	104653	79640.8	97482.8	105441	65911	86735.1	97047.5	91681.4	105739	111499
7.95417	118672	122779	124193	78553.4	94489.3	104696	79709.2	97532.5	105479	65976.8	86790.7	97092.3	91745.2	105780	111529
7.95833	118700	122794	124202	78616.3	94541.5	104739	79777.6	97582.2	105516	66042.6	86846.3	97137.1	91808.8	105821	111558
7.9625	118727	122808	124212	78679.1	94593.6	104781	79845.9	97631.8	105553	66108.4	86901.7	97181.9	91872.4	105862	111587
7.96667	118754	122822	124221	78741.9	94645.7	104824	79914.2	97681.3	105591	66174.2	86957.2	97226.5	91935.9	105903	111617
7.97083	118781	122837	124230	78804.7	94697.7	104867	79982.4	97730.8	105628	66240	87012.6	97271.2	91999.3	105944	111646
7.975	118809	122851	124240	78867.4	94749.7	104909	80050.6	97780.1	105665	66305.8	87067.9	97315.7	92062.6	105985	111675
7.97917	118836	122865	124249	78930.1	94801.6	104951	80118.7	97829.5	105702	66371.6	87123.2	97360.2	92125.9	106026	111704
7.98333	118863	122879	124258	78992.7	94853.4	104994	80186.7	97878.7	105739	66437.3	87178.4	97404.7	92189	106066	111733
7.9875	118890	122893	124268	79055.2	94905.1	105036	80254.8	97927.9	105776	66503.1	87233.6	97449.1	92252.1	106107	111762
7.99167	118917	122907	124277	79117.8	94956.8	105078	80322.7	97977	105813	66568.8	87288.8	97493.4	92315.1	106147	111791
7.99583	118943	122921	124286	79180.2	95008.4	105120	80390.7	98026.1	105849	66634.5	87343.9	97537.7	92378	106188	111820
8	118970	122935	124295	79242.6	95059.9	105162	80458.5	98075.1	105886	66700.2	87398.9	97582	92440.9	106228	111848
8.00417	118997	122948	124304	79305	95111.4	105204	80526.3	98124	105923	66765.9	87453.9	97626.1	92503.6	106268	111877
8.00833	119023	122962	124313	79367.3	95162.8	105246	80594.1	98172.8	105959	66831.6	87508.9	97670.3	92566.3	106308	111906
8.0125	119050	122976	124322	79429.6	95214.1	105288	80661.8	98221.6	105996	66897.3	87563.8	97714.3	92628.8	106349	111934
8.01667	119076	122990	124331	79491.8	95265.4	105330	80729.5	98270.3	106032	66963	87618.7	97758.3	92691.3	106389	111963
8.02083	119103	123003	124340	79554	95316.6	105372	80797.1	98318.9	106069	67028.6	87673.5	97802.3	92753.8	106428	111991
8.025	119129	123017	124349	79616.1	95367.8	105413	80864.7	98367.5	106105	67094.2	87728.2	97846.2	92816.1	106468	112019
8.02917	119155	123030	124358	79678.2	95418.8	105455	80932.2	98416	106141	67159.9	87782.9	97890.1	92878.3	106508	112048
8.03333	119181	123044	124367	79740.2	95469.8	105496	80999.7	98464.4	106178	67225.5	87837.6	97933.8	92940.5	106548	112076
8.0375	119207	123057	124376	79802.2	95520.7	105538	81067.1	98512.7	106214	67291.1	87892.2	97977.6	93002.6	106587	112104
8.04167	119233	123071	124385	79864.1	95571.6	105579	81134.5	98561	106250	67356.7	87946.7	98021.3	93064.5	106627	112132
8.04583	119259	123084	124393	79926	95622.4	105620	81201.8	98609.2	106286	67422.3	88001.3	98064.9	93126.5	106666	112160
8.05	119285	123097	124402	79987.8	95673.1	105662	81269.1	98657.4	106322	67487.8	88055.7	98108.5	93188.3	106706	112188
8.05417	119311	123111	124411	80049.5	95723.8	105703	81336.3	98705.5	106358	67553.4	88110.1	98152	93250	106745	112216
8.05833	119336	123124	124420	80111.3	95774.4	105744	81403.5	98753.5	106393	67618.9	88164.5	98195.5	93311.7	106784	112244
8.0625	119362	123137	124428	80172.9	95824.9	105785	81470.6	98801.4	106429	67684.5	88218.8	98238.9	93373.2	106823	112272
8.06667	119387	123150	124437	80234.5	95875.4	105826	81537.6	98849.3	106465	67750	88273	98282.2	93434.7	106863	112299
8.07083	119413	123163	124446	80296.1	95925.8	105867	81604.7	98897.1	106501	67815.5	88327.3	98325.5	93496.1	106902	112327
8.075	119438	123176	124454	80357.6	95976.1	105908	81671.6	98944.8	106536	67881	88381.4	98368.8	93557.4	106940	112355
8.07917	119463	123189	124463	80419.1	96026.3	105949	81738.5	98992.5	106572	67946.4	88435.5	98411.9	93618.7	106979	112382
8.08333	119489	123202	124471	80480.5	96076.5	105989	81805.4	99040.1	106607	68011.9	88489.6	98455.1	93679.8	107018	112410
8.0875	119514	123215	124480	80541.9	96126.6	106030	81872.2	99087.6	106642	68077.4	88543.6	98498.2	93740.9	107057	112437
8.09167	119539	123228	124488	80603.2	96176.7	106070	81938.9	99135	106678	68142.8	88597.5	98541.2	93801.9	107095	112465
8.09583	119563	123241	124496	80664.4	96226.7	106111	82005.6	99182.4	106713	68208.2	88651.4	98584.1	93862.8	107134	112492
8.1	119588	123254	124505	80725.6	96276.6	106151	82072.3	99229.7	106748	68273.6	88705.3	98627	93923.6	107172	112519
8.10417	119613	123266	124513	80786.8	96326.4	106192	82138.9	99277	106783	68339	88759.1	98669.9	93984.3	107211	112546
8.10833	119638	123279	124521	80847.9	96376.2	106232	82205.4	99324.2	106819	68404.4	88812.9	98712.7	94044.9	107249	112573
8.1125	119662	123292	124530	80908.9	96425.9	106272	82271.9	99371.3	106854	68469.7	88866.6	98755.4	94105.5	107287	112600
8.11667	119687	123304	124538	80969.9	96475.6	106312	82338.3	99418.3	106889	68535.1	88920.2	98798.1	94165.9	107325	112627
8.12083	119711	123317	124546	81030.9	96525.2	106352	82404.7	99465.3	106923	68600.4	88973.8	98840.8	94226.3	107364	112654
8.125	119736	123329	124554	81091.8	96574.7	106393	82471	99512.2	106958	68665.7	89027.3	98883.3	94286.6	107402	112681
8.12917	119760	123342	124563	81152.6	96624.1	106432	82537.3	99559	106993	68731	89080.8	98925.9	94346.8	107439	112708
8.13333	119784	123354	124571	81213.4	96673.5	106472	82603.5	99605.8	107028	68796.3	89134.3	98968.3	94407	107477	112735
8.1375	119808	123366	124579	81274.1	96722.8	106512	82669.7	99652.5	107062	68861.6	89187.7	99010.7	94467	107515	112762
8.14167	119832	123379	124587	81334.8	96772	106552	82735.8	99699.1	107097	68926.8	89241	99053.1	94527	107553	112788
8.14583	119856	123391	124595	81395.4	96821.2	106592	82801.9	99745.7	107132	68992	89294.3	99095.4	94586.8	107590	112815
8.15	119880	123403	124603	81456	96870.3	106631	82867.9	99792.1	107166	69057.3	89347.5	99137.6	94646.6	107628	112841
8.15417	119904	123415	124611	81516.5	96919.3	106671	82933.8	99838.6	107200	69122.5	89400.7	99179.8	94706.3	107665	112868
8.15833	119928	123427	124619	81577	96968.3	106710	82999.7	99884.9	107235	69187.6	89453.8	99222	94765.9	107703	112894
8.1625	119951	123439	124627	81637.4	97017.2	106750	83065.6	99931.2	107269	69252.8	89506.9	99264.1	94825.5	107740	112921
8.16667	119975	123451	124635	81697.8	97066	106789	83131.3	99977.4	107303	69318	89559.9	99306.1	94884.9	107777	112947
8.17083	119998	123463	124643	81758.1	97114.8	106828	83197.1	100024	107337	69383.1	89612.9	99348	94944.3	107815	112973
8.175	120022	123475	124651	81818.3	97163.5	106868	83262.7	100070	107372	69448.2	89665.8	99390	95003.5	107852	112999
8.17917	120045	123487	124658	81878.5	97212.1	106907	83328.4	100116	107406	69513.3	89718.7	99431.8	95062.7	107889	113025
8.18333	120068	123499	124666	81938.7	97260.7	106946	83393.9	100162	107440	69578.4	89771.5	99473.6	95121.8	107926	113051
8.1875	120092	123511	124674	81998.8	97309.2	106985	83459.4	100207	107473	69643.5	89824.3	99515.4	95180.8	107963	113077
8.19167	120115	123523	124682	82058.8	97357.6	107024	83524.9	100253	107507	69708.5	89877	99557.1	95239.8	107999	113103
8.19583	120138	123535	124689	82118.8	97406	107063	83590.3	100299	107541	69773.5	89929.6	99598.7	95298.6	108036	113129
8.2	120161	123546	124697	82178.7	97454.2	107102	83655.6	100345	107575	69838.6	89982.2	99640.3	95357.4	108073	113155
8.20417	120184	123558	124705	82238.6	97502.5	107140	83720.9	100390	107609	69903.5	90034.8	99681.8	95416	108109	113181
8.20833	120207	123570	124712	82298.4	97550.6	107179	83786.2	100436	107642	69968.5	90087.3	99723.3	95474.6	108146	113207
8.2125	120229	123581	124720	82358.2	97598.7	107218	83851.3	100481	107676	70033.5	90139.7	99764.7	95533.1	108182	113232
8.21667	120252	123593	124727	82417.9	97646.7	107256	83916.5	100527	107709	70098.4	90192.1	99806	95591.5	108219	113258
8.22083	120275	123604	124735	82477.6	97694.7	107295	83981.5	100572	107743	70163.3	90244.5	99847.3	95649.9	108255	113283
8.225	120297	123616	124743	82537.2	97742.6	107333	84046.5	100617	107776	70228.2	90296.7	99888.6	95708.1	108291	113309
8.22917	120320	123627	124750	82596.7	97790.4	107372	84111.5	100662	107809	70293.1	90349	99929.8	95766.3	108327	113334
8.23333	120342	123638	124757	82656.2	97838.1	107410	84176.4	100707	107843	70358	90401.1	99970.9	95824.3	108363	113360
8.2375	120364	123650	124765	82715.7	97885.8	107448	84241.2	100753	107876	70422.8	90453.3	100012	95882.3	108399	113385
8.24167	120387	123661	124772	82775.1	97933.4	107486	84306	100798	107909	70487.6	90505.3	100053	95940.2	108435	113410
8.24583	120409	123672	124780	82834.4	97980.9	107525	84370.7	100842	107942	70552.5	90557.3	100094	95998	108471	113435
8.25	120431	123683	124787	82893.7	98028.4	107563	84435.4	100887	107975	70617.2	90609.3	100135	96055.7	108507	113460
8.25417	120453	123695	124794	82952.9	98075.8	107601	84500	100932	108008	70682	90661.2	100176	96113.4	108543	113486
8.25833	120475	123706	124802	83012	98123.2	107639	84564.6	100977	108041	70746.7	90713	100217	96170.9	108578	113511
8.2625	120497	123717	124809	83071.1	98170.4	107676	84629.1	101021	108074	70811.5	90764.8	100257	96228.4	108614	113536
8.26667	120519	123728	124816	83130.2	98217.6	107714	84693.5	101066	108107	70876.2	90816.6	100298	96285.8	108649	113560
8.27083	120540	123739	124823	83189.2	98264.8	107752	84757.9	101110	108139	70940.9	90868.2	100339	96343.1	108685	113585
8.275	120562	123750	124830	83248.1	98311.9	107790	84822.2	101155	108172	71005.5	90919.9	100379	96400.3	108720	113610
8.27917	120584	123761	124838	83307	98358.9	107827	84886.5	101199	108205	71070.2	90971.4	100420	96457.4	108755	113635
8.28333	120605	123772	124845	83365.9	98405.8	107865	84950.7	101244	108237	71134.8	91023	100460	96514.4	108790	113659
8.2875	120627	123782	124852	83424.6	98452.7	107902	85014.8	101288	108270	71199.4	91074.4	100501	96571.4	108825	113684
8.29167	120648	123793	124859	83483.3	98499.5	107940	85078.9	101332	108302	71264	91125.8	100541	96628.2	108860	113709
8.29583	120669	123804	124866	83542	98546.2	107977	85143	101376	108334	71328.5	91177.2	100581	96685	108895	113733
8.3	120691	123815	124873	83600.6	98592.8	108014	85206.9	101420	108367	71393.1	91228.5	100622	96741.7	108930	113758
8.30417	120712	123825	124880	83659.2	98639.4	108051	85270.9	101464	108399	71457.6	91279.7	100662	96798.3	108965	113782
8.30833	120733	123836	124887	83717.6	98686	108089	85334.7	101508	108431	71522.1	91330.9	100702	96854.8	109000	113806
8.3125	120754	123847	124894	83776.1	98732.4	108126	85398.5	101552	108463	71586.5	91382	100742	96911.2	109035	113831
8.31667	120775	123857	124901	83834.5	98778.8	108163	85462.3	101595	108495	71651	91433.1	100782	96967.6	109069	113855
8.32083	120796	123868	124908	83892.8	98825.1	108200	85525.9	101639	108527	71715.4	91484.1	100822	97023.8	109104	113879
8.325	120817	123878	124915	83951	98871.4	108236	85589.6	101683	108559	71779.8	91535.1	100862	97080	109138	113903
8.32917	120837	123889	124921	84009.3	98917.6	108273	85653.1	101726	108591	71844.2	91586	100902	97136.1	109173	113927
8.33333	120858	123899	124928	84067.4	98963.7	108310	85716.6	101770	108623	71908.6	91636.8	100942	97192.1	109207	113951
8.3375	120879	123910	124935	84125.5	99009.8	108347	85780.1	101813	108655	71972.9	91687.6	100981	97248	109241	113975
8.34167	120899	123920	124942	84183.5	99055.8	108383	85843.5	101856	108687	72037.2	91738.4	101021	97303.8	109275	113999
8.34583	120920	123930	124949	84241.5	99101.7	108420	85906.8	101900	108718	72101.5	91789	101061	97359.6	109309	114023
8.35	120940	123940	124955	84299.4	99147.5	108456	85970.1	101943	108750	72165.8	91839.7	101100	97415.2	109343	114047
8.35417	120961	123951	124962	84357.3	99193.3	108493	86033.3	101986	108782	72230	91890.2	101140	97470.8	109377	114070
8.35833	120981	123961	124969	84415.1	99239	108529	86096.4	102029	108813	72294.3	91940.7	101179	97526.2	109411	114094
8.3625	121001	123971	124975	84472.9	99284.7	108566	86159.5	102072	108844	72358.5	91991.2	101219	97581.6	109445	114118
8.36667	121021	123981	124982	84530.6	99330.3	108602	86222.6	102115	108876	72422.7	92041.6	101258	97636.9	109479	114141
8.37083	121041	123991	124988	84588.2	99375.8	108638	86285.5	102158	108907	72486.8	92091.9	101297	97692.1	109513	114165
8.375	121061	124001	124995	84645.8	99421.2	108674	86348.4	102201	108938	72550.9	92142.2	101337	97747.3	109546	114188
8.37917	121081	124011	125002	84703.3	99466.6	108710	86411.3	102244	108970	72615	92192.4	101376	97802.3	109580	114212
8.38333	121101	124021	125008	84760.8	99511.9	108746	86474.1	102286	109001	72679.1	92242.6	101415	97857.3	109613	114235
8.3875	121121	124031	125015	84818.2	99557.2	108782	86536.8	102329	109032	72743.2	92292.7	101454	97912.1	109647	114258
8.39167	121141	124041	125021	84875.5	99602.3	108818	86599.5	102371	109063	72807.2	92342.8	101493	97966.9	109680	114282
8.39583	121161	124051	125028	84932.8	99647.5	108854	86662.1	102414	109094	72871.2	92392.8	101532	98021.6	109713	114305
8.4	121180	124061	125034	84990	99692.5	108890	86724.6	102456	109125	72935.2	92442.7	101571	98076.2	109746	114328
8.40417	121200	124071	125040	85047.2	99737.5	108925	86787.1	102498	109156	72999.2	92492.6	101610	98130.8	109779	114351
8.40833	121219	124080	125047	85104.3	99782.4	108961	86849.5	102541	109186	73063.1	92542.4	101649	98185.2	109812	114374
8.4125	121239	124090	125053	85161.4	99827.2	108996	86911.9	102583	109217	73127	92592.2	101687	98239.5	109845	114397
8.41667	121258	124100	125059	85218.4	99872	109032	86974.2	102625	109248	73190.9	92641.9	101726	98293.8	109878	114420
8.42083	121277	124109	125066	85275.3	99916.7	109067	87036.4	102667	109279	73254.8	92691.5	101765	98348	109911	114443
8.425	121297	124119	125072	85332.2	99961.3	109103	87098.6	102709	109309	73318.6	92741.1	101803	98402.1	109944	114466
8.42917	121316	124129	125078	85389	100006	109138	87160.7	102751	109340	73382.4	92790.7	101842	98456.1	109977	114488
8.43333	121335	124138	125084	85445.8	100050	109173	87222.8	102793	109370	73446.2	92840.1	101880	98510	110009	114511
8.4375	121354	124148	125091	85502.5	100095	109208	87284.8	102835	109401	73509.9	92889.6	101919	98563.8	110042	114534
8.44167	121373	124157	125097	85559.1	100139	109244	87346.7	102876	109431	73573.7	92938.9	101957	98617.6	110074	114556
8.44583	121392	124166	125103	85615.7	100184	109279	87408.6	102918	109461	73637.4	92988.2	101995	98671.2	110107	114579
8.45	121411	124176	125109	85672.2	100228	109314	87470.4	102960	109491	73701.1	93037.5	102034	98724.8	110139	114602
8.45417	121430	124185	125115	85728.7	100272	109348	87532.2	103001	109522	73764.7	93086.7	102072	98778.3	110171	114624
8.45833	121448	124195	125121	85785.1	100316	109383	87593.9	103043	109552	73828.3	93135.9	102110	98831.7	110204	114646
8.4625	121467	124204	125127	85841.4	100360	109418	87655.5	103084	109582	73891.9	93185	102148	98885	110236	114669
8.46667	121486	124213	125133	85897.7	100404	109453	87717	103125	109612	73955.5	93234	102186	98938.2	110268	114691
8.47083	121504	124222	125140	85954	100448	109488	87778.5	103167	109642	74019.1	93283	102224	98991.3	110300	114713
8.475	121523	124232	125146	86010.1	100492	109522	87840	103208	109672	74082.6	93331.9	102262	99044.4	110332	114735
8.47917	121541	124241	125152	86066.3	100536	109557	87901.4	103249	109702	74146.1	93380.8	102300	99097.3	110364	114758
8.48333	121560	124250	125157	86122.3	100579	109591	87962.7	103290	109731	74209.6	93429.6	102338	99150.2	110395	114780
8.4875	121578	124259	125163	86178.3	100623	109626	88023.9	103331	109761	74273	93478.4	102375	99203	110427	114802
8.49167	121596	124268	125169	86234.2	100666	109660	88085.1	103372	109791	74336.4	93527.2	102413	99255.7	110459	114824
8.49583	121614	124277	125175	86290.1	100710	109694	88146.2	103413	109820	74399.8	93575.8	102451	99308.3	110490	114846
8.5	121632	124286	125181	86345.9	100753	109729	88207.3	103454	109850	74463.1	93624.4	102488	99360.9	110522	114868
8.50417	121650	124295	125187	86401.7	100797	109763	88268.3	103494	109879	74526.5	93673	102526	99413.3	110553	114889
8.50833	121668	124304	125193	86457.4	100840	109797	88329.2	103535	109909	74589.8	93721.5	102563	99465.7	110585	114911
8.5125	121686	124313	125199	86513	100883	109831	88390.1	103575	109938	74653	93770	102601	99517.9	110616	114933
8.51667	121704	124322	125204	86568.6	100926	109865	88450.9	103616	109968	74716.3	93818.4	102638	99570.1	110647	114955
8.52083	121722	124330	125210	86624.1	100970	109899	88511.7	103656	109997	74779.5	93866.7	102675	99622.2	110679	114976
8.525	121740	124339	125216	86679.5	101013	109933	88572.4	103697	110026	74842.7	93915	102713	99674.2	110710	114998
8.52917	121758	124348	125222	86734.9	101056	109967	88633	103737	110055	74905.9	93963.3	102750	99726.2	110741	115019
8.53333	121775	124357	125227	86790.3	101098	110000	88693.5	103777	110084	74969	94011.5	102787	99778	110772	115041
8.5375	121793	124365	125233	86845.6	101141	110034	88754	103818	110114	75032.1	94059.6	102824	99829.8	110803	115062
8.54167	121810	124374	125239	86900.8	101184	110068	88814.5	103858	110143	75095.2	94107.7	102861	99881.4	110834	115084
8.54583	121828	124383	125244	86955.9	101227	110101	88874.8	103898	110172	75158.2	94155.7	102898	99933	110864	115105
8.55	121845	124391	125250	87011	101269	110135	88935.1	103938	110200	75221.2	94203.7	102935	99984.5	110895	115126
8.55417	121863	124400	125255	87066	101312	110168	88995.4	103978	110229	75284.2	94251.6	102972	100036	110926	115147
8.55833	121880	124409	125261	87121	101354	110202	89055.5	104018	110258	75347.2	94299.5	103009	100087	110956	115169
8.5625	121897	124417	125267	87175.9	101397	110235	89115.7	104057	110287	75410.1	94347.3	103046	100138	110987	115190
8.56667	121914	124426	125272	87230.8	101439	110268	89175.7	104097	110315	75473	94395	103082	100190	111017	115211
8.57083	121931	124434	125278	87285.6	101482	110301	89235.7	104137	110344	75535.9	94442.8	103119	100241	111048	115232
8.575	121948	124442	125283	87340.3	101524	110335	89295.6	104176	110373	75598.7	94490.4	103156	100292	111078	115253
8.57917	121965	124451	125289	87395	101566	110368	89355.5	104216	110401	75661.5	94538	103192	100343	111108	115274
8.58333	121982	124459	125294	87449.6	101608	110401	89415.3	104255	110430	75724.3	94585.6	103229	100393	111139	115295
8.5875	121999	124468	125300	87504.1	101650	110434	89475	104295	110458	75787	94633	103265	100444	111169	115316
8.59167	122016	124476	125305	87558.6	101692	110467	89534.6	104334	110486	75849.8	94680.5	103301	100495	111199	115336
8.59583	122033	124484	125310	87613	101734	110499	89594.2	104373	110515	75912.4	94727.9	103338	100545	111229	115357
8.6	122050	124492	125316	87667.4	101776	110532	89653.8	104413	110543	75975.1	94775.2	103374	100596	111259	115378
8.60417	122066	124501	125321	87721.7	101818	110565	89713.2	104452	110571	76037.7	94822.5	103410	100646	111289	115398
8.60833	122083	124509	125326	87775.9	101859	110598	89772.6	104491	110599	76100.3	94869.7	103446	100696	111318	115419
8.6125	122099	124517	125332	87830.1	101901	110630	89832	104530	110627	76162.9	94916.8	103482	100747	111348	115439
8.61667	122116	124525	125337	87884.2	101943	110663	89891.3	104569	110656	76225.4	94964	103519	100797	111378	115460
8.62083	122132	124533	125342	87938.3	101984	110695	89950.5	104608	110684	76287.9	95011	103555	100847	111407	115480
8.625	122149	124541	125348	87992.3	102026	110728	90009.6	104646	110711	76350.4	95058	103590	100897	111437	115501
8.62917	122165	124549	125353	88046.2	102067	110760	90068.7	104685	110739	76412.8	95105	103626	100947	111466	115521
8.63333	122181	124557	125358	88100.1	102108	110792	90127.7	104724	110767	76475.2	95151.9	103662	100996	111496	115541
8.6375	122198	124565	125363	88153.9	102149	110825	90186.6	104763	110795	76537.6	95198.7	103698	101046	111525	115562
8.64167	122214	124573	125368	88207.7	102191	110857	90245.5	104801	110823	76600	95245.5	103734	101096	111554	115582
8.64583	122230	124581	125374	88261.3	102232	110889	90304.3	104840	110850	76662.3	95292.2	103769	101145	111584	115602
8.65	122246	124589	125379	88315	102273	110921	90363.1	104878	110878	76724.6	95338.9	103805	101195	111613	115622
8.65417	122262	124597	125384	88368.5	102314	110953	90421.8	104916	110905	76786.8	95385.5	103841	101244	111642	115642
8.65833	122278	124605	125389	88422	102355	110985	90480.4	104955	110933	76849	95432.1	103876	101293	111671	115662
8.6625	122294	124612	125394	88475.5	102396	111017	90539	104993	110960	76911.2	95478.6	103912	101342	111700	115682
8.66667	122310	124620	125399	88528.9	102436	111049	90597.4	105031	110988	76973.4	95525.1	103947	101392	111729	115702
8.67083	122325	124628	125404	88582.2	102477	111080	90655.9	105069	111015	77035.5	95571.5	103982	101441	111758	115722
8.675	122341	124636	125409	88635.4	102518	111112	90714.2	105107	111042	77097.6	95617.9	104018	101489	111787	115742
8.67917	122357	124643	125414	88688.6	102558	111144	90772.5	105145	111070	77159.6	95664.2	104053	101538	111815	115762
8.68333	122372	124651	125419	88741.8	102599	111175	90830.7	105183	111097	77221.6	95710.4	104088	101587	111844	115781
8.6875	122388	124659	125424	88794.8	102639	111207	90888.9	105221	111124	77283.6	95756.6	104123	101636	111873	115801
8.69167	122404	124666	125429	88847.8	102680	111238	90947	105259	111151	77345.6	95802.7	104158	101684	111901	115821
8.69583	122419	124674	125434	88900.8	102720	111270	91005	105296	111178	77407.5	95848.8	104193	101733	111930	115840
8.7	122434	124682	125439	88953.7	102760	111301	91063	105334	111205	77469.4	95894.8	104228	101781	111958	115860
8.70417	122450	124689	125444	89006.5	102801	111333	91120.9	105372	111232	77531.2	95940.8	104263	101830	111986	115879
8.70833	122465	124697	125449	89059.3	102841	111364	91178.7	105409	111259	77593.1	95986.7	104298	101878	112015	115899
8.7125	122480	124704	125454	89112	102881	111395	91236.5	105447	111286	77654.8	96032.6	104333	101926	112043	115918
8.71667	122496	124712	125459	89164.6	102921	111426	91294.2	105484	111313	77716.6	96078.4	104368	101974	112071	115938
8.72083	122511	124719	125463	89217.2	102961	111457	91351.8	105521	111339	77778.3	96124.2	104402	102022	112099	115957
8.725	122526	124726	125468	89269.7	103001	111488	91409.4	105559	111366	77840	96169.9	104437	102070	112127	115976
8.72917	122541	124734	125473	89322.1	103040	111519	91466.9	105596	111393	77901.7	96215.5	104472	102118	112155	115995
8.73333	122556	124741	125478	89374.5	103080	111550	91524.3	105633	111419	77963.3	96261.1	104506	102166	112183	116015
8.7375	122571	124748	125483	89426.8	103120	111581	91581.7	105670	111446	78024.9	96306.7	104541	102213	112211	116034
8.74167	122586	124756	125487	89479.1	103159	111612	91639	105707	111472	78086.4	96352.1	104575	102261	112239	116053
8.74583	122601	124763	125492	89531.3	103199	111642	91696.2	105744	111499	78147.9	96397.6	104610	102308	112266	116072
8.75	122615	124770	125497	89583.4	103239	111673	91753.3	105781	111525	78209.4	96443	104644	102356	112294	116091
8.75417	122630	124778	125501	89635.5	103278	111704	91810.4	105818	111551	78270.8	96488.3	104679	102403	112322	116110
8.75833	122645	124785	125506	89687.5	103317	111734	91867.5	105854	111577	78332.2	96533.5	104713	102450	112349	116129
8.7625	122659	124792	125511	89739.5	103357	111765	91924.4	105891	111604	78393.6	96578.8	104747	102497	112377	116148
8.76667	122674	124799	125516	89791.3	103396	111795	91981.3	105928	111630	78455	96623.9	104781	102544	112404	116166
8.77083	122689	124806	125520	89843.2	103435	111826	92038.2	105964	111656	78516.3	96669	104815	102591	112431	116185
8.775	122703	124813	125525	89894.9	103474	111856	92094.9	106001	111682	78577.5	96714.1	104849	102638	112459	116204
8.77917	122718	124820	125529	89946.6	103513	111886	92151.6	106037	111708	78638.8	96759.1	104883	102685	112486	116223
8.78333	122732	124827	125534	89998.3	103552	111916	92208.2	106074	111734	78700	96804	104917	102732	112513	116241
8.7875	122746	124834	125539	90049.8	103591	111947	92264.8	106110	111760	78761.1	96848.9	104951	102779	112540	116260
8.79167	122761	124841	125543	90101.3	103630	111977	92321.3	106146	111786	78822.2	96893.7	104985	102825	112567	116278
8.79583	122775	124848	125548	90152.8	103669	112007	92377.7	106182	111811	78883.3	96938.5	105019	102872	112594	116297
8.8	122789	124855	125552	90204.2	103707	112037	92434.1	106219	111837	78944.4	96983.2	105053	102918	112621	116315
8.80417	122803	124862	125557	90255.5	103746	112067	92490.4	106255	111863	79005.4	97027.9	105086	102964	112648	116334
8.80833	122817	124869	125561	90306.7	103785	112097	92546.6	106291	111889	79066.4	97072.5	105120	103011	112675	116352
8.8125	122831	124876	125566	90357.9	103823	112126	92602.7	106327	111914	79127.3	97117.1	105154	103057	112702	116371
8.81667	122845	124883	125570	90409.1	103862	112156	92658.8	106362	111940	79188.2	97161.6	105187	103103	112728	116389
8.82083	122859	124890	125575	90460.1	103900	112186	92714.8	106398	111965	79249.1	97206	105221	103149	112755	116407
8.825	122873	124897	125579	90511.1	103938	112215	92770.8	106434	111991	79309.9	97250.4	105254	103195	112782	116425
8.82917	122887	124904	125584	90562.1	103977	112245	92826.7	106470	112016	79370.7	97294.8	105288	103240	112808	116443
8.83333	122901	124910	125588	90613	104015	112275	92882.5	106505	112041	79431.5	97339.1	105321	103286	112835	116462
8.8375	122915	124917	125592	90663.8	104053	112304	92938.2	106541	112067	79492.2	97383.3	105354	103332	112861	116480
8.84167	122929	124924	125597	90714.5	104091	112333	92993.9	106576	112092	79552.9	97427.5	105388	103377	112887	116498
8.84583	122942	124931	125601	90765.2	104129	112363	93049.5	106612	112117	79613.5	97471.6	105421	103423	112914	116516
8.85	122956	124937	125605	90815.8	104167	112392	93105.1	106647	112142	79674.2	97515.7	105454	103468	112940	116534
8.85417	122969	124944	125610	90866.4	104205	112421	93160.6	106682	112167	79734.7	97559.7	105487	103514	112966	116552
8.85833	122983	124951	125614	90916.9	104243	112451	93216	106718	112192	79795.3	97603.7	105520	103559	112992	116569
8.8625	122997	124957	125618	90967.3	104281	112480	93271.3	106753	112217	79855.8	97647.6	105553	103604	113018	116587
8.86667	123010	124964	125623	91017.7	104318	112509	93326.6	106788	112242	79916.2	97691.4	105586	103649	113044	116605
8.87083	123023	124970	125627	91068	104356	112538	93381.8	106823	112267	79976.6	97735.2	105619	103694	113070	116623
8.875	123037	124977	125631	91118.3	104393	112567	93436.9	106858	112292	80037	97779	105652	103739	113096	116641
8.87917	123050	124983	125636	91168.4	104431	112596	93492	106893	112317	80097.4	97822.6	105685	103784	113122	116658
8.88333	123063	124990	125640	91218.6	104468	112625	93547	106928	112342	80157.7	97866.3	105718	103829	113148	116676
8.8875	123077	124996	125644	91268.6	104506	112653	93601.9	106963	112366	80218	97909.9	105750	103873	113173	116693
8.89167	123090	125003	125648	91318.6	104543	112682	93656.8	106998	112391	80278.2	97953.4	105783	103918	113199	116711
8.89583	123103	125009	125652	91368.5	104580	112711	93711.6	107032	112416	80338.4	97996.9	105815	103962	113225	116728
8.9	123116	125016	125657	91418.4	104618	112740	93766.3	107067	112440	80398.5	98040.3	105848	104007	113250	116746
8.90417	123129	125022	125661	91468.2	104655	112768	93821	107101	112465	80458.7	98083.6	105881	104051	113276	116763
8.90833	123142	125029	125665	91517.9	104692	112797	93875.5	107136	112489	80518.7	98126.9	105913	104095	113301	116781
8.9125	123155	125035	125669	91567.6	104729	112825	93930.1	107170	112514	80578.8	98170.2	105945	104140	113327	116798
8.91667	123168	125041	125673	91617.2	104766	112854	93984.5	107205	112538	80638.8	98213.4	105978	104184	113352	116815
8.92083	123181	125048	125677	91666.8	104803	112882	94038.9	107239	112562	80698.7	98256.5	106010	104228	113377	116832
8.925	123194	125054	125682	91716.3	104839	112910	94093.2	107273	112587	80758.6	98299.6	106042	104272	113402	116850
8.92917	123206	125060	125686	91765.7	104876	112939	94147.5	107308	112611	80818.5	98342.7	106075	104316	113428	116867
8.93333	123219	125067	125690	91815	104913	112967	94201.6	107342	112635	80878.4	98385.7	106107	104359	113453	116884
8.9375	123232	125073	125694	91864.3	104950	112995	94255.7	107376	112659	80938.2	98428.6	106139	104403	113478	116901
8.94167	123245	125079	125698	91913.6	104986	113023	94309.8	107410	112683	80997.9	98471.5	106171	104447	113503	116918
8.94583	123257	125085	125702	91962.7	105023	113051	94363.8	107444	112707	81057.7	98514.3	106203	104490	113528	116935
8.95	123270	125092	125706	92011.8	105059	113079	94417.7	107478	112731	81117.3	98557	106235	104534	113553	116952
8.95417	123282	125098	125710	92060.9	105096	113107	94471.5	107512	112755	81177	98599.7	106267	104577	113577	116969
8.95833	123295	125104	125714	92109.9	105132	113135	94525.3	107545	112779	81236.6	98642.4	106299	104620	113602	116986
8.9625	123307	125110	125718	92158.8	105168	113163	94579	107579	112803	81296.2	98685	106331	104664	113627	117003
8.96667	123320	125116	125722	92207.6	105204	113191	94632.6	107613	112827	81355.7	98727.5	106362	104707	113651	117019
8.97083	123332	125122	125726	92256.4	105240	113218	94686.1	107646	112851	81415.2	98770	106394	104750	113676	117036
8.975	123344	125128	125730	92305.1	105277	113246	94739.6	107680	112874	81474.6	98812.5	106426	104793	113701	117053
8.97917	123357	125135	125734	92353.8	105313	113274	94793	107713	112898	81534	98854.9	106457	104836	113725	117070
8.98333	123369	125141	125738	92402.4	105349	113301	94846.4	107747	112921	81593.4	98897.2	106489	104878	113750	117086
8.9875	123381	125147	125742	92450.9	105384	113329	94899.7	107780	112945	81652.7	98939.5	106521	104921	113774	117103
8.99167	123393	125153	125746	92499.4	105420	113356	94952.9	107814	112969	81712	98981.7	106552	104964	113798	117119
8.99583	123405	125159	125750	92547.8	105456	113384	95006	107847	112992	81771.2	99023.9	106583	105006	113823	117136
9	123417	125165	125753	92596.1	105492	113411	95059.1	107880	113015	81830.4	99066	106615	105049	113847	117152

## Sheet: Exp 2B (Fig S2b)
time	fit	val	LO	UP
1	6758.83	7253.64	7253.64	7253.64
1.00417	6774.42	7270.25	7268.46	7272.04
1.00833	6790.05	7286.89	7283.31	7290.48
1.0125	6805.71	7303.57	7298.19	7308.97
1.01667	6821.4	7320.29	7313.1	7327.5
1.02083	6837.12	7337.04	7328.04	7346.08
1.025	6852.88	7353.82	7343	7364.7
1.02917	6868.68	7370.65	7358	7383.36
1.03333	6884.51	7387.51	7373.02	7402.07
1.0375	6900.37	7404.4	7388.07	7420.82
1.04167	6916.26	7421.33	7403.15	7439.62
1.04583	6932.2	7438.3	7418.26	7458.46
1.05	6948.16	7455.3	7433.4	7477.34
1.05417	6964.16	7472.34	7448.57	7496.27
1.05833	6980.2	7489.42	7463.76	7515.25
1.0625	6996.27	7506.53	7478.99	7534.27
1.06667	7012.37	7523.68	7494.24	7553.33
1.07083	7028.51	7540.87	7509.52	7572.44
1.075	7044.68	7558.09	7524.84	7591.6
1.07917	7060.89	7575.35	7540.18	7610.8
1.08333	7077.14	7592.65	7555.55	7630.04
1.0875	7093.41	7609.98	7570.95	7649.34
1.09167	7109.73	7627.35	7586.38	7668.67
1.09583	7126.08	7644.76	7601.83	7688.05
1.1	7142.46	7662.2	7617.32	7707.48
1.10417	7158.88	7679.68	7632.84	7726.96
1.10833	7175.33	7697.2	7648.39	7746.48
1.1125	7191.83	7714.76	7663.96	7766.04
1.11667	7208.35	7732.35	7679.57	7785.65
1.12083	7224.91	7749.98	7695.2	7805.31
1.125	7241.51	7767.65	7710.87	7825.01
1.12917	7258.14	7785.36	7726.56	7844.76
1.13333	7274.81	7803.1	7742.29	7864.56
1.1375	7291.51	7820.88	7758.04	7884.4
1.14167	7308.25	7838.7	7773.83	7904.29
1.14583	7325.03	7856.55	7789.64	7924.23
1.15	7341.84	7874.45	7805.49	7944.21
1.15417	7358.69	7892.38	7821.36	7964.24
1.15833	7375.57	7910.35	7837.26	7984.32
1.1625	7392.49	7928.36	7853.2	8004.44
1.16667	7409.45	7946.4	7869.16	8024.61
1.17083	7426.44	7964.49	7885.16	8044.83
1.175	7443.47	7982.61	7901.18	8065.1
1.17917	7460.53	8000.77	7917.24	8085.41
1.18333	7477.64	8018.97	7933.32	8105.77
1.1875	7494.77	8037.21	7949.44	8126.18
1.19167	7511.95	8055.48	7965.59	8146.63
1.19583	7529.16	8073.8	7981.76	8167.14
1.2	7546.41	8092.15	7997.97	8187.69
1.20417	7563.69	8110.55	8014.21	8208.29
1.20833	7581.02	8128.98	8030.48	8228.93
1.2125	7598.38	8147.45	8046.78	8249.63
1.21667	7615.77	8165.96	8063.11	8270.37
1.22083	7633.21	8184.5	8079.47	8291.17
1.225	7650.68	8203.09	8095.86	8312.01
1.22917	7668.19	8221.72	8112.28	8332.9
1.23333	7685.73	8240.38	8128.74	8353.83
1.2375	7703.31	8259.09	8145.22	8374.82
1.24167	7720.93	8277.83	8161.74	8395.86
1.24583	7738.59	8296.62	8178.28	8416.94
1.25	7756.29	8315.44	8194.86	8438.07
1.25417	7774.02	8334.3	8211.47	8459.26
1.25833	7791.79	8353.21	8228.11	8480.49
1.2625	7809.6	8372.15	8244.78	8501.77
1.26667	7827.45	8391.13	8261.49	8523.1
1.27083	7845.33	8410.15	8278.22	8544.48
1.275	7863.25	8429.21	8294.99	8565.91
1.27917	7881.21	8448.32	8311.79	8587.39
1.28333	7899.21	8467.46	8328.61	8608.92
1.2875	7917.25	8486.64	8345.47	8630.5
1.29167	7935.33	8505.86	8362.37	8652.13
1.29583	7953.44	8525.13	8379.29	8673.81
1.3	7971.59	8544.43	8396.25	8695.54
1.30417	7989.78	8563.77	8413.23	8717.32
1.30833	8008.01	8583.16	8430.25	8739.15
1.3125	8026.28	8602.58	8447.3	8761.03
1.31667	8044.59	8622.05	8464.39	8782.96
1.32083	8062.93	8641.55	8481.5	8804.94
1.325	8081.32	8661.1	8498.65	8826.97
1.32917	8099.74	8680.69	8515.83	8849.06
1.33333	8118.2	8700.32	8533.04	8871.19
1.3375	8136.7	8719.99	8550.28	8893.38
1.34167	8155.24	8739.7	8567.56	8915.61
1.34583	8173.82	8759.45	8584.87	8937.9
1.35	8192.44	8779.24	8602.21	8960.24
1.35417	8211.1	8799.08	8619.58	8982.63
1.35833	8229.8	8818.95	8636.99	9005.08
1.3625	8248.53	8838.87	8654.42	9027.57
1.36667	8267.31	8858.83	8671.9	9050.12
1.37083	8286.13	8878.83	8689.4	9072.71
1.375	8304.98	8898.87	8706.93	9095.36
1.37917	8323.88	8918.95	8724.5	9118.07
1.38333	8342.81	8939.08	8742.1	9140.82
1.3875	8361.79	8959.25	8759.74	9163.63
1.39167	8380.8	8979.46	8777.4	9186.48
1.39583	8399.86	8999.71	8795.1	9209.4
1.4	8418.95	9020	8812.84	9232.36
1.40417	8438.09	9040.34	8830.6	9255.38
1.40833	8457.26	9060.71	8848.4	9278.44
1.4125	8476.48	9081.13	8866.23	9301.57
1.41667	8495.74	9101.6	8884.1	9324.74
1.42083	8515.03	9122.1	8901.99	9347.97
1.425	8534.37	9142.65	8919.92	9371.25
1.42917	8553.75	9163.24	8937.89	9394.58
1.43333	8573.17	9183.87	8955.89	9417.97
1.4375	8592.63	9204.55	8973.92	9441.41
1.44167	8612.13	9225.26	8991.98	9464.91
1.44583	8631.67	9246.02	9010.08	9488.45
1.45	8651.25	9266.83	9028.21	9512.06
1.45417	8670.87	9287.67	9046.38	9535.71
1.45833	8690.54	9308.56	9064.58	9559.42
1.4625	8710.24	9329.5	9082.81	9583.18
1.46667	8729.99	9350.47	9101.08	9607
1.47083	8749.78	9371.49	9119.38	9630.87
1.475	8769.61	9392.56	9137.71	9654.8
1.47917	8789.48	9413.66	9156.08	9678.78
1.48333	8809.39	9434.81	9174.48	9702.81
1.4875	8829.34	9456.01	9192.91	9726.9
1.49167	8849.34	9477.24	9211.38	9751.05
1.49583	8869.37	9498.52	9229.89	9775.24
1.5	8889.45	9519.85	9248.43	9799.5
1.50417	8909.57	9541.22	9267	9823.81
1.50833	8929.73	9562.63	9285.61	9848.17
1.5125	8949.94	9584.08	9304.25	9872.59
1.51667	8970.18	9605.58	9322.92	9897.06
1.52083	8990.47	9627.13	9341.63	9921.59
1.525	9010.8	9648.72	9360.37	9946.18
1.52917	9031.18	9670.35	9379.15	9970.82
1.53333	9051.59	9692.03	9397.97	9995.51
1.5375	9072.05	9713.75	9416.81	10020.3
1.54167	9092.55	9735.51	9435.7	10045.1
1.54583	9113.09	9757.32	9454.61	10069.9
1.55	9133.68	9779.18	9473.57	10094.9
1.55417	9154.31	9801.08	9492.55	10119.8
1.55833	9174.98	9823.03	9511.57	10144.9
1.5625	9195.69	9845.01	9530.63	10170
1.56667	9216.45	9867.05	9549.72	10195.1
1.57083	9237.25	9889.13	9568.85	10220.3
1.575	9258.09	9911.25	9588.01	10245.6
1.57917	9278.97	9933.42	9607.21	10270.9
1.58333	9299.9	9955.64	9626.44	10296.2
1.5875	9320.88	9977.9	9645.7	10321.7
1.59167	9341.89	10000.2	9665.01	10347.2
1.59583	9362.95	10022.6	9684.34	10372.7
1.6	9384.05	10045	9703.72	10398.3
1.60417	9405.2	10067.4	9723.12	10424
1.60833	9426.39	10089.9	9742.57	10449.7
1.6125	9447.62	10112.4	9762.05	10475.4
1.61667	9468.9	10135	9781.56	10501.3
1.62083	9490.22	10157.6	9801.11	10527.2
1.625	9511.58	10180.3	9820.7	10553.1
1.62917	9532.99	10203	9840.32	10579.1
1.63333	9554.44	10225.8	9859.98	10605.2
1.6375	9575.94	10248.6	9879.67	10631.3
1.64167	9597.48	10271.4	9899.4	10657.5
1.64583	9619.07	10294.3	9919.17	10683.7
1.65	9640.7	10317.3	9938.97	10710
1.65417	9662.37	10340.3	9958.8	10736.3
1.65833	9684.09	10363.3	9978.68	10762.8
1.6625	9705.85	10386.4	9998.59	10789.2
1.66667	9727.66	10409.5	10018.5	10815.8
1.67083	9749.51	10432.7	10038.5	10842.3
1.675	9771.41	10456	10058.5	10869
1.67917	9793.35	10479.2	10078.6	10895.7
1.68333	9815.33	10502.6	10098.7	10922.5
1.6875	9837.37	10525.9	10118.8	10949.3
1.69167	9859.44	10549.3	10139	10976.2
1.69583	9881.56	10572.8	10159.2	11003.1
1.7	9903.73	10596.3	10179.4	11030.1
1.70417	9925.94	10619.9	10199.7	11057.2
1.70833	9948.2	10643.5	10220	11084.3
1.7125	9970.5	10667.1	10240.3	11111.5
1.71667	9992.85	10690.8	10260.7	11138.7
1.72083	10015.2	10714.6	10281.1	11166
1.725	10037.7	10738.4	10301.6	11193.4
1.72917	10060.2	10762.2	10322.1	11220.8
1.73333	10082.7	10786.1	10342.6	11248.3
1.7375	10105.3	10810	10363.2	11275.8
1.74167	10127.9	10834	10383.8	11303.4
1.74583	10150.6	10858.1	10404.4	11331.1
1.75	10173.3	10882.1	10425.1	11358.8
1.75417	10196	10906.3	10445.8	11386.6
1.75833	10218.9	10930.5	10466.6	11414.5
1.7625	10241.7	10954.7	10487.4	11442.4
1.76667	10264.6	10979	10508.2	11470.3
1.77083	10287.6	11003.3	10529.1	11498.4
1.775	10310.5	11027.7	10550	11526.4
1.77917	10333.6	11052.1	10570.9	11554.6
1.78333	10356.7	11076.5	10591.9	11582.8
1.7875	10379.8	11101.1	10612.9	11611.1
1.79167	10403	11125.6	10634	11639.4
1.79583	10426.2	11150.2	10655.1	11667.8
1.8	10449.5	11174.9	10676.2	11696.3
1.80417	10472.8	11199.6	10697.4	11724.8
1.80833	10496.2	11224.4	10718.6	11753.4
1.8125	10519.6	11249.2	10739.8	11782
1.81667	10543	11274.1	10761.1	11810.8
1.82083	10566.5	11299	10782.4	11839.5
1.825	10590.1	11323.9	10803.8	11868.4
1.82917	10613.7	11349	10825.2	11897.3
1.83333	10637.4	11374	10846.6	11926.2
1.8375	10661.1	11399.1	10868.1	11955.2
1.84167	10684.8	11424.3	10889.6	11984.3
1.84583	10708.6	11449.5	10911.2	12013.5
1.85	10732.4	11474.7	10932.7	12042.7
1.85417	10756.3	11500.1	10954.4	12072
1.85833	10780.3	11525.4	10976	12101.3
1.8625	10804.2	11550.8	10997.7	12130.7
1.86667	10828.3	11576.3	11019.5	12160.2
1.87083	10852.4	11601.8	11041.3	12189.7
1.875	10876.5	11627.4	11063.1	12219.3
1.87917	10900.7	11653	11084.9	12249
1.88333	10924.9	11678.6	11106.8	12278.7
1.8875	10949.2	11704.3	11128.8	12308.5
1.89167	10973.5	11730.1	11150.8	12338.3
1.89583	10997.9	11755.9	11172.8	12368.2
1.9	11022.3	11781.8	11194.8	12398.2
1.90417	11046.8	11807.7	11216.9	12428.3
1.90833	11071.3	11833.7	11239.1	12458.4
1.9125	11095.8	11859.7	11261.2	12488.5
1.91667	11120.5	11885.7	11283.4	12518.8
1.92083	11145.1	11911.9	11305.7	12549.1
1.925	11169.8	11938	11328	12579.4
1.92917	11194.6	11964.2	11350.3	12609.9
1.93333	11219.4	11990.5	11372.7	12640.4
1.9375	11244.3	12016.8	11395.1	12670.9
1.94167	11269.2	12043.2	11417.5	12701.6
1.94583	11294.1	12069.6	11440	12732.2
1.95	11319.2	12096.1	11462.5	12763
1.95417	11344.2	12122.6	11485.1	12793.8
1.95833	11369.3	12149.2	11507.7	12824.7
1.9625	11394.5	12175.9	11530.4	12855.7
1.96667	11419.7	12202.5	11553.1	12886.7
1.97083	11444.9	12229.3	11575.8	12917.8
1.975	11470.3	12256.1	11598.5	12948.9
1.97917	11495.6	12282.9	11621.4	12980.1
1.98333	11521	12309.8	11644.2	13011.4
1.9875	11546.5	12336.7	11667.1	13042.8
1.99167	11572	12363.7	11690	13074.2
1.99583	11597.6	12390.8	11713	13105.7
2	11623.2	12417.9	11736	13137.2
2.00417	11648.8	12445.1	11759	13168.9
2.00833	11674.5	12472.3	11782.1	13200.5
2.0125	11700.3	12499.5	11805.3	13232.3
2.01667	11726.1	12526.8	11828.4	13264.1
2.02083	11752	12554.2	11851.6	13296
2.025	11777.9	12581.6	11874.9	13328
2.02917	11803.9	12609.1	11898.2	13360
2.03333	11829.9	12636.6	11921.5	13392.1
2.0375	11855.9	12664.2	11944.9	13424.2
2.04167	11882.1	12691.8	11968.3	13456.4
2.04583	11908.2	12719.5	11991.8	13488.7
2.05	11934.4	12747.3	12015.2	13521.1
2.05417	11960.7	12775	12038.8	13553.5
2.05833	11987	12802.9	12062.4	13586
2.0625	12013.4	12830.8	12086	13618.6
2.06667	12039.8	12858.7	12109.6	13651.2
2.07083	12066.3	12886.8	12133.3	13683.9
2.075	12092.9	12914.8	12157.1	13716.7
2.07917	12119.4	12942.9	12180.9	13749.5
2.08333	12146.1	12971.1	12204.7	13782.4
2.0875	12172.8	12999.3	12228.6	13815.4
2.09167	12199.5	13027.6	12252.5	13848.4
2.09583	12226.3	13055.9	12276.4	13881.5
2.1	12253.1	13084.3	12300.4	13914.7
2.10417	12280	13112.7	12324.5	13947.9
2.10833	12307	13141.2	12348.5	13981.2
2.1125	12334	13169.8	12372.6	14014.6
2.11667	12361	13198.4	12396.8	14048
2.12083	12388.1	13227	12421	14081.5
2.125	12415.2	13255.7	12445.2	14115
2.12917	12442.4	13284.4	12469.5	14148.7
2.13333	12469.7	13313.2	12493.8	14182.4
2.1375	12496.9	13342.1	12518.2	14216.1
2.14167	12524.3	13371	12542.6	14249.9
2.14583	12551.7	13400	12567.1	14283.8
2.15	12579.1	13429	12591.5	14317.8
2.15417	12606.6	13458	12616.1	14351.8
2.15833	12634.2	13487.1	12640.6	14385.9
2.1625	12661.7	13516.3	12665.2	14420.1
2.16667	12689.4	13545.5	12689.9	14454.3
2.17083	12717.1	13574.8	12714.6	14488.6
2.175	12744.8	13604.1	12739.3	14523
2.17917	12772.6	13633.5	12764	14557.4
2.18333	12800.5	13662.9	12788.8	14591.9
2.1875	12828.4	13692.4	12813.7	14626.5
2.19167	12856.3	13722	12838.6	14661.1
2.19583	12884.3	13751.6	12863.5	14695.8
2.2	12912.4	13781.2	12888.5	14730.6
2.20417	12940.5	13810.9	12913.5	14765.5
2.20833	12968.7	13840.7	12938.5	14800.4
2.2125	12996.9	13870.5	12963.6	14835.4
2.21667	13025.2	13900.3	12988.8	14870.4
2.22083	13053.5	13930.3	13014	14905.6
2.225	13081.9	13960.2	13039.2	14940.8
2.22917	13110.3	13990.3	13064.4	14976
2.23333	13138.8	14020.4	13089.7	15011.4
2.2375	13167.3	14050.5	13115.1	15046.8
2.24167	13195.9	14080.7	13140.5	15082.2
2.24583	13224.5	14110.9	13165.9	15117.8
2.25	13253.2	14141.2	13191.4	15153.4
2.25417	13281.9	14171.6	13216.9	15189.1
2.25833	13310.7	14202	13242.4	15224.9
2.2625	13339.6	14232.5	13268	15260.7
2.26667	13368.5	14263	13293.7	15296.6
2.27083	13397.5	14293.6	13319.3	15332.6
2.275	13426.5	14324.2	13345.1	15368.6
2.27917	13455.5	14354.9	13370.8	15404.8
2.28333	13484.7	14385.7	13396.6	15441
2.2875	13513.8	14416.5	13422.5	15477.2
2.29167	13543.1	14447.4	13448.4	15513.6
2.29583	13572.4	14478.3	13474.3	15550
2.3	13601.7	14509.3	13500.3	15586.5
2.30417	13631.1	14540.3	13526.3	15623
2.30833	13660.6	14571.4	13552.4	15659.6
2.3125	13690.1	14602.5	13578.5	15696.4
2.31667	13719.6	14633.7	13604.7	15733.1
2.32083	13749.2	14665	13630.9	15770
2.325	13778.9	14696.3	13657.1	15806.9
2.32917	13808.6	14727.7	13683.4	15843.9
2.33333	13838.4	14759.1	13709.7	15881
2.3375	13868.3	14790.6	13736.1	15918.1
2.34167	13898.1	14822.2	13762.5	15955.3
2.34583	13928.1	14853.8	13789	15992.6
2.35	13958.1	14885.5	13815.5	16030
2.35417	13988.2	14917.2	13842	16067.4
2.35833	14018.3	14949	13868.6	16104.9
2.3625	14048.5	14980.8	13895.2	16142.5
2.36667	14078.7	15012.7	13921.9	16180.2
2.37083	14109	15044.7	13948.6	16217.9
2.375	14139.3	15076.7	13975.4	16255.8
2.37917	14169.7	15108.7	14002.2	16293.6
2.38333	14200.2	15140.9	14029.1	16331.6
2.3875	14230.7	15173.1	14056	16369.7
2.39167	14261.2	15205.3	14082.9	16407.8
2.39583	14291.9	15237.6	14109.9	16446
2.4	14322.6	15270	14137	16484.2
2.40417	14353.3	15302.4	14164	16522.6
2.40833	14384.1	15334.9	14191.2	16561
2.4125	14415	15367.5	14218.3	16599.5
2.41667	14445.9	15400.1	14245.6	16638.1
2.42083	14476.8	15432.7	14272.8	16676.7
2.425	14507.9	15465.5	14300.1	16715.4
2.42917	14539	15498.2	14327.5	16754.2
2.43333	14570.1	15531.1	14354.9	16793.1
2.4375	14601.3	15564	14382.3	16832.1
2.44167	14632.6	15596.9	14409.8	16871.1
2.44583	14663.9	15630	14437.3	16910.2
2.45	14695.3	15663.1	14464.9	16949.4
2.45417	14726.7	15696.2	14492.5	16988.7
2.45833	14758.2	15729.4	14520.2	17028
2.4625	14789.7	15762.7	14547.9	17067.4
2.46667	14821.3	15796	14575.7	17106.9
2.47083	14853	15829.4	14603.5	17146.5
2.475	14884.7	15862.8	14631.4	17186.1
2.47917	14916.5	15896.3	14659.3	17225.9
2.48333	14948.4	15929.9	14687.2	17265.7
2.4875	14980.3	15963.5	14715.2	17305.6
2.49167	15012.2	15997.2	14743.2	17345.5
2.49583	15044.3	16031	14771.3	17385.6
2.5	15076.4	16064.8	14799.5	17425.7
2.50417	15108.5	16098.7	14827.7	17465.9
2.50833	15140.7	16132.6	14855.9	17506.2
2.5125	15173	16166.6	14884.2	17546.5
2.51667	15205.3	16200.7	14912.5	17587
2.52083	15237.7	16234.8	14940.8	17627.5
2.525	15270.1	16269	14969.3	17668.1
2.52917	15302.6	16303.2	14997.7	17708.7
2.53333	15335.2	16337.5	15026.2	17749.5
2.5375	15367.8	16371.9	15054.8	17790.3
2.54167	15400.5	16406.3	15083.4	17831.2
2.54583	15433.2	16440.8	15112	17872.2
2.55	15466	16475.4	15140.7	17913.3
2.55417	15498.9	16510	15169.5	17954.4
2.55833	15531.8	16544.7	15198.3	17995.7
2.5625	15564.8	16579.4	15227.1	18037
2.56667	15597.8	16614.2	15256	18078.4
2.57083	15630.9	16649.1	15284.9	18119.8
2.575	15664.1	16684	15313.9	18161.4
2.57917	15697.3	16719	15342.9	18203
2.58333	15730.6	16754.1	15372	18244.7
2.5875	15763.9	16789.2	15401.1	18286.5
2.59167	15797.4	16824.4	15430.3	18328.4
2.59583	15830.8	16859.6	15459.5	18370.3
2.6	15864.4	16894.9	15488.8	18412.4
2.60417	15897.9	16930.3	15518.1	18454.5
2.60833	15931.6	16965.7	15547.5	18496.7
2.6125	15965.3	17001.2	15576.9	18539
2.61667	15999.1	17036.8	15606.4	18581.3
2.62083	16032.9	17072.4	15635.9	18623.8
2.625	16066.8	17108.1	15665.4	18666.3
2.62917	16100.8	17143.9	15695	18708.9
2.63333	16134.8	17179.7	15724.7	18751.6
2.6375	16168.9	17215.6	15754.4	18794.3
2.64167	16203.1	17251.5	15784.1	18837.2
2.64583	16237.3	17287.5	15813.9	18880.1
2.65	16271.5	17323.6	15843.8	18923.1
2.65417	16305.9	17359.7	15873.7	18966.2
2.65833	16340.3	17395.9	15903.6	19009.4
2.6625	16374.7	17432.2	15933.6	19052.6
2.66667	16409.3	17468.5	15963.7	19096
2.67083	16443.8	17504.9	15993.8	19139.4
2.675	16478.5	17541.4	16023.9	19182.9
2.67917	16513.2	17577.9	16054.1	19226.5
2.68333	16548	17614.5	16084.3	19270.1
2.6875	16582.8	17651.1	16114.6	19313.9
2.69167	16617.7	17687.8	16145	19357.7
2.69583	16652.7	17724.6	16175.4	19401.6
2.7	16687.7	17761.5	16205.8	19445.6
2.70417	16722.8	17798.4	16236.3	19489.7
2.70833	16757.9	17835.4	16266.8	19533.9
2.7125	16793.2	17872.4	16297.4	19578.1
2.71667	16828.4	17909.5	16328.1	19622.4
2.72083	16863.8	17946.7	16358.7	19666.9
2.725	16899.2	17983.9	16389.5	19711.3
2.72917	16934.6	18021.2	16420.3	19755.9
2.73333	16970.2	18058.6	16451.1	19800.6
2.7375	17005.8	18096	16482	19845.3
2.74167	17041.4	18133.5	16512.9	19890.2
2.74583	17077.2	18171.1	16543.9	19935.1
2.75	17112.9	18208.7	16574.9	19980.1
2.75417	17148.8	18246.4	16606	20025.1
2.75833	17184.7	18284.2	16637.2	20070.3
2.7625	17220.7	18322	16668.4	20115.5
2.76667	17256.7	18359.9	16699.6	20160.9
2.77083	17292.8	18397.9	16730.9	20206.3
2.775	17329	18435.9	16762.2	20251.8
2.77917	17365.3	18474	16793.6	20297.4
2.78333	17401.6	18512.1	16825	20343
2.7875	17437.9	18550.4	16856.5	20388.8
2.79167	17474.3	18588.7	16888.1	20434.6
2.79583	17510.8	18627	16919.7	20480.5
2.8	17547.4	18665.4	16951.3	20526.5
2.80417	17584	18703.9	16983	20572.6
2.80833	17620.7	18742.5	17014.7	20618.8
2.8125	17657.5	18781.1	17046.5	20665
2.81667	17694.3	18819.8	17078.4	20711.4
2.82083	17731.2	18858.5	17110.3	20757.8
2.825	17768.1	18897.4	17142.2	20804.3
2.82917	17805.1	18936.3	17174.2	20850.9
2.83333	17842.2	18975.2	17206.2	20897.6
2.8375	17879.3	19014.2	17238.3	20944.3
2.84167	17916.6	19053.3	17270.5	20991.2
2.84583	17953.8	19092.5	17302.7	21038.1
2.85	17991.2	19131.7	17334.9	21085.1
2.85417	18028.6	19171	17367.2	21132.2
2.85833	18066	19210.4	17399.6	21179.4
2.8625	18103.6	19249.8	17432	21226.7
2.86667	18141.2	19289.3	17464.5	21274.1
2.87083	18178.8	19328.8	17497	21321.5
2.875	18216.6	19368.5	17529.5	21369
2.87917	18254.4	19408.2	17562.1	21416.6
2.88333	18292.2	19447.9	17594.8	21464.3
2.8875	18330.2	19487.7	17627.5	21512.1
2.89167	18368.2	19527.6	17660.3	21560
2.89583	18406.2	19567.6	17693.1	21607.9
2.9	18444.3	19607.6	17726	21656
2.90417	18482.5	19647.7	17758.9	21704.1
2.90833	18520.8	19687.9	17791.9	21752.3
2.9125	18559.1	19728.1	17824.9	21800.6
2.91667	18597.5	19768.4	17858	21849
2.92083	18636	19808.8	17891.1	21897.4
2.925	18674.5	19849.3	17924.3	21946
2.92917	18713.1	19889.8	17957.5	21994.6
2.93333	18751.7	19930.3	17990.8	22043.4
2.9375	18790.5	19971	18024.1	22092.2
2.94167	18829.2	20011.7	18057.5	22141.1
2.94583	18868.1	20052.5	18091	22190
2.95	18907	20093.3	18124.5	22239.1
2.95417	18946	20134.2	18158	22288.3
2.95833	18985.1	20175.2	18191.6	22337.5
2.9625	19024.2	20216.3	18225.3	22386.8
2.96667	19063.4	20257.4	18259	22436.2
2.97083	19102.6	20298.6	18292.7	22485.7
2.975	19142	20339.8	18326.5	22535.3
2.97917	19181.3	20381.1	18360.4	22585
2.98333	19220.8	20422.5	18394.3	22634.7
2.9875	19260.3	20464	18428.3	22684.6
2.99167	19299.9	20505.5	18462.3	22734.5
2.99583	19339.6	20547.1	18496.3	22784.5
3	19379.3	20588.8	18530.5	22834.6
3.00417	19419.1	20630.5	18564.6	22884.8
3.00833	19458.9	20672.3	18598.9	22935.1
3.0125	19498.9	20714.2	18633.2	22985.4
3.01667	19538.8	20756.2	18667.5	23035.9
3.02083	19578.9	20798.2	18701.9	23086.4
3.025	19619	20840.2	18736.3	23137
3.02917	19659.2	20882.4	18770.8	23187.7
3.03333	19699.5	20924.6	18805.4	23238.5
3.0375	19739.8	20966.9	18840	23289.4
3.04167	19780.2	21009.2	18874.6	23340.3
3.04583	19820.7	21051.7	18909.3	23391.4
3.05	19861.2	21094.2	18944.1	23442.5
3.05417	19901.8	21136.7	18978.9	23493.7
3.05833	19942.5	21179.4	19013.8	23545
3.0625	19983.2	21222.1	19048.7	23596.4
3.06667	20024	21264.8	19083.6	23647.9
3.07083	20064.9	21307.7	19118.7	23699.5
3.075	20105.8	21350.6	19153.7	23751.1
3.07917	20146.8	21393.6	19188.9	23802.9
3.08333	20187.9	21436.6	19224.1	23854.7
3.0875	20229	21479.7	19259.3	23906.6
3.09167	20270.2	21522.9	19294.6	23958.6
3.09583	20311.5	21566.2	19329.9	24010.7
3.1	20352.9	21609.5	19365.3	24062.9
3.10417	20394.3	21652.9	19400.8	24115.1
3.10833	20435.7	21696.3	19436.3	24167.5
3.1125	20477.3	21739.9	19471.9	24219.9
3.11667	20518.9	21783.5	19507.5	24272.4
3.12083	20560.6	21827.1	19543.1	24325
3.125	20602.3	21870.9	19578.9	24377.7
3.12917	20644.2	21914.7	19614.6	24430.5
3.13333	20686.1	21958.6	19650.5	24483.4
3.1375	20728	22002.5	19686.3	24536.3
3.14167	20770	22046.5	19722.3	24589.3
3.14583	20812.1	22090.6	19758.3	24642.5
3.15	20854.3	22134.8	19794.3	24695.7
3.15417	20896.5	22179	19830.4	24749
3.15833	20938.8	22223.3	19866.6	24802.4
3.1625	20981.2	22267.7	19902.8	24855.8
3.16667	21023.6	22312.1	19939	24909.4
3.17083	21066.1	22356.6	19975.3	24963
3.175	21108.7	22401.2	20011.7	25016.8
3.17917	21151.3	22445.8	20048.1	25070.6
3.18333	21194	22490.5	20084.6	25124.5
3.1875	21236.8	22535.3	20121.1	25178.5
3.19167	21279.7	22580.2	20157.7	25232.5
3.19583	21322.6	22625.1	20194.4	25286.7
3.2	21365.6	22670.1	20231.1	25341
3.20417	21408.6	22715.2	20267.8	25395.3
3.20833	21451.7	22760.3	20304.6	25449.7
3.2125	21494.9	22805.5	20341.5	25504.2
3.21667	21538.2	22850.8	20378.4	25558.8
3.22083	21581.5	22896.1	20415.3	25613.5
3.225	21624.9	22941.5	20452.4	25668.3
3.22917	21668.4	22987	20489.4	25723.1
3.23333	21711.9	23032.6	20526.6	25778.1
3.2375	21755.5	23078.2	20563.7	25833.1
3.24167	21799.2	23123.9	20601	25888.2
3.24583	21842.9	23169.6	20638.3	25943.4
3.25	21886.7	23215.5	20675.6	25998.7
3.25417	21930.6	23261.4	20713	26054.1
3.25833	21974.5	23307.4	20750.5	26109.5
3.2625	22018.5	23353.4	20788	26165.1
3.26667	22062.6	23399.5	20825.5	26220.7
3.27083	22106.8	23445.7	20863.2	26276.4
3.275	22151	23491.9	20900.8	26332.2
3.27917	22195.3	23538.3	20938.6	26388.1
3.28333	22239.6	23584.7	20976.3	26444.1
3.2875	22284.1	23631.1	21014.2	26500.2
3.29167	22328.6	23677.7	21052.1	26556.3
3.29583	22373.1	23724.3	21090	26612.5
3.3	22417.8	23770.9	21128	26668.9
3.30417	22462.5	23817.7	21166.1	26725.3
3.30833	22507.2	23864.5	21204.2	26781.8
3.3125	22552.1	23911.4	21242.4	26838.3
3.31667	22597	23958.3	21280.6	26895
3.32083	22642	24005.4	21318.9	26951.8
3.325	22687	24052.5	21357.2	27008.6
3.32917	22732.1	24099.6	21395.6	27065.5
3.33333	22777.3	24146.9	21434	27122.5
3.3375	22822.6	24194.2	21472.5	27179.6
3.34167	22867.9	24241.6	21511.1	27236.8
3.34583	22913.3	24289	21549.7	27294.1
3.35	22958.8	24336.5	21588.3	27351.4
3.35417	23004.3	24384.1	21627	27408.9
3.35833	23049.9	24431.8	21665.8	27466.4
3.3625	23095.6	24479.5	21704.6	27524
3.36667	23141.3	24527.3	21743.5	27581.7
3.37083	23187.1	24575.1	21782.4	27639.5
3.375	23233	24623.1	21821.4	27697.3
3.37917	23278.9	24671.1	21860.5	27755.3
3.38333	23325	24719.2	21899.6	27813.3
3.3875	23371	24767.3	21938.7	27871.5
3.39167	23417.2	24815.5	21978	27929.7
3.39583	23463.4	24863.8	22017.2	27988
3.4	23509.7	24912.2	22056.5	28046.3
3.40417	23556.1	24960.6	22095.9	28104.8
3.40833	23602.5	25009.1	22135.3	28163.4
3.4125	23649	25057.7	22174.8	28222
3.41667	23695.6	25106.3	22214.4	28280.7
3.42083	23742.2	25155	22254	28339.5
3.425	23788.9	25203.8	22293.6	28398.4
3.42917	23835.7	25252.7	22333.3	28457.4
3.43333	23882.6	25301.6	22373.1	28516.5
3.4375	23929.5	25350.6	22412.9	28575.6
3.44167	23976.5	25399.6	22452.8	28634.8
3.44583	24023.5	25448.8	22492.7	28694.1
3.45	24070.7	25498	22532.7	28753.5
3.45417	24117.8	25547.2	22572.7	28813
3.45833	24165.1	25596.6	22612.8	28872.6
3.4625	24212.4	25646	22653	28932.3
3.46667	24259.8	25695.5	22693.2	28992
3.47083	24307.3	25745	22733.5	29051.8
3.475	24354.9	25794.6	22773.8	29111.7
3.47917	24402.5	25844.3	22814.2	29171.7
3.48333	24450.1	25894.1	22854.6	29231.8
3.4875	24497.9	25943.9	22895.1	29292
3.49167	24545.7	25993.8	22935.6	29352.2
3.49583	24593.6	26043.8	22976.2	29412.5
3.5	24641.6	26093.8	23016.8	29473
3.50417	24689.6	26143.9	23057.6	29533.5
3.50833	24737.7	26194.1	23098.3	29594
3.5125	24785.8	26244.4	23139.1	29654.7
3.51667	24834.1	26294.7	23180	29715.5
3.52083	24882.4	26345.1	23220.9	29776.3
3.525	24930.7	26395.6	23261.9	29837.2
3.52917	24979.2	26446.1	23302.9	29898.2
3.53333	25027.7	26496.7	23344	29959.3
3.5375	25076.3	26547.4	23385.2	30020.5
3.54167	25124.9	26598.1	23426.4	30081.7
3.54583	25173.6	26648.9	23467.7	30143.1
3.55	25222.4	26699.8	23509	30204.5
3.55417	25271.3	26750.7	23550.3	30266
3.55833	25320.2	26801.7	23591.8	30327.6
3.5625	25369.2	26852.8	23633.3	30389.2
3.56667	25418.3	26904	23674.8	30451
3.57083	25467.4	26955.2	23716.4	30512.8
3.575	25516.6	27006.5	23758	30574.7
3.57917	25565.9	27057.9	23799.7	30636.8
3.58333	25615.2	27109.3	23841.5	30698.8
3.5875	25664.6	27160.8	23883.3	30761
3.59167	25714.1	27212.4	23925.2	30823.3
3.59583	25763.6	27264.1	23967.1	30885.6
3.6	25813.3	27315.8	24009.1	30948
3.60417	25862.9	27367.6	24051.1	31010.5
3.60833	25912.7	27419.4	24093.2	31073.1
3.6125	25962.5	27471.3	24135.4	31135.8
3.61667	26012.4	27523.3	24177.6	31198.5
3.62083	26062.4	27575.4	24219.8	31261.3
3.625	26112.4	27627.5	24262.2	31324.2
3.62917	26162.5	27679.7	24304.5	31387.2
3.63333	26212.7	27732	24347	31450.3
3.6375	26262.9	27784.3	24389.4	31513.5
3.64167	26313.2	27836.7	24432	31576.7
3.64583	26363.6	27889.2	24474.6	31640
3.65	26414	27941.8	24517.2	31703.4
3.65417	26464.5	27994.4	24559.9	31766.9
3.65833	26515.1	28047.1	24602.7	31830.5
3.6625	26565.8	28099.8	24645.5	31894.1
3.66667	26616.5	28152.7	24688.4	31957.8
3.67083	26667.3	28205.5	24731.3	32021.7
3.675	26718.1	28258.5	24774.3	32085.5
3.67917	26769.1	28311.5	24817.3	32149.5
3.68333	26820	28364.6	24860.4	32213.6
3.6875	26871.1	28417.8	24903.6	32277.7
3.69167	26922.2	28471	24946.8	32341.9
3.69583	26973.4	28524.4	24990	32406.2
3.7	27024.7	28577.7	25033.4	32470.6
3.70417	27076	28631.2	25076.7	32535
3.70833	27127.4	28684.7	25120.2	32599.6
3.7125	27178.9	28738.3	25163.7	32664.2
3.71667	27230.5	28791.9	25207.2	32728.9
3.72083	27282.1	28845.6	25250.8	32793.7
3.725	27333.7	28899.4	25294.4	32858.5
3.72917	27385.5	28953.3	25338.1	32923.5
3.73333	27437.3	29007.2	25381.9	32988.5
3.7375	27489.2	29061.2	25425.7	33053.6
3.74167	27541.1	29115.3	25469.6	33118.8
3.74583	27593.2	29169.4	25513.5	33184
3.75	27645.2	29223.6	25557.5	33249.4
3.75417	27697.4	29277.9	25601.6	33314.8
3.75833	27749.6	29332.2	25645.6	33380.3
3.7625	27801.9	29386.6	25689.8	33445.9
3.76667	27854.3	29441.1	25734	33511.5
3.77083	27906.7	29495.6	25778.3	33577.2
3.775	27959.2	29550.2	25822.6	33643.1
3.77917	28011.8	29604.9	25867	33708.9
3.78333	28064.4	29659.7	25911.4	33774.9
3.7875	28117.1	29714.5	25955.9	33841
3.79167	28169.9	29769.4	26000.4	33907.1
3.79583	28222.7	29824.3	26045	33973.3
3.8	28275.6	29879.3	26089.7	34039.6
3.80417	28328.6	29934.4	26134.4	34105.9
3.80833	28381.6	29989.6	26179.1	34172.4
3.8125	28434.7	30044.8	26223.9	34238.9
3.81667	28487.9	30100.1	26268.8	34305.5
3.82083	28541.2	30155.4	26313.7	34372.2
3.825	28594.5	30210.9	26358.7	34438.9
3.82917	28647.9	30266.4	26403.8	34505.8
3.83333	28701.3	30321.9	26448.8	34572.7
3.8375	28754.8	30377.5	26494	34639.6
3.84167	28808.4	30433.2	26539.2	34706.7
3.84583	28862	30489	26584.5	34773.8
3.85	28915.8	30544.8	26629.8	34841.1
3.85417	28969.5	30600.7	26675.1	34908.4
3.85833	29023.4	30656.7	26720.6	34975.7
3.8625	29077.3	30712.7	26766.1	35043.2
3.86667	29131.3	30768.8	26811.6	35110.7
3.87083	29185.4	30825	26857.2	35178.3
3.875	29239.5	30881.2	26902.8	35246
3.87917	29293.7	30937.5	26948.5	35313.7
3.88333	29347.9	30993.9	26994.3	35381.6
3.8875	29402.3	31050.3	27040.1	35449.5
3.89167	29456.6	31106.8	27086	35517.4
3.89583	29511.1	31163.4	27131.9	35585.5
3.9	29565.6	31220	27177.9	35653.6
3.90417	29620.2	31276.7	27223.9	35721.8
3.90833	29674.9	31333.5	27270	35790.1
3.9125	29729.6	31390.3	27316.1	35858.5
3.91667	29784.4	31447.2	27362.3	35926.9
3.92083	29839.2	31504.2	27408.6	35995.4
3.925	29894.2	31561.2	27454.9	36064
3.92917	29949.2	31618.3	27501.3	36132.7
3.93333	30004.2	31675.5	27547.7	36201.4
3.9375	30059.4	31732.7	27594.1	36270.2
3.94167	30114.5	31790	27640.7	36339.1
3.94583	30169.8	31847.4	27687.3	36408
3.95	30225.1	31904.8	27733.9	36477.1
3.95417	30280.5	31962.3	27780.6	36546.2
3.95833	30336	32019.9	27827.3	36615.3
3.9625	30391.5	32077.5	27874.1	36684.6
3.96667	30447.1	32135.2	27921	36753.9
3.97083	30502.8	32193	27967.9	36823.3
3.975	30558.5	32250.8	28014.9	36892.8
3.97917	30614.3	32308.7	28061.9	36962.3
3.98333	30670.1	32366.7	28109	37031.9
3.9875	30726	32424.7	28156.1	37101.6
3.99167	30782	32482.8	28203.3	37171.4
3.99583	30838.1	32540.9	28250.5	37241.2
4	30894.2	32599.2	28297.8	37311.1
4.00417	30950.4	32657.5	28345.2	37381.1
4.00833	31006.6	32715.8	28392.6	37451.2
4.0125	31063	32774.2	28440.1	37521.3
4.01667	31119.3	32832.7	28487.6	37591.5
4.02083	31175.8	32891.3	28535.1	37661.8
4.025	31232.3	32949.9	28582.8	37732.1
4.02917	31288.9	33008.5	28630.5	37802.5
4.03333	31345.5	33067.3	28678.2	37873
4.0375	31402.2	33126.1	28726	37943.6
4.04167	31459	33185	28773.8	38014.2
4.04583	31515.9	33243.9	28821.7	38084.9
4.05	31572.8	33302.9	28869.7	38155.7
4.05417	31629.7	33362	28917.7	38226.5
4.05833	31686.8	33421.1	28965.7	38297.4
4.0625	31743.9	33480.3	29013.9	38368.4
4.06667	31801	33539.6	29062	38439.4
4.07083	31858.3	33598.9	29110.3	38510.6
4.075	31915.6	33658.3	29158.5	38581.8
4.07917	31972.9	33717.7	29206.9	38653
4.08333	32030.4	33777.2	29255.3	38724.3
4.0875	32087.9	33836.8	29303.7	38795.7
4.09167	32145.4	33896.5	29352.2	38867.2
4.09583	32203	33956.2	29400.7	38938.8
4.1	32260.7	34015.9	29449.3	39010.4
4.10417	32318.5	34075.8	29498	39082
4.10833	32376.3	34135.7	29546.7	39153.8
4.1125	32434.2	34195.6	29595.5	39225.6
4.11667	32492.1	34255.7	29644.3	39297.5
4.12083	32550.1	34315.7	29693.2	39369.4
4.125	32608.2	34375.9	29742.1	39441.4
4.12917	32666.3	34436.1	29791.1	39513.5
4.13333	32724.5	34496.4	29840.1	39585.7
4.1375	32782.8	34556.7	29889.2	39657.9
4.14167	32841.1	34617.1	29938.4	39730.2
4.14583	32899.5	34677.6	29987.6	39802.5
4.15	32958	34738.1	30036.8	39875
4.15417	33016.5	34798.7	30086.1	39947.5
4.15833	33075.1	34859.4	30135.5	40020
4.1625	33133.7	34920.1	30184.9	40092.6
4.16667	33192.4	34980.9	30234.4	40165.3
4.17083	33251.2	35041.7	30283.9	40238.1
4.175	33310	35102.6	30333.5	40310.9
4.17917	33368.9	35163.6	30383.1	40383.8
4.18333	33427.9	35224.6	30432.8	40456.8
4.1875	33486.9	35285.7	30482.5	40529.8
4.19167	33546	35346.9	30532.3	40602.9
4.19583	33605.2	35408.1	30582.1	40676
4.2	33664.4	35469.4	30632	40749.2
4.20417	33723.7	35530.7	30682	40822.5
4.20833	33783	35592.1	30732	40895.9
4.2125	33842.4	35653.6	30782.1	40969.3
4.21667	33901.9	35715.1	30832.2	41042.7
4.22083	33961.4	35776.7	30882.3	41116.3
4.225	34021	35838.4	30932.5	41189.9
4.22917	34080.7	35900.1	30982.8	41263.6
4.23333	34140.4	35961.8	31033.1	41337.3
4.2375	34200.2	36023.7	31083.5	41411.1
4.24167	34260	36085.6	31133.9	41484.9
4.24583	34319.9	36147.5	31184.4	41558.9
4.25	34379.9	36209.5	31235	41632.8
4.25417	34439.9	36271.6	31285.6	41706.9
4.25833	34500	36333.8	31336.2	41781
4.2625	34560.2	36396	31386.9	41855.2
4.26667	34620.4	36458.2	31437.6	41929.5
4.27083	34680.7	36520.5	31488.4	42003.8
4.275	34741	36582.9	31539.3	42078.2
4.27917	34801.4	36645.3	31590.2	42152.7
4.28333	34861.9	36707.8	31641.2	42227.2
4.2875	34922.4	36770.4	31692.2	42301.8
4.29167	34983	36833	31743.2	42376.5
4.29583	35043.6	36895.7	31794.4	42451.3
4.3	35104.3	36958.4	31845.5	42526.1
4.30417	35165.1	37021.2	31896.8	42601
4.30833	35225.9	37084.1	31948	42676
4.3125	35286.8	37147	31999.4	42751
4.31667	35347.8	37210	32050.7	42826.1
4.32083	35408.8	37273	32102.2	42901.3
4.325	35469.9	37336.1	32153.7	42976.5
4.32917	35531	37399.3	32205.2	43051.8
4.33333	35592.2	37462.5	32256.8	43127.2
4.3375	35653.5	37525.8	32308.4	43202.7
4.34167	35714.8	37589.1	32360.1	43278.2
4.34583	35776.2	37652.5	32411.9	43353.8
4.35	35837.6	37716	32463.7	43429.4
4.35417	35899.1	37779.5	32515.5	43505.1
4.35833	35960.6	37843	32567.4	43580.9
4.3625	36022.3	37906.7	32619.4	43656.7
4.36667	36083.9	37970.3	32671.4	43732.6
4.37083	36145.7	38034.1	32723.5	43808.6
4.375	36207.5	38097.9	32775.6	43884.6
4.37917	36269.3	38161.7	32827.7	43960.7
4.38333	36331.3	38225.7	32880	44036.9
4.3875	36393.2	38289.6	32932.2	44113.1
4.39167	36455.3	38353.7	32984.5	44189.4
4.39583	36517.4	38417.8	33036.9	44265.7
4.4	36579.5	38481.9	33089.3	44342.1
4.40417	36641.7	38546.1	33141.8	44418.6
4.40833	36704	38610.4	33194.3	44495.2
4.4125	36766.3	38674.7	33246.9	44571.7
4.41667	36828.7	38739.1	33299.5	44648.4
4.42083	36891.2	38803.5	33352.2	44725.1
4.425	36953.7	38868	33405	44801.9
4.42917	37016.3	38932.5	33457.7	44878.7
4.43333	37078.9	38997.1	33510.6	44955.6
4.4375	37141.6	39061.8	33563.5	45032.6
4.44167	37204.3	39126.5	33616.4	45109.6
4.44583	37267.1	39191.3	33669.4	45186.6
4.45	37330	39256.1	33722.4	45263.7
4.45417	37392.9	39321	33775.5	45340.9
4.45833	37455.9	39385.9	33828.7	45418.2
4.4625	37518.9	39450.9	33881.9	45495.5
4.46667	37582.1	39516	33935.1	45572.8
4.47083	37645.2	39581.1	33988.4	45650.2
4.475	37708.5	39646.2	34041.7	45727.7
4.47917	37771.8	39711.5	34095.1	45805.2
4.48333	37835.2	39776.8	34148.6	45882.8
4.4875	37898.6	39842.1	34202.1	45960.4
4.49167	37962.2	39907.5	34255.6	46038.1
4.49583	38025.7	39973	34309.2	46115.8
4.5	38089.4	40038.6	34362.9	46193.6
4.50417	38153.1	40104.2	34416.6	46271.5
4.50833	38216.8	40169.8	34470.3	46349.3
4.5125	38280.7	40235.6	34524.1	46427.3
4.51667	38344.6	40301.3	34578	46505.3
4.52083	38408.5	40367.2	34631.9	46583.4
4.525	38472.6	40433.1	34685.9	46661.5
4.52917	38536.6	40499.1	34739.9	46739.6
4.53333	38600.8	40565.1	34793.9	46817.8
4.5375	38665	40631.2	34848	46896.1
4.54167	38729.3	40697.4	34902.2	46974.4
4.54583	38793.6	40763.6	34956.4	47052.7
4.55	38858	40829.9	35010.6	47131.1
4.55417	38922.4	40896.2	35064.9	47209.6
4.55833	38987	40962.6	35119.3	47288.1
4.5625	39051.5	41029.1	35173.7	47366.7
4.56667	39116.2	41095.6	35228.1	47445.3
4.57083	39180.9	41162.2	35282.6	47523.9
4.575	39245.6	41228.8	35337.2	47602.6
4.57917	39310.4	41295.5	35391.8	47681.4
4.58333	39375.3	41362.3	35446.4	47760.2
4.5875	39440.2	41429.1	35501.2	47839
4.59167	39505.2	41495.9	35555.9	47917.9
4.59583	39570.3	41562.9	35610.7	47996.8
4.6	39635.4	41629.9	35665.6	48075.8
4.60417	39700.6	41696.9	35720.4	48154.8
4.60833	39765.8	41764	35775.4	48233.9
4.6125	39831.1	41831.1	35830.4	48313
4.61667	39896.4	41898.4	35885.4	48392.1
4.62083	39961.8	41965.6	35940.5	48471.3
4.625	40027.3	42032.9	35995.7	48550.6
4.62917	40092.8	42100.3	36050.9	48629.9
4.63333	40158.4	42167.7	36106.1	48709.2
4.6375	40224	42235.2	36161.4	48788.6
4.64167	40289.7	42302.8	36216.7	48868
4.64583	40355.5	42370.4	36272.1	48947.4
4.65	40421.3	42438	36327.6	49026.9
4.65417	40487.1	42505.7	36383.1	49106.5
4.65833	40553	42573.5	36438.6	49186.1
4.6625	40619	42641.3	36494.2	49265.7
4.66667	40685	42709.2	36549.8	49345.4
4.67083	40751.1	42777.1	36605.5	49425.1
4.675	40817.2	42845.1	36661.2	49504.8
4.67917	40883.4	42913.1	36717	49584.6
4.68333	40949.7	42981.2	36772.8	49664.4
4.6875	41016	43049.3	36828.7	49744.3
4.69167	41082.3	43117.5	36884.6	49824.2
4.69583	41148.7	43185.7	36940.6	49904.1
4.7	41215.2	43254	36996.6	49984.1
4.70417	41281.7	43322.3	37052.7	50064.1
4.70833	41348.3	43390.7	37108.8	50144.1
4.7125	41414.9	43459.2	37164.9	50224.2
4.71667	41481.5	43527.6	37221.1	50304.3
4.72083	41548.3	43596.2	37277.4	50384.5
4.725	41615	43664.8	37333.7	50464.7
4.72917	41681.9	43733.4	37390	50544.9
4.73333	41748.7	43802.1	37446.4	50625.2
4.7375	41815.7	43870.8	37502.9	50705.5
4.74167	41882.7	43939.6	37559.4	50785.8
4.74583	41949.7	44008.5	37615.9	50866.2
4.75	42016.8	44077.3	37672.5	50946.6
4.75417	42083.9	44146.3	37729.2	51027.1
4.75833	42151.1	44215.3	37785.9	51107.5
4.7625	42218.3	44284.3	37842.6	51188
4.76667	42285.6	44353.4	37899.5	51268.6
4.77083	42352.9	44422.5	37956.3	51349.1
4.775	42420.3	44491.7	38013.2	51429.7
4.77917	42487.8	44560.9	38070.2	51510.4
4.78333	42555.2	44630.2	38127.2	51591
4.7875	42622.8	44699.5	38184.3	51671.7
4.79167	42690.3	44768.8	38241.4	51752.5
4.79583	42758	44838.2	38298.6	51833.2
4.8	42825.7	44907.7	38355.8	51914
4.80417	42893.4	44977.2	38413.1	51994.8
4.80833	42961.1	45046.7	38470.5	52075.7
4.8125	43029	45116.3	38527.8	52156.6
4.81667	43096.8	45185.9	38585.3	52237.5
4.82083	43164.7	45255.6	38642.8	52318.4
4.825	43232.7	45325.3	38700.3	52399.4
4.82917	43300.7	45395.1	38757.9	52480.4
4.83333	43368.8	45464.9	38815.5	52561.4
4.8375	43436.9	45534.8	38873.2	52642.4
4.84167	43505	45604.7	38931	52723.5
4.84583	43573.2	45674.6	38988.8	52804.6
4.85	43641.4	45744.6	39046.6	52885.7
4.85417	43709.7	45814.6	39104.5	52966.9
4.85833	43778.1	45884.7	39162.4	53048.1
4.8625	43846.4	45954.8	39220.4	53129.3
4.86667	43914.8	46025	39278.5	53210.5
4.87083	43983.3	46095.2	39336.6	53291.8
4.875	44051.8	46165.4	39394.7	53373
4.87917	44120.4	46235.7	39452.9	53454.3
4.88333	44189	46306	39511.1	53535.7
4.8875	44257.6	46376.4	39569.4	53617
4.89167	44326.3	46446.8	39627.8	53698.4
4.89583	44395	46517.2	39686.1	53779.8
4.9	44463.8	46587.7	39744.6	53861.2
4.90417	44532.6	46658.2	39803	53942.7
4.90833	44601.5	46728.8	39861.6	54024.1
4.9125	44670.3	46799.4	39920.1	54105.6
4.91667	44739.3	46870	39978.8	54187.1
4.92083	44808.3	46940.7	40037.4	54268.7
4.925	44877.3	47011.4	40096.2	54350.2
4.92917	44946.4	47082.2	40154.9	54431.8
4.93333	45015.5	47153	40213.7	54513.4
4.9375	45084.6	47223.8	40272.6	54595
4.94167	45153.8	47294.7	40331.5	54676.7
4.94583	45223	47365.6	40390.4	54758.3
4.95	45292.3	47436.6	40449.4	54840
4.95417	45361.6	47507.6	40508.5	54921.7
4.95833	45431	47578.6	40567.6	55003.4
4.9625	45500.3	47649.6	40626.7	55085.1
4.96667	45569.8	47720.7	40685.9	55166.9
4.97083	45639.2	47791.9	40745.1	55248.6
4.975	45708.7	47863.1	40804.4	55330.4
4.97917	45778.3	47934.3	40863.7	55412.2
4.98333	45847.9	48005.5	40923.1	55494
4.9875	45917.5	48076.8	40982.5	55575.9
4.99167	45987.2	48148.1	41041.9	55657.7
4.99583	46056.9	48219.5	41101.4	55739.6
5	46126.6	48290.8	41161	55821.5
5.00417	46196.4	48362.3	41220.6	55903.4
5.00833	46266.2	48433.7	41280.2	55985.3
5.0125	46336.1	48505.2	41339.9	56067.2
5.01667	46405.9	48576.7	41399.6	56149.2
5.02083	46475.9	48648.3	41459.3	56231.1
5.025	46545.8	48719.9	41519.1	56313.1
5.02917	46615.8	48791.5	41579	56395.1
5.03333	46685.9	48863.2	41638.9	56477.1
5.0375	46755.9	48934.9	41698.8	56559.1
5.04167	46826	49006.6	41758.8	56641.1
5.04583	46896.2	49078.3	41818.8	56723.1
5.05	46966.4	49150.1	41878.9	56805.2
5.05417	47036.6	49221.9	41939	56887.2
5.05833	47106.8	49293.8	41999.1	56969.3
5.0625	47177.1	49365.7	42059.3	57051.4
5.06667	47247.4	49437.6	42119.6	57133.5
5.07083	47317.8	49509.5	42179.8	57215.6
5.075	47388.2	49581.5	42240.2	57297.7
5.07917	47458.6	49653.5	42300.5	57379.8
5.08333	47529	49725.6	42360.9	57462
5.0875	47599.5	49797.6	42421.3	57544.1
5.09167	47670	49869.7	42481.8	57626.3
5.09583	47740.6	49941.9	42542.4	57708.4
5.1	47811.2	50014	42602.9	57790.6
5.10417	47881.8	50086.2	42663.5	57872.8
5.10833	47952.5	50158.4	42724.2	57955
5.1125	48023.1	50230.7	42784.8	58037.2
5.11667	48093.9	50302.9	42845.6	58119.4
5.12083	48164.6	50375.2	42906.3	58201.6
5.125	48235.4	50447.6	42967.1	58283.8
5.12917	48306.2	50519.9	43028	58366
5.13333	48377	50592.3	43088.9	58448.3
5.1375	48447.9	50664.7	43149.8	58530.5
5.14167	48518.8	50737.2	43210.8	58612.8
5.14583	48589.7	50809.7	43271.8	58695
5.15	48660.7	50882.2	43332.8	58777.3
5.15417	48731.7	50954.7	43393.9	58859.5
5.15833	48802.7	51027.2	43455	58941.8
5.1625	48873.8	51099.8	43516.2	59024
5.16667	48944.9	51172.4	43577.3	59106.3
5.17083	49016	51245	43638.6	59188.6
5.175	49087.1	51317.7	43699.9	59270.9
5.17917	49158.3	51390.4	43761.2	59353.2
5.18333	49229.5	51463.1	43822.5	59435.4
5.1875	49300.7	51535.8	43883.9	59517.7
5.19167	49372	51608.6	43945.3	59600
5.19583	49443.3	51681.3	44006.8	59682.3
5.2	49514.6	51754.2	44068.3	59764.6
5.20417	49585.9	51827	44129.8	59846.9
5.20833	49657.3	51899.8	44191.4	59929.2
5.2125	49728.7	51972.7	44253	60011.5
5.21667	49800.1	52045.6	44314.6	60093.8
5.22083	49871.6	52118.5	44376.3	60176.1
5.225	49943.1	52191.5	44438	60258.4
5.22917	50014.6	52264.4	44499.8	60340.7
5.23333	50086.1	52337.4	44561.6	60423
5.2375	50157.6	52410.5	44623.4	60505.3
5.24167	50229.2	52483.5	44685.2	60587.6
5.24583	50300.8	52556.6	44747.1	60669.9
5.25	50372.5	52629.6	44809.1	60752.2
5.25417	50444.1	52702.7	44871	60834.5
5.25833	50515.8	52775.9	44933	60916.8
5.2625	50587.5	52849	44995.1	60999.1
5.26667	50659.3	52922.2	45057.1	61081.4
5.27083	50731	52995.4	45119.2	61163.7
5.275	50802.8	53068.6	45181.4	61246
5.27917	50874.6	53141.8	45243.6	61328.2
5.28333	50946.4	53215	45305.8	61410.5
5.2875	51018.3	53288.3	45368	61492.8
5.29167	51090.2	53361.6	45430.3	61575.1
5.29583	51162.1	53434.9	45492.6	61657.3
5.3	51234	53508.2	45554.9	61739.6
5.30417	51305.9	53581.6	45617.3	61821.8
5.30833	51377.9	53654.9	45679.7	61904.1
5.3125	51449.9	53728.3	45742.2	61986.3
5.31667	51521.9	53801.7	45804.6	62068.6
5.32083	51593.9	53875.1	45867.2	62150.8
5.325	51666	53948.6	45929.7	62233
5.32917	51738.1	54022	45992.3	62315.3
5.33333	51810.2	54095.5	46054.9	62397.5
5.3375	51882.3	54169	46117.5	62479.7
5.34167	51954.4	54242.5	46180.2	62561.9
5.34583	52026.6	54316	46242.9	62644.1
5.35	52098.8	54389.6	46305.6	62726.2
5.35417	52171	54463.1	46368.4	62808.4
5.35833	52243.2	54536.7	46431.2	62890.6
5.3625	52315.5	54610.3	46494	62972.7
5.36667	52387.7	54683.9	46556.9	63054.9
5.37083	52460	54757.5	46619.8	63137
5.375	52532.3	54831.2	46682.7	63219.2
5.37917	52604.6	54904.8	46745.6	63301.3
5.38333	52677	54978.5	46808.6	63383.4
5.3875	52749.3	55052.2	46871.6	63465.5
5.39167	52821.7	55125.9	46934.7	63547.6
5.39583	52894.1	55199.6	46997.7	63629.7
5.4	52966.5	55273.3	47060.8	63711.7
5.40417	53038.9	55347	47124	63793.8
5.40833	53111.4	55420.8	47187.1	63875.8
5.4125	53183.9	55494.6	47250.3	63957.9
5.41667	53256.3	55568.3	47313.5	64039.9
5.42083	53328.9	55642.1	47376.8	64121.9
5.425	53401.4	55715.9	47440.1	64203.9
5.42917	53473.9	55789.8	47503.4	64285.9
5.43333	53546.5	55863.6	47566.7	64367.8
5.4375	53619	55937.4	47630.1	64449.8
5.44167	53691.6	56011.3	47693.5	64531.7
5.44583	53764.2	56085.2	47756.9	64613.7
5.45	53836.8	56159.1	47820.4	64695.6
5.45417	53909.5	56232.9	47883.8	64777.5
5.45833	53982.1	56306.9	47947.3	64859.4
5.4625	54054.8	56380.8	48010.9	64941.2
5.46667	54127.5	56454.7	48074.4	65023.1
5.47083	54200.1	56528.6	48138	65104.9
5.475	54272.8	56602.6	48201.6	65186.7
5.47917	54345.6	56676.5	48265.3	65268.5
5.48333	54418.3	56750.5	48329	65350.3
5.4875	54491.1	56824.5	48392.7	65432.1
5.49167	54563.8	56898.5	48456.4	65513.9
5.49583	54636.6	56972.5	48520.1	65595.6
5.5	54709.4	57046.5	48583.9	65677.3
5.50417	54782.2	57120.5	48647.7	65759
5.50833	54855	57194.5	48711.5	65840.7
5.5125	54927.8	57268.5	48775.4	65922.4
5.51667	55000.7	57342.6	48839.3	66004.1
5.52083	55073.5	57416.6	48903.2	66085.7
5.525	55146.4	57490.7	48967.1	66167.3
5.52917	55219.3	57564.8	49031.1	66248.9
5.53333	55292.2	57638.8	49095.1	66330.5
5.5375	55365.1	57712.9	49159.1	66412
5.54167	55438	57787	49223.1	66493.6
5.54583	55510.9	57861.1	49287.2	66575.1
5.55	55583.8	57935.2	49351.2	66656.6
5.55417	55656.8	58009.3	49415.4	66738.1
5.55833	55729.7	58083.4	49479.5	66819.5
5.5625	55802.7	58157.5	49543.6	66900.9
5.56667	55875.7	58231.7	49607.8	66982.4
5.57083	55948.7	58305.8	49672	67063.7
5.575	56021.7	58379.9	49736.3	67145.1
5.57917	56094.7	58454.1	49800.5	67226.5
5.58333	56167.7	58528.2	49864.8	67307.8
5.5875	56240.7	58602.4	49929.1	67389.1
5.59167	56313.8	58676.6	49993.4	67470.4
5.59583	56386.8	58750.7	50057.7	67551.6
5.6	56459.9	58824.9	50122.1	67632.9
5.60417	56532.9	58899.1	50186.5	67714.1
5.60833	56606	58973.2	50250.9	67795.3
5.6125	56679.1	59047.4	50315.3	67876.4
5.61667	56752.1	59121.6	50379.8	67957.6
5.62083	56825.2	59195.8	50444.3	68038.7
5.625	56898.3	59270	50508.8	68119.8
5.62917	56971.4	59344.2	50573.3	68200.8
5.63333	57044.6	59418.4	50637.9	68281.9
5.6375	57117.7	59492.6	50702.4	68362.9
5.64167	57190.8	59566.8	50767	68443.9
5.64583	57263.9	59641	50831.6	68524.8
5.65	57337.1	59715.2	50896.3	68605.8
5.65417	57410.2	59789.4	50960.9	68686.7
5.65833	57483.4	59863.6	51025.6	68767.5
5.6625	57556.5	59937.8	51090.3	68848.4
5.66667	57629.7	60012	51155	68929.2
5.67083	57702.9	60086.3	51219.7	69010
5.675	57776	60160.5	51284.5	69090.8
5.67917	57849.2	60234.7	51349.2	69171.5
5.68333	57922.4	60308.9	51414	69252.3
5.6875	57995.6	60383.1	51478.9	69333
5.69167	58068.8	60457.3	51543.7	69413.6
5.69583	58142	60531.6	51608.5	69494.2
5.7	58215.2	60605.8	51673.4	69574.8
5.70417	58288.4	60680	51738.3	69655.4
5.70833	58361.6	60754.2	51803.2	69736
5.7125	58434.8	60828.4	51868.2	69816.5
5.71667	58508	60902.6	51933.1	69897
5.72083	58581.2	60976.8	51998.1	69977.4
5.725	58654.5	61051.1	52063.1	70057.8
5.72917	58727.7	61125.3	52128.1	70138.2
5.73333	58800.9	61199.5	52193.1	70218.6
5.7375	58874.1	61273.7	52258.1	70298.9
5.74167	58947.4	61347.9	52323.2	70379.2
5.74583	59020.6	61422.1	52388.3	70459.5
5.75	59093.8	61496.3	52453.4	70539.7
5.75417	59167.1	61570.5	52518.5	70619.9
5.75833	59240.3	61644.7	52583.6	70700.1
5.7625	59313.5	61718.9	52648.8	70780.2
5.76667	59386.8	61793	52713.9	70860.3
5.77083	59460	61867.2	52779.1	70940.4
5.775	59533.3	61941.4	52844.3	71020.4
5.77917	59606.5	62015.6	52909.5	71100.4
5.78333	59679.7	62089.7	52974.8	71180.4
5.7875	59753	62163.9	53040	71260.3
5.79167	59826.2	62238.1	53105.3	71340.2
5.79583	59899.5	62312.2	53170.5	71420.1
5.8	59972.7	62386.4	53235.8	71499.9
5.80417	60045.9	62460.5	53301.2	71579.7
5.80833	60119.2	62534.7	53366.5	71659.5
5.8125	60192.4	62608.8	53431.8	71739.2
5.81667	60265.6	62682.9	53497.2	71818.9
5.82083	60338.9	62757.1	53562.6	71898.6
5.825	60412.1	62831.2	53628	71978.2
5.82917	60485.3	62905.3	53693.4	72057.8
5.83333	60558.6	62979.4	53758.8	72137.3
5.8375	60631.8	63053.5	53824.2	72216.8
5.84167	60705	63127.6	53889.7	72296.3
5.84583	60778.2	63201.7	53955.1	72375.7
5.85	60851.4	63275.7	54020.6	72455.1
5.85417	60924.7	63349.8	54086.1	72534.5
5.85833	60997.9	63423.9	54151.6	72613.8
5.8625	61071.1	63497.9	54217.1	72693.1
5.86667	61144.3	63572	54282.6	72772.4
5.87083	61217.5	63646	54348.2	72851.6
5.875	61290.7	63720	54413.8	72930.7
5.87917	61363.9	63794.1	54479.3	73009.9
5.88333	61437.1	63868.1	54544.9	73089
5.8875	61510.2	63942.1	54610.5	73168
5.89167	61583.4	64016.1	54676.1	73247
5.89583	61656.6	64090.1	54741.8	73326
5.9	61729.7	64164	54807.4	73404.9
5.90417	61802.9	64238	54873	73483.8
5.90833	61876.1	64312	54938.7	73562.7
5.9125	61949.2	64385.9	55004.4	73641.5
5.91667	62022.4	64459.8	55070.1	73720.2
5.92083	62095.5	64533.8	55135.8	73799
5.925	62168.6	64607.7	55201.5	73877.7
5.92917	62241.8	64681.6	55267.2	73956.3
5.93333	62314.9	64755.5	55332.9	74034.9
5.9375	62388	64829.4	55398.7	74113.5
5.94167	62461.1	64903.2	55464.4	74192
5.94583	62534.2	64977.1	55530.2	74270.5
5.95	62607.3	65050.9	55596	74348.9
5.95417	62680.4	65124.8	55661.8	74427.3
5.95833	62753.4	65198.6	55727.6	74505.6
5.9625	62826.5	65272.4	55793.4	74583.9
5.96667	62899.6	65346.2	55859.2	74662.2
5.97083	62972.6	65420	55925	74740.4
5.975	63045.7	65493.8	55990.9	74818.6
5.97917	63118.7	65567.5	56056.7	74896.7
5.98333	63191.7	65641.3	56122.6	74974.8
5.9875	63264.7	65715	56188.4	75052.8
5.99167	63337.7	65788.7	56254.3	75130.8
5.99583	63410.7	65862.4	56320.2	75208.8
6	63483.7	65936.1	56386.1	75286.7
6.00417	63556.7	66009.8	56452	75364.5
6.00833	63629.7	66083.5	56517.9	75442.3
6.0125	63702.6	66157.1	56583.9	75520.1
6.01667	63775.6	66230.8	56649.8	75597.8
6.02083	63848.5	66304.4	56715.7	75675.5
6.025	63921.4	66378	56781.7	75753.1
6.02917	63994.4	66451.6	56847.6	75830.7
6.03333	64067.3	66525.1	56913.6	75908.2
6.0375	64140.2	66598.7	56979.6	75985.7
6.04167	64213	66672.2	57045.6	76063.2
6.04583	64285.9	66745.8	57111.6	76140.5
6.05	64358.8	66819.3	57177.6	76217.9
6.05417	64431.6	66892.8	57243.6	76295.2
6.05833	64504.4	66966.2	57309.6	76372.4
6.0625	64577.3	67039.7	57375.6	76449.6
6.06667	64650.1	67113.2	57441.6	76526.8
6.07083	64722.9	67186.6	57507.7	76603.9
6.075	64795.6	67260	57573.7	76680.9
6.07917	64868.4	67333.4	57639.7	76757.9
6.08333	64941.2	67406.8	57705.8	76834.9
6.0875	65013.9	67480.1	57771.8	76911.8
6.09167	65086.6	67553.5	57837.9	76988.6
6.09583	65159.4	67626.8	57904	77065.4
6.1	65232.1	67700.1	57970.1	77142.2
6.10417	65304.8	67773.4	58036.1	77218.9
6.10833	65377.4	67846.6	58102.2	77295.5
6.1125	65450.1	67919.9	58168.3	77372.1
6.11667	65522.7	67993.1	58234.4	77448.7
6.12083	65595.4	68066.3	58300.5	77525.2
6.125	65668	68139.5	58366.6	77601.6
6.12917	65740.6	68212.7	58432.8	77678
6.13333	65813.1	68285.8	58498.9	77754.3
6.1375	65885.7	68358.9	58565	77830.6
6.14167	65958.3	68432.1	58631.1	77906.9
6.14583	66030.8	68505.1	58697.3	77983.1
6.15	66103.3	68578.2	58763.4	78059.2
6.15417	66175.8	68651.3	58829.5	78135.3
6.15833	66248.3	68724.3	58895.7	78211.3
6.1625	66320.8	68797.3	58961.8	78287.3
6.16667	66393.2	68870.3	59028	78363.2
6.17083	66465.7	68943.2	59094.1	78439
6.175	66538.1	69016.2	59160.3	78514.9
6.17917	66610.5	69089.1	59226.5	78590.6
6.18333	66682.9	69162	59292.6	78666.3
6.1875	66755.2	69234.9	59358.8	78742
6.19167	66827.6	69307.7	59425	78817.5
6.19583	66899.9	69380.6	59491.1	78893.1
6.2	66972.2	69453.4	59557.3	78968.6
6.20417	67044.5	69526.2	59623.5	79044
6.20833	67116.8	69598.9	59689.7	79119.4
6.2125	67189	69671.7	59755.9	79194.7
6.21667	67261.3	69744.4	59822.1	79269.9
6.22083	67333.5	69817.1	59888.2	79345.1
6.225	67405.7	69889.7	59954.4	79420.3
6.22917	67477.9	69962.4	60020.6	79495.4
6.23333	67550	70035	60086.8	79570.4
6.2375	67622.2	70107.6	60153	79645.4
6.24167	67694.3	70180.2	60219.2	79720.3
6.24583	67766.4	70252.7	60285.4	79795.2
6.25	67838.4	70325.3	60351.6	79870
6.25417	67910.5	70397.8	60417.8	79944.7
6.25833	67982.5	70470.2	60484	80019.4
6.2625	68054.5	70542.7	60550.2	80094
6.26667	68126.5	70615.1	60616.4	80168.6
6.27083	68198.5	70687.5	60682.6	80243.1
6.275	68270.5	70759.9	60748.8	80317.6
6.27917	68342.4	70832.2	60815	80392
6.28333	68414.3	70904.5	60881.2	80466.3
6.2875	68486.2	70976.8	60947.4	80540.6
6.29167	68558	71049.1	61013.6	80614.8
6.29583	68629.9	71121.3	61079.8	80689
6.3	68701.7	71193.6	61146	80763.1
6.30417	68773.5	71265.7	61212.2	80837.1
6.30833	68845.3	71337.9	61278.4	80911.1
6.3125	68917	71410	61344.6	80985
6.31667	68988.7	71482.1	61410.8	81058.9
6.32083	69060.4	71554.2	61477	81132.6
6.325	69132.1	71626.3	61543.2	81206.4
6.32917	69203.8	71698.3	61609.4	81280.1
6.33333	69275.4	71770.3	61675.5	81353.7
6.3375	69347	71842.3	61741.7	81427.2
6.34167	69418.6	71914.2	61807.9	81500.7
6.34583	69490.1	71986.1	61874.1	81574.1
6.35	69561.7	72058	61940.3	81647.5
6.35417	69633.2	72129.8	62006.5	81720.8
6.35833	69704.6	72201.7	62072.6	81794.1
6.3625	69776.1	72273.5	62138.8	81867.2
6.36667	69847.5	72345.2	62205	81940.3
6.37083	69918.9	72416.9	62271.1	82013.4
6.375	69990.3	72488.7	62337.3	82086.4
6.37917	70061.7	72560.3	62403.5	82159.3
6.38333	70133	72632	62469.6	82232.2
6.3875	70204.3	72703.6	62535.8	82305
6.39167	70275.6	72775.2	62601.9	82377.7
6.39583	70346.8	72846.7	62668.1	82450.4
6.4	70418	72918.2	62734.2	82523
6.40417	70489.2	72989.7	62800.3	82595.5
6.40833	70560.4	73061.2	62866.5	82668
6.4125	70631.5	73132.6	62932.6	82740.4
6.41667	70702.6	73204	62998.7	82812.8
6.42083	70773.7	73275.4	63064.9	82885.1
6.425	70844.8	73346.7	63131	82957.3
6.42917	70915.8	73418	63197.1	83029.4
6.43333	70986.8	73489.3	63263.2	83101.5
6.4375	71057.8	73560.5	63329.3	83173.5
6.44167	71128.7	73631.7	63395.4	83245.5
6.44583	71199.6	73702.9	63461.5	83317.4
6.45	71270.5	73774	63527.6	83389.2
6.45417	71341.4	73845.1	63593.6	83461
6.45833	71412.2	73916.2	63659.7	83532.6
6.4625	71483	73987.2	63725.8	83604.3
6.46667	71553.7	74058.3	63791.8	83675.8
6.47083	71624.5	74129.2	63857.9	83747.3
6.475	71695.2	74200.2	63923.9	83818.7
6.47917	71765.9	74271.1	63990	83890.1
6.48333	71836.5	74341.9	64056	83961.4
6.4875	71907.1	74412.8	64122	84032.6
6.49167	71977.7	74483.6	64188.1	84103.7
6.49583	72048.3	74554.3	64254.1	84174.8
6.5	72118.8	74625.1	64320.1	84245.8
6.50417	72189.3	74695.8	64386.1	84316.8
6.50833	72259.7	74766.4	64452.1	84387.6
6.5125	72330.2	74837	64518.1	84458.4
6.51667	72400.6	74907.6	64584	84529.2
6.52083	72470.9	74978.2	64650	84599.8
6.525	72541.3	75048.7	64716	84670.4
6.52917	72611.6	75119.2	64781.9	84741
6.53333	72681.8	75189.6	64847.9	84811.4
6.5375	72752.1	75260.1	64913.8	84881.8
6.54167	72822.3	75330.4	64979.7	84952.1
6.54583	72892.4	75400.8	65045.7	85022.4
6.55	72962.6	75471.1	65111.6	85092.6
6.55417	73032.7	75541.3	65177.5	85162.7
6.55833	73102.8	75611.6	65243.4	85232.7
6.5625	73172.8	75681.7	65309.3	85302.7
6.56667	73242.8	75751.9	65375.1	85372.5
6.57083	73312.8	75822	65441	85442.4
6.575	73382.7	75892.1	65506.9	85512.1
6.57917	73452.6	75962.1	65572.7	85581.8
6.58333	73522.5	76032.1	65638.6	85651.4
6.5875	73592.3	76102.1	65704.4	85720.9
6.59167	73662.1	76172	65770.2	85790.4
6.59583	73731.9	76241.9	65836	85859.8
6.6	73801.6	76311.7	65901.8	85929.1
6.60417	73871.3	76381.6	65967.6	85998.3
6.60833	73940.9	76451.3	66033.4	86067.5
6.6125	74010.6	76521.1	66099.1	86136.6
6.61667	74080.2	76590.7	66164.9	86205.6
6.62083	74149.7	76660.4	66230.6	86274.6
6.625	74219.2	76730	66296.4	86343.5
6.62917	74288.7	76799.6	66362.1	86412.3
6.63333	74358.1	76869.1	66427.8	86481
6.6375	74427.5	76938.6	66493.5	86549.7
6.64167	74496.9	77008.1	66559.2	86618.2
6.64583	74566.2	77077.5	66624.9	86686.8
6.65	74635.5	77146.8	66690.5	86755.2
6.65417	74704.8	77216.2	66756.2	86823.5
6.65833	74774	77285.4	66821.8	86891.8
6.6625	74843.2	77354.7	66887.5	86960
6.66667	74912.3	77423.9	66953.1	87028.2
6.67083	74981.4	77493.1	67018.7	87096.2
6.675	75050.5	77562.2	67084.3	87164.2
6.67917	75119.5	77631.3	67149.8	87232.1
6.68333	75188.5	77700.3	67215.4	87300
6.6875	75257.5	77769.3	67281	87367.7
6.69167	75326.4	77838.3	67346.5	87435.4
6.69583	75395.3	77907.2	67412	87503
6.7	75464.1	77976	67477.5	87570.5
6.70417	75532.9	78044.9	67543	87638
6.70833	75601.7	78113.7	67608.5	87705.3
6.7125	75670.4	78182.4	67674	87772.6
6.71667	75739.1	78251.1	67739.5	87839.9
6.72083	75807.7	78319.8	67804.9	87907
6.725	75876.3	78388.4	67870.3	87974.1
6.72917	75944.8	78456.9	67935.7	88041.1
6.73333	76013.4	78525.5	68001.1	88108
6.7375	76081.8	78593.9	68066.5	88174.8
6.74167	76150.3	78662.4	68131.9	88241.6
6.74583	76218.7	78730.8	68197.3	88308.2
6.75	76287	78799.1	68262.6	88374.8
6.75417	76355.3	78867.4	68327.9	88441.4
6.75833	76423.6	78935.7	68393.2	88507.8
6.7625	76491.8	79003.9	68458.5	88574.2
6.76667	76560	79072.1	68523.8	88640.4
6.77083	76628.2	79140.2	68589.1	88706.7
6.775	76696.3	79208.3	68654.3	88772.8
6.77917	76764.3	79276.3	68719.6	88838.8
6.78333	76832.3	79344.3	68784.8	88904.8
6.7875	76900.3	79412.2	68850	88970.7
6.79167	76968.3	79480.1	68915.2	89036.5
6.79583	77036.1	79548	68980.3	89102.2
6.8	77104	79615.8	69045.5	89167.9
6.80417	77171.8	79683.5	69110.6	89233.4
6.80833	77239.6	79751.3	69175.7	89298.9
6.8125	77307.3	79818.9	69240.8	89364.3
6.81667	77374.9	79886.5	69305.9	89429.7
6.82083	77442.6	79954.1	69371	89494.9
6.825	77510.2	80021.6	69436.1	89560.1
6.82917	77577.7	80089.1	69501.1	89625.2
6.83333	77645.2	80156.5	69566.1	89690.2
6.8375	77712.7	80223.9	69631.1	89755.1
6.84167	77780.1	80291.3	69696.1	89819.9
6.84583	77847.4	80358.5	69761	89884.7
6.85	77914.7	80425.8	69826	89949.4
6.85417	77982	80493	69890.9	90013.9
6.85833	78049.2	80560.1	69955.8	90078.5
6.8625	78116.4	80627.2	70020.7	90142.9
6.86667	78183.6	80694.2	70085.6	90207.2
6.87083	78250.6	80761.2	70150.4	90271.5
6.875	78317.7	80828.2	70215.3	90335.7
6.87917	78384.7	80895.1	70280.1	90399.8
6.88333	78451.6	80961.9	70344.9	90463.8
6.8875	78518.5	81028.7	70409.7	90527.7
6.89167	78585.4	81095.5	70474.4	90591.6
6.89583	78652.2	81162.2	70539.2	90655.4
6.9	78719	81228.8	70603.9	90719
6.90417	78785.7	81295.4	70668.6	90782.6
6.90833	78852.4	81362	70733.3	90846.2
6.9125	78919	81428.5	70797.9	90909.6
6.91667	78985.6	81494.9	70862.6	90972.9
6.92083	79052.1	81561.3	70927.2	91036.2
6.925	79118.6	81627.7	70991.8	91099.4
6.92917	79185	81694	71056.4	91162.5
6.93333	79251.4	81760.2	71120.9	91225.5
6.9375	79317.7	81826.4	71185.5	91288.4
6.94167	79384	81892.6	71250	91351.3
6.94583	79450.3	81958.7	71314.5	91414
6.95	79516.4	82024.7	71378.9	91476.7
6.95417	79582.6	82090.7	71443.4	91539.3
6.95833	79648.7	82156.6	71507.8	91601.8
6.9625	79714.7	82222.5	71572.2	91664.2
6.96667	79780.7	82288.4	71636.6	91726.5
6.97083	79846.7	82354.1	71701	91788.8
6.975	79912.5	82419.9	71765.3	91850.9
6.97917	79978.4	82485.5	71829.7	91913
6.98333	80044.2	82551.2	71894	91975
6.9875	80109.9	82616.7	71958.3	92036.9
6.99167	80175.6	82682.3	72022.5	92098.7
6.99583	80241.3	82747.7	72086.7	92160.4
7	80306.8	82813.1	72151	92222.1
7.00417	80372.4	82878.5	72215.2	92283.6
7.00833	80437.9	82943.8	72279.3	92345.1
7.0125	80503.3	83009	72343.5	92406.5
7.01667	80568.7	83074.2	72407.6	92467.8
7.02083	80634	83139.4	72471.7	92529
7.025	80699.3	83204.5	72535.8	92590.1
7.02917	80764.5	83269.5	72599.8	92651.1
7.03333	80829.7	83334.5	72663.8	92712.1
7.0375	80894.8	83399.4	72727.8	92772.9
7.04167	80959.9	83464.3	72791.8	92833.7
7.04583	81024.9	83529.1	72855.8	92894.4
7.05	81089.9	83593.9	72919.7	92954.9
7.05417	81154.8	83658.6	72983.6	93015.4
7.05833	81219.7	83723.2	73047.5	93075.9
7.0625	81284.5	83787.8	73111.4	93136.2
7.06667	81349.3	83852.4	73175.2	93196.4
7.07083	81414	83916.8	73239	93256.6
7.075	81478.6	83981.3	73302.8	93316.6
7.07917	81543.2	84045.6	73366.6	93376.6
7.08333	81607.7	84110	73430.3	93436.5
7.0875	81672.2	84174.2	73494	93496.3
7.09167	81736.7	84238.4	73557.7	93556
7.09583	81801	84302.6	73621.3	93615.6
7.1	81865.4	84366.7	73685	93675.1
7.10417	81929.6	84430.7	73748.6	93734.5
7.10833	81993.8	84494.7	73812.2	93793.9
7.1125	82058	84558.6	73875.7	93853.1
7.11667	82122.1	84622.5	73939.3	93912.3
7.12083	82186.2	84686.3	74002.8	93971.3
7.125	82250.2	84750	74066.2	94030.3
7.12917	82314.1	84813.7	74129.7	94089.2
7.13333	82378	84877.3	74193.1	94148
7.1375	82441.8	84940.9	74256.5	94206.7
7.14167	82505.6	85004.4	74319.9	94265.3
7.14583	82569.3	85067.9	74383.2	94323.9
7.15	82632.9	85131.3	74446.6	94382.3
7.15417	82696.5	85194.6	74509.9	94440.6
7.15833	82760.1	85257.9	74573.1	94498.9
7.1625	82823.6	85321.1	74636.4	94557
7.16667	82887	85384.3	74699.6	94615.1
7.17083	82950.4	85447.4	74762.7	94673.1
7.175	83013.7	85510.4	74825.9	94731
7.17917	83077	85573.4	74889	94788.8
7.18333	83140.2	85636.4	74952.1	94846.5
7.1875	83203.3	85699.2	75015.2	94904.1
7.19167	83266.4	85762	75078.2	94961.6
7.19583	83329.4	85824.8	75141.2	95019.1
7.2	83392.4	85887.5	75204.2	95076.4
7.20417	83455.3	85950.1	75267.2	95133.7
7.20833	83518.1	86012.7	75330.1	95190.9
7.2125	83580.9	86075.2	75393	95248
7.21667	83643.7	86137.6	75455.9	95305
7.22083	83706.3	86200	75518.7	95361.9
7.225	83769	86262.3	75581.5	95418.8
7.22917	83831.5	86324.6	75644.3	95475.5
7.23333	83894	86386.8	75707.1	95532.2
7.2375	83956.5	86448.9	75769.8	95588.8
7.24167	84018.8	86511	75832.5	95645.3
7.24583	84081.2	86573	75895.2	95701.7
7.25	84143.4	86635	75957.8	95758.1
7.25417	84205.6	86696.9	76020.4	95814.3
7.25833	84267.7	86758.7	76083	95870.5
7.2625	84329.8	86820.5	76145.5	95926.6
7.26667	84391.8	86882.2	76208	95982.5
7.27083	84453.8	86943.9	76270.5	96038.5
7.275	84515.7	87005.4	76333	96094.3
7.27917	84577.5	87067	76395.4	96150
7.28333	84639.3	87128.4	76457.8	96205.7
7.2875	84701	87189.8	76520.1	96261.2
7.29167	84762.7	87251.2	76582.4	96316.7
7.29583	84824.2	87312.4	76644.7	96372.1
7.3	84885.8	87373.6	76707	96427.4
7.30417	84947.2	87434.8	76769.2	96482.6
7.30833	85008.6	87495.9	76831.4	96537.8
7.3125	85070	87556.9	76893.6	96592.8
7.31667	85131.2	87617.8	76955.8	96647.8
7.32083	85192.5	87678.7	77017.9	96702.7
7.325	85253.6	87739.5	77079.9	96757.5
7.32917	85314.7	87800.3	77142	96812.2
7.33333	85375.7	87861	77204	96866.8
7.3375	85436.7	87921.6	77266	96921.4
7.34167	85497.6	87982.2	77327.9	96975.8
7.34583	85558.4	88042.7	77389.8	97030.2
7.35	85619.2	88103.2	77451.7	97084.5
7.35417	85679.9	88163.5	77513.5	97138.7
7.35833	85740.5	88223.8	77575.4	97192.8
7.3625	85801.1	88284.1	77637.1	97246.8
7.36667	85861.6	88344.3	77698.9	97300.8
7.37083	85922.1	88404.4	77760.6	97354.6
7.375	85982.5	88464.4	77822.3	97408.4
7.37917	86042.8	88524.4	77883.9	97462.1
7.38333	86103.1	88584.3	77945.5	97515.7
7.3875	86163.2	88644.2	78007.1	97569.2
7.39167	86223.4	88704	78068.7	97622.7
7.39583	86283.4	88763.7	78130.2	97676
7.4	86343.4	88823.3	78191.6	97729.3
7.40417	86403.4	88882.9	78253.1	97782.5
7.40833	86463.2	88942.4	78314.5	97835.6
7.4125	86523	89001.9	78375.9	97888.6
7.41667	86582.8	89061.3	78437.2	97941.5
7.42083	86642.4	89120.6	78498.5	97994.3
7.425	86702	89179.8	78559.8	98047.1
7.42917	86761.6	89239	78621	98099.8
7.43333	86821	89298.1	78682.2	98152.4
7.4375	86880.4	89357.2	78743.4	98204.9
7.44167	86939.8	89416.2	78804.5	98257.3
7.44583	86999	89475.1	78865.6	98309.6
7.45	87058.2	89533.9	78926.6	98361.9
7.45417	87117.4	89592.7	78987.7	98414
7.45833	87176.4	89651.4	79048.6	98466.1
7.4625	87235.4	89710.1	79109.6	98518.1
7.46667	87294.3	89768.6	79170.5	98570
7.47083	87353.2	89827.1	79231.4	98621.8
7.475	87412	89885.6	79292.2	98673.6
7.47917	87470.7	89943.9	79353	98725.2
7.48333	87529.4	90002.2	79413.8	98776.8
7.4875	87588	90060.5	79474.5	98828.3
7.49167	87646.5	90118.6	79535.2	98879.7
7.49583	87704.9	90176.7	79595.9	98931
7.5	87763.3	90234.7	79656.5	98982.3
7.50417	87821.6	90292.7	79717.1	99033.4
7.50833	87879.9	90350.6	79777.6	99084.5
7.5125	87938	90408.4	79838.1	99135.5
7.51667	87996.1	90466.1	79898.6	99186.4
7.52083	88054.2	90523.8	79959	99237.2
7.525	88112.1	90581.4	80019.4	99287.9
7.52917	88170	90638.9	80079.8	99338.6
7.53333	88227.9	90696.4	80140.1	99389.1
7.5375	88285.6	90753.8	80200.3	99439.6
7.54167	88343.3	90811.1	80260.6	99490
7.54583	88400.9	90868.4	80320.8	99540.3
7.55	88458.5	90925.6	80381	99590.5
7.55417	88515.9	90982.7	80441.1	99640.7
7.55833	88573.3	91039.7	80501.2	99690.7
7.5625	88630.7	91096.7	80561.2	99740.7
7.56667	88687.9	91153.6	80621.2	99790.6
7.57083	88745.1	91210.4	80681.2	99840.4
7.575	88802.2	91267.1	80741.1	99890.1
7.57917	88859.3	91323.8	80801	99939.7
7.58333	88916.2	91380.4	80860.9	99989.3
7.5875	88973.1	91437	80920.7	100039
7.59167	89030	91493.4	80980.4	100088
7.59583	89086.7	91549.8	81040.2	100137
7.6	89143.4	91606.2	81099.9	100187
7.60417	89200	91662.4	81159.5	100236
7.60833	89256.5	91718.6	81219.1	100285
7.6125	89313	91774.7	81278.7	100334
7.61667	89369.4	91830.7	81338.2	100383
7.62083	89425.7	91886.7	81397.7	100432
7.625	89482	91942.6	81457.2	100480
7.62917	89538.1	91998.4	81516.6	100529
7.63333	89594.2	92054.1	81576	100577
7.6375	89650.3	92109.8	81635.3	100626
7.64167	89706.2	92165.4	81694.6	100674
7.64583	89762.1	92220.9	81753.8	100723
7.65	89817.9	92276.3	81813	100771
7.65417	89873.7	92331.7	81872.2	100819
7.65833	89929.4	92387	81931.3	100867
7.6625	89985	92442.2	81990.4	100915
7.66667	90040.5	92497.4	82049.4	100963
7.67083	90096	92552.4	82108.4	101011
7.675	90151.4	92607.4	82167.4	101058
7.67917	90206.8	92662.4	82226.3	101106
7.68333	90262.1	92717.2	82285.1	101154
7.6875	90317.3	92772	82344	101201
7.69167	90372.4	92826.7	82402.8	101248
7.69583	90427.5	92881.3	82461.5	101296
7.7	90482.5	92935.9	82520.2	101343
7.70417	90537.5	92990.4	82578.9	101390
7.70833	90592.3	93044.8	82637.5	101437
7.7125	90647.1	93099.2	82696	101484
7.71667	90701.9	93153.4	82754.6	101531
7.72083	90756.6	93207.7	82813.1	101578
7.725	90811.2	93261.8	82871.5	101625
7.72917	90865.7	93315.9	82929.9	101671
7.73333	90920.2	93369.9	82988.2	101718
7.7375	90974.6	93423.8	83046.6	101764
7.74167	91028.9	93477.7	83104.8	101811
7.74583	91083.2	93531.5	83163	101857
7.75	91137.4	93585.2	83221.2	101903
7.75417	91191.5	93638.9	83279.4	101949
7.75833	91245.6	93692.5	83337.4	101995
7.7625	91299.6	93746	83395.5	102041
7.76667	91353.5	93799.5	83453.5	102087
7.77083	91407.3	93852.9	83511.4	102133
7.775	91461.1	93906.2	83569.4	102179
7.77917	91514.9	93959.4	83627.2	102225
7.78333	91568.5	94012.6	83685	102270
7.7875	91622.1	94065.7	83742.8	102316
7.79167	91675.6	94118.8	83800.6	102361
7.79583	91729.1	94171.8	83858.2	102406
7.8	91782.5	94224.7	83915.9	102452
7.80417	91835.8	94277.5	83973.5	102497
7.80833	91889	94330.3	84031	102542
7.8125	91942.2	94383	84088.5	102587
7.81667	91995.3	94435.6	84146	102632
7.82083	92048.4	94488.1	84203.4	102677
7.825	92101.3	94540.6	84260.8	102722
7.82917	92154.2	94593.1	84318.1	102766
7.83333	92207.1	94645.4	84375.4	102811
7.8375	92259.8	94697.7	84432.6	102855
7.84167	92312.5	94749.9	84489.8	102900
7.84583	92365.2	94802	84546.9	102944
7.85	92417.7	94854.1	84604	102988
7.85417	92470.2	94906.1	84661	103033
7.85833	92522.7	94958.1	84718	103077
7.8625	92575	95009.9	84775	103121
7.86667	92627.3	95061.7	84831.9	103165
7.87083	92679.5	95113.4	84888.7	103209
7.875	92731.7	95165.1	84945.5	103252
7.87917	92783.8	95216.7	85002.3	103296
7.88333	92835.8	95268.2	85059	103340
7.8875	92887.7	95319.7	85115.6	103383
7.89167	92939.6	95371	85172.3	103427
7.89583	92991.4	95422.3	85228.8	103470
7.9	93043.2	95473.6	85285.3	103513
7.90417	93094.8	95524.8	85341.8	103557
7.90833	93146.4	95575.9	85398.2	103600
7.9125	93198	95626.9	85454.6	103643
7.91667	93249.4	95677.9	85510.9	103686
7.92083	93300.8	95728.7	85567.2	103729
7.925	93352.2	95779.6	85623.4	103772
7.92917	93403.4	95830.3	85679.6	103814
7.93333	93454.6	95881	85735.7	103857
7.9375	93505.8	95931.6	85791.8	103900
7.94167	93556.8	95982.2	85847.8	103942
7.94583	93607.8	96032.6	85903.8	103985
7.95	93658.7	96083.1	85959.7	104027
7.95417	93709.6	96133.4	86015.6	104069
7.95833	93760.3	96183.7	86071.5	104111
7.9625	93811	96233.9	86127.2	104154
7.96667	93861.7	96284	86183	104196
7.97083	93912.3	96334	86238.6	104238
7.975	93962.8	96384	86294.3	104279
7.97917	94013.2	96434	86349.9	104321
7.98333	94063.6	96483.8	86405.4	104363
7.9875	94113.9	96533.6	86460.9	104405
7.99167	94164.1	96583.3	86516.3	104446
7.99583	94214.3	96632.9	86571.7	104488
8	94264.3	96682.5	86627	104529
8.00417	94314.4	96732	86682.3	104570
8.00833	94364.3	96781.4	86737.5	104612
8.0125	94414.2	96830.8	86792.7	104653
8.01667	94464	96880.1	86847.8	104694
8.02083	94513.8	96929.3	86902.9	104735
8.025	94563.5	96978.5	86957.9	104776
8.02917	94613.1	97027.6	87012.9	104817
8.03333	94662.6	97076.6	87067.8	104857
8.0375	94712.1	97125.5	87122.7	104898
8.04167	94761.5	97174.4	87177.5	104939
8.04583	94810.8	97223.2	87232.2	104979
8.05	94860.1	97272	87286.9	105020
8.05417	94909.3	97320.6	87341.6	105060
8.05833	94958.4	97369.2	87396.2	105100
8.0625	95007.5	97417.7	87450.8	105141
8.06667	95056.4	97466.2	87505.3	105181
8.07083	95105.4	97514.6	87559.7	105221
8.075	95154.2	97562.9	87614.1	105261
8.07917	95203	97611.2	87668.4	105301
8.08333	95251.7	97659.4	87722.7	105341
8.0875	95300.3	97707.5	87777	105380
8.09167	95348.9	97755.5	87831.1	105420
8.09583	95397.4	97803.5	87885.3	105460
8.1	95445.9	97851.4	87939.4	105499
8.10417	95494.2	97899.2	87993.4	105539
8.10833	95542.5	97947	88047.3	105578
8.1125	95590.8	97994.7	88101.3	105617
8.11667	95638.9	98042.3	88155.1	105656
8.12083	95687	98089.9	88208.9	105696
8.125	95735	98137.4	88262.7	105735
8.12917	95783	98184.8	88316.4	105774
8.13333	95830.9	98232.1	88370	105813
8.1375	95878.7	98279.4	88423.6	105851
8.14167	95926.4	98326.6	88477.2	105890
8.14583	95974.1	98373.8	88530.6	105929
8.15	96021.7	98420.8	88584.1	105967
8.15417	96069.3	98467.8	88637.4	106006
8.15833	96116.7	98514.8	88690.7	106044
8.1625	96164.1	98561.6	88744	106083
8.16667	96211.5	98608.4	88797.2	106121
8.17083	96258.7	98655.1	88850.4	106159
8.175	96305.9	98701.8	88903.5	106198
8.17917	96353.1	98748.4	88956.5	106236
8.18333	96400.1	98794.9	89009.5	106274
8.1875	96447.1	98841.3	89062.4	106312
8.19167	96494	98887.7	89115.3	106349
8.19583	96540.9	98934	89168.1	106387
8.2	96587.7	98980.3	89220.9	106425
8.20417	96634.4	99026.5	89273.6	106462
8.20833	96681	99072.6	89326.2	106500
8.2125	96727.6	99118.6	89378.8	106537
8.21667	96774.1	99164.6	89431.4	106575
8.22083	96820.6	99210.4	89483.8	106612
8.225	96866.9	99256.3	89536.3	106649
8.22917	96913.2	99302	89588.6	106687
8.23333	96959.5	99347.7	89640.9	106724
8.2375	97005.6	99393.3	89693.2	106761
8.24167	97051.7	99438.9	89745.4	106798
8.24583	97097.8	99484.4	89797.5	106835
8.25	97143.7	99529.8	89849.6	106871
8.25417	97189.6	99575.1	89901.6	106908
8.25833	97235.4	99620.4	89953.6	106945
8.2625	97281.2	99665.6	90005.5	106981
8.26667	97326.9	99710.7	90057.3	107018
8.27083	97372.5	99755.8	90109.1	107054
8.275	97418	99800.8	90160.9	107091
8.27917	97463.5	99845.7	90212.5	107127
8.28333	97508.9	99890.6	90264.2	107163
8.2875	97554.2	99935.4	90315.7	107199
8.29167	97599.5	99980.1	90367.2	107235
8.29583	97644.7	100025	90418.7	107271
8.3	97689.9	100069	90470.1	107307
8.30417	97734.9	100114	90521.4	107343
8.30833	97779.9	100158	90572.6	107379
8.3125	97824.9	100203	90623.9	107414
8.31667	97869.7	100247	90675	107450
8.32083	97914.5	100291	90726.1	107486
8.325	97959.2	100335	90777.1	107521
8.32917	98003.9	100380	90828.1	107557
8.33333	98048.5	100424	90879.1	107592
8.3375	98093	100468	90929.9	107627
8.34167	98137.4	100511	90980.8	107662
8.34583	98181.8	100555	91031.5	107697
8.35	98226.1	100599	91082.2	107732
8.35417	98270.4	100643	91132.9	107767
8.35833	98314.6	100686	91183.5	107802
8.3625	98358.7	100730	91234.1	107837
8.36667	98402.7	100773	91284.6	107872
8.37083	98446.7	100817	91335	107907
8.375	98490.6	100860	91385.4	107941
8.37917	98534.4	100903	91435.8	107976
8.38333	98578.2	100947	91486.1	108010
8.3875	98621.9	100990	91536.3	108044
8.39167	98665.5	101033	91586.5	108079
8.39583	98709.1	101076	91636.6	108113
8.4	98752.6	101119	91686.7	108147
8.40417	98796	101162	91736.7	108181
8.40833	98839.4	101205	91786.7	108215
8.4125	98882.7	101247	91836.6	108249
8.41667	98925.9	101290	91886.4	108283
8.42083	98969.1	101333	91936.2	108317
8.425	99012.2	101375	91986	108351
8.42917	99055.2	101418	92035.7	108384
8.43333	99098.1	101460	92085.3	108418
8.4375	99141	101502	92134.9	108452
8.44167	99183.9	101545	92184.4	108485
8.44583	99226.6	101587	92233.9	108518
8.45	99269.3	101629	92283.3	108552
8.45417	99311.9	101671	92332.7	108585
8.45833	99354.5	101713	92382	108618
8.4625	99396.9	101755	92431.3	108651
8.46667	99439.3	101797	92480.5	108684
8.47083	99481.7	101839	92529.6	108717
8.475	99524	101880	92578.7	108750
8.47917	99566.2	101922	92627.8	108783
8.48333	99608.3	101964	92676.8	108816
8.4875	99650.4	102005	92725.7	108849
8.49167	99692.4	102047	92774.6	108881
8.49583	99734.4	102088	92823.4	108914
8.5	99776.2	102129	92872.2	108946
8.50417	99818	102171	92920.9	108979
8.50833	99859.8	102212	92969.6	109011
8.5125	99901.5	102253	93018.2	109043
8.51667	99943.1	102294	93066.7	109076
8.52083	99984.6	102335	93115.2	109108
8.525	100026	102376	93163.7	109140
8.52917	100067	102417	93212.1	109172
8.53333	100109	102457	93260.4	109204
8.5375	100150	102498	93308.7	109236
8.54167	100191	102539	93356.9	109267
8.54583	100232	102579	93405.1	109299
8.55	100273	102620	93453.2	109331
8.55417	100315	102660	93501.2	109362
8.55833	100355	102701	93549.2	109394
8.5625	100396	102741	93597.2	109425
8.56667	100437	102781	93645.1	109457
8.57083	100478	102822	93692.9	109488
8.575	100519	102862	93740.7	109519
8.57917	100559	102902	93788.4	109551
8.58333	100600	102942	93836.1	109582
8.5875	100640	102982	93883.7	109613
8.59167	100681	103022	93931.3	109644
8.59583	100721	103061	93978.8	109675
8.6	100761	103101	94026.3	109706
8.60417	100801	103141	94073.7	109736
8.60833	100841	103180	94121	109767
8.6125	100882	103220	94168.3	109798
8.61667	100922	103259	94215.5	109828
8.62083	100962	103299	94262.7	109859
8.625	101001	103338	94309.8	109889
8.62917	101041	103377	94356.9	109920
8.63333	101081	103416	94403.9	109950
8.6375	101121	103456	94450.9	109981
8.64167	101160	103495	94497.8	110011
8.64583	101200	103534	94544.6	110041
8.65	101239	103573	94591.4	110071
8.65417	101279	103611	94638.1	110101
8.65833	101318	103650	94684.8	110131
8.6625	101357	103689	94731.5	110161
8.66667	101397	103728	94778	110191
8.67083	101436	103766	94824.5	110220
8.675	101475	103805	94871	110250
8.67917	101514	103843	94917.4	110280
8.68333	101553	103882	94963.8	110309
8.6875	101592	103920	95010	110339
8.69167	101630	103958	95056.3	110368
8.69583	101669	103997	95102.5	110398
8.7	101708	104035	95148.6	110427
8.70417	101747	104073	95194.7	110456
8.70833	101785	104111	95240.7	110485
8.7125	101824	104149	95286.7	110514
8.71667	101862	104187	95332.6	110543
8.72083	101900	104224	95378.4	110572
8.725	101939	104262	95424.2	110601
8.72917	101977	104300	95470	110630
8.73333	102015	104338	95515.6	110659
8.7375	102053	104375	95561.3	110688
8.74167	102091	104413	95606.8	110716
8.74583	102129	104450	95652.4	110745
8.75	102167	104487	95697.8	110774
8.75417	102205	104525	95743.2	110802
8.75833	102243	104562	95788.6	110830
8.7625	102281	104599	95833.9	110859
8.76667	102318	104636	95879.1	110887
8.77083	102356	104673	95924.3	110915
8.775	102393	104710	95969.4	110944
8.77917	102431	104747	96014.5	110972
8.78333	102468	104784	96059.5	111000
8.7875	102506	104821	96104.5	111028
8.79167	102543	104858	96149.4	111056
8.79583	102580	104894	96194.3	111084
8.8	102617	104931	96239.1	111111
8.80417	102654	104968	96283.8	111139
8.80833	102691	105004	96328.5	111167
8.8125	102728	105040	96373.1	111194
8.81667	102765	105077	96417.7	111222
8.82083	102802	105113	96462.2	111249
8.825	102839	105149	96506.7	111277
8.82917	102875	105186	96551.1	111304
8.83333	102912	105222	96595.4	111332
8.8375	102949	105258	96639.7	111359
8.84167	102985	105294	96684	111386
8.84583	103022	105330	96728.2	111413
8.85	103058	105365	96772.3	111440
8.85417	103094	105401	96816.4	111467
8.85833	103131	105437	96860.4	111494
8.8625	103167	105473	96904.4	111521
8.86667	103203	105508	96948.3	111548
8.87083	103239	105544	96992.1	111575
8.875	103275	105579	97035.9	111602
8.87917	103311	105615	97079.7	111628
8.88333	103347	105650	97123.4	111655
8.8875	103383	105685	97167	111681
8.89167	103418	105720	97210.6	111708
8.89583	103454	105756	97254.1	111734
8.9	103490	105791	97297.6	111761
8.90417	103525	105826	97341	111787
8.90833	103561	105861	97384.3	111813
8.9125	103596	105896	97427.6	111840
8.91667	103632	105931	97470.9	111866
8.92083	103667	105965	97514.1	111892
8.925	103702	106000	97557.2	111918
8.92917	103737	106035	97600.3	111944
8.93333	103772	106069	97643.3	111970
8.9375	103808	106104	97686.2	111996
8.94167	103843	106138	97729.2	112021
8.94583	103877	106173	97772	112047
8.95	103912	106207	97814.8	112073
8.95417	103947	106241	97857.6	112099
8.95833	103982	106276	97900.3	112124
8.9625	104017	106310	97942.9	112150
8.96667	104051	106344	97985.5	112175
8.97083	104086	106378	98028	112201
8.975	104120	106412	98070.5	112226
8.97917	104155	106446	98112.9	112251
8.98333	104189	106480	98155.2	112277
8.9875	104224	106514	98197.5	112302
8.99167	104258	106548	98239.8	112327
8.99583	104292	106581	98282	112352
9	104326	106615	98324.1	112377

## Sheet: Exp 2C (Fig S2b)
time	fit	val	LO	UP
1	6550.17	6921.14	6921.14	6921.14
1.00417	6565.42	6936.94	6934.13	6939.74
1.00833	6580.71	6952.77	6947.15	6958.39
1.0125	6596.03	6968.64	6960.19	6977.09
1.01667	6611.39	6984.54	6973.25	6995.84
1.02083	6626.78	7000.47	6986.34	7014.63
1.025	6642.2	7016.44	6999.45	7033.47
1.02917	6657.66	7032.44	7012.58	7052.36
1.03333	6673.15	7048.48	7025.74	7071.29
1.0375	6688.67	7064.55	7038.92	7090.27
1.04167	6704.23	7080.66	7052.12	7109.3
1.04583	6719.82	7096.8	7065.34	7128.38
1.05	6735.45	7112.97	7078.59	7147.51
1.05417	6751.11	7129.18	7091.87	7166.68
1.05833	6766.8	7145.43	7105.16	7185.91
1.0625	6782.53	7161.7	7118.48	7205.18
1.06667	6798.3	7178.02	7131.82	7224.5
1.07083	6814.1	7194.37	7145.19	7243.86
1.075	6829.93	7210.75	7158.58	7263.28
1.07917	6845.8	7227.17	7171.99	7282.75
1.08333	6861.7	7243.62	7185.42	7302.26
1.0875	6877.63	7260.11	7198.88	7321.82
1.09167	6893.61	7276.63	7212.37	7341.44
1.09583	6909.61	7293.19	7225.87	7361.1
1.1	6925.65	7309.79	7239.41	7380.81
1.10417	6941.73	7326.42	7252.96	7400.57
1.10833	6957.84	7343.08	7266.54	7420.38
1.1125	6973.99	7359.78	7280.14	7440.24
1.11667	6990.17	7376.52	7293.77	7460.15
1.12083	7006.39	7393.29	7307.42	7480.1
1.125	7022.64	7410.1	7321.09	7500.11
1.12917	7038.93	7426.94	7334.79	7520.17
1.13333	7055.25	7443.82	7348.51	7540.28
1.1375	7071.61	7460.73	7362.25	7560.44
1.14167	7088	7477.68	7376.02	7580.65
1.14583	7104.43	7494.67	7389.82	7600.91
1.15	7120.9	7511.69	7403.64	7621.21
1.15417	7137.4	7528.75	7417.48	7641.57
1.15833	7153.93	7545.84	7431.34	7661.99
1.1625	7170.51	7562.97	7445.23	7682.45
1.16667	7187.12	7580.14	7459.15	7702.96
1.17083	7203.76	7597.34	7473.09	7723.52
1.175	7220.44	7614.58	7487.05	7744.14
1.17917	7237.16	7631.86	7501.04	7764.8
1.18333	7253.91	7649.17	7515.05	7785.52
1.1875	7270.7	7666.52	7529.09	7806.29
1.19167	7287.53	7683.91	7543.15	7827.11
1.19583	7304.39	7701.33	7557.23	7847.98
1.2	7321.29	7718.79	7571.35	7868.91
1.20417	7338.22	7736.29	7585.48	7889.88
1.20833	7355.2	7753.82	7599.64	7910.91
1.2125	7372.2	7771.39	7613.82	7931.99
1.21667	7389.25	7789	7628.03	7953.12
1.22083	7406.33	7806.65	7642.27	7974.31
1.225	7423.45	7824.33	7656.52	7995.54
1.22917	7440.61	7842.05	7670.81	8016.83
1.23333	7457.8	7859.81	7685.12	8038.18
1.2375	7475.03	7877.6	7699.45	8059.57
1.24167	7492.3	7895.43	7713.81	8081.02
1.24583	7509.61	7913.3	7728.19	8102.52
1.25	7526.95	7931.21	7742.6	8124.08
1.25417	7544.33	7949.15	7757.03	8145.68
1.25833	7561.74	7967.14	7771.49	8167.35
1.2625	7579.2	7985.16	7785.97	8189.06
1.26667	7596.69	8003.22	7800.48	8210.83
1.27083	7614.22	8021.31	7815.01	8232.65
1.275	7631.79	8039.45	7829.57	8254.53
1.27917	7649.4	8057.62	7844.16	8276.46
1.28333	7667.04	8075.83	7858.77	8298.44
1.2875	7684.72	8094.08	7873.4	8320.48
1.29167	7702.44	8112.37	7888.06	8342.57
1.29583	7720.2	8130.69	7902.75	8364.72
1.3	7737.99	8149.06	7917.46	8386.92
1.30417	7755.83	8167.46	7932.19	8409.17
1.30833	7773.7	8185.9	7946.96	8431.48
1.3125	7791.61	8204.38	7961.74	8453.85
1.31667	7809.56	8222.9	7976.56	8476.27
1.32083	7827.55	8241.46	7991.4	8498.75
1.325	7845.57	8260.06	8006.26	8521.28
1.32917	7863.64	8278.69	8021.15	8543.86
1.33333	7881.74	8297.37	8036.07	8566.5
1.3375	7899.89	8316.08	8051.01	8589.2
1.34167	7918.07	8334.83	8065.98	8611.95
1.34583	7936.29	8353.62	8080.97	8634.76
1.35	7954.55	8372.45	8095.99	8657.63
1.35417	7972.84	8391.33	8111.03	8680.55
1.35833	7991.18	8410.24	8126.1	8703.52
1.3625	8009.56	8429.18	8141.2	8726.56
1.36667	8027.98	8448.17	8156.33	8749.64
1.37083	8046.43	8467.2	8171.47	8772.79
1.375	8064.93	8486.27	8186.65	8795.99
1.37917	8083.46	8505.38	8201.85	8819.25
1.38333	8102.03	8524.53	8217.08	8842.56
1.3875	8120.65	8543.71	8232.33	8865.94
1.39167	8139.3	8562.94	8247.61	8889.37
1.39583	8157.99	8582.21	8262.92	8912.85
1.4	8176.73	8601.52	8278.25	8936.4
1.40417	8195.5	8620.87	8293.61	8960
1.40833	8214.31	8640.26	8309	8983.65
1.4125	8233.17	8659.68	8324.41	9007.37
1.41667	8252.06	8679.15	8339.85	9031.14
1.42083	8270.99	8698.66	8355.32	9054.97
1.425	8289.97	8718.21	8370.81	9078.86
1.42917	8308.98	8737.8	8386.33	9102.81
1.43333	8328.04	8757.43	8401.87	9126.82
1.4375	8347.13	8777.11	8417.44	9150.88
1.44167	8366.27	8796.82	8433.04	9175
1.44583	8385.44	8816.57	8448.67	9199.18
1.45	8404.66	8836.37	8464.32	9223.42
1.45417	8423.92	8856.2	8480	9247.72
1.45833	8443.22	8876.08	8495.71	9272.08
1.4625	8462.55	8896	8511.44	9296.49
1.46667	8481.94	8915.96	8527.2	9320.97
1.47083	8501.36	8935.96	8542.99	9345.5
1.475	8520.82	8956	8558.8	9370.09
1.47917	8540.32	8976.08	8574.64	9394.74
1.48333	8559.87	8996.21	8590.51	9419.46
1.4875	8579.45	9016.37	8606.41	9444.23
1.49167	8599.08	9036.58	8622.33	9469.06
1.49583	8618.75	9056.83	8638.28	9493.95
1.5	8638.46	9077.12	8654.25	9518.9
1.50417	8658.22	9097.45	8670.26	9543.91
1.50833	8678.01	9117.83	8686.29	9568.98
1.5125	8697.85	9138.24	8702.35	9594.11
1.51667	8717.72	9158.7	8718.44	9619.31
1.52083	8737.64	9179.2	8734.55	9644.56
1.525	8757.61	9199.75	8750.69	9669.87
1.52917	8777.61	9220.33	8766.86	9695.25
1.53333	8797.66	9240.96	8783.06	9720.68
1.5375	8817.74	9261.63	8799.28	9746.18
1.54167	8837.87	9282.34	8815.53	9771.73
1.54583	8858.05	9303.1	8831.81	9797.35
1.55	8878.26	9323.9	8848.12	9823.03
1.55417	8898.52	9344.74	8864.46	9848.77
1.55833	8918.82	9365.62	8880.82	9874.57
1.5625	8939.16	9386.55	8897.21	9900.44
1.56667	8959.55	9407.51	8913.63	9926.36
1.57083	8979.98	9428.53	8930.07	9952.35
1.575	9000.45	9449.58	8946.55	9978.4
1.57917	9020.97	9470.68	8963.05	10004.5
1.58333	9041.52	9491.82	8979.58	10030.7
1.5875	9062.12	9513	8996.14	10056.9
1.59167	9082.77	9534.23	9012.73	10083.2
1.59583	9103.45	9555.5	9029.34	10109.6
1.6	9124.18	9576.82	9045.98	10136
1.60417	9144.96	9598.17	9062.65	10162.5
1.60833	9165.77	9619.58	9079.35	10189
1.6125	9186.64	9641.02	9096.08	10215.7
1.61667	9207.54	9662.51	9112.84	10242.3
1.62083	9228.49	9684.04	9129.62	10269.1
1.625	9249.48	9705.62	9146.44	10295.9
1.62917	9270.51	9727.24	9163.28	10322.7
1.63333	9291.59	9748.9	9180.15	10349.7
1.6375	9312.72	9770.61	9197.04	10376.7
1.64167	9333.88	9792.36	9213.97	10403.7
1.64583	9355.1	9814.16	9230.93	10430.8
1.65	9376.35	9836	9247.91	10458
1.65417	9397.65	9857.89	9264.92	10485.3
1.65833	9418.99	9879.82	9281.97	10512.6
1.6625	9440.38	9901.79	9299.04	10540
1.66667	9461.82	9923.81	9316.14	10567.4
1.67083	9483.29	9945.87	9333.26	10594.9
1.675	9504.82	9967.98	9350.42	10622.5
1.67917	9526.38	9990.13	9367.61	10650.1
1.68333	9547.99	10012.3	9384.82	10677.8
1.6875	9569.65	10034.6	9402.07	10705.6
1.69167	9591.35	10056.9	9419.34	10733.4
1.69583	9613.1	10079.2	9436.64	10761.3
1.7	9634.89	10101.6	9453.97	10789.3
1.70417	9656.73	10124	9471.33	10817.3
1.70833	9678.61	10146.5	9488.72	10845.4
1.7125	9700.53	10169	9506.14	10873.6
1.71667	9722.51	10191.5	9523.59	10901.8
1.72083	9744.52	10214.1	9541.06	10930.1
1.725	9766.59	10236.8	9558.57	10958.5
1.72917	9788.7	10259.5	9576.11	10986.9
1.73333	9810.85	10282.2	9593.67	11015.4
1.7375	9833.05	10305	9611.27	11043.9
1.74167	9855.3	10327.8	9628.89	11072.6
1.74583	9877.59	10350.7	9646.55	11101.3
1.75	9899.92	10373.7	9664.23	11130
1.75417	9922.31	10396.6	9681.94	11158.8
1.75833	9944.74	10419.6	9699.69	11187.7
1.7625	9967.21	10442.7	9717.46	11216.7
1.76667	9989.74	10465.8	9735.26	11245.7
1.77083	10012.3	10489	9753.09	11274.8
1.775	10034.9	10512.2	9770.95	11304
1.77917	10057.6	10535.4	9788.85	11333.2
1.78333	10080.3	10558.7	9806.77	11362.5
1.7875	10103	10582.1	9824.72	11391.9
1.79167	10125.8	10605.4	9842.7	11421.3
1.79583	10148.7	10628.9	9860.71	11450.8
1.8	10171.6	10652.4	9878.75	11480.4
1.80417	10194.5	10675.9	9896.83	11510
1.80833	10217.5	10699.5	9914.93	11539.7
1.8125	10240.6	10723.1	9933.06	11569.5
1.81667	10263.6	10746.8	9951.22	11599.4
1.82083	10286.8	10770.5	9969.42	11629.3
1.825	10309.9	10794.2	9987.64	11659.3
1.82917	10333.2	10818.1	10005.9	11689.3
1.83333	10356.4	10841.9	10024.2	11719.4
1.8375	10379.8	10865.8	10042.5	11749.6
1.84167	10403.1	10889.8	10060.8	11779.9
1.84583	10426.5	10913.8	10079.2	11810.2
1.85	10450	10937.8	10097.6	11840.6
1.85417	10473.5	10961.9	10116.1	11871.1
1.85833	10497.1	10986.1	10134.5	11901.6
1.8625	10520.7	11010.3	10153	11932.2
1.86667	10544.3	11034.5	10171.5	11962.9
1.87083	10568	11058.8	10190.1	11993.6
1.875	10591.8	11083.1	10208.7	12024.5
1.87917	10615.6	11107.5	10227.3	12055.4
1.88333	10639.4	11131.9	10246	12086.3
1.8875	10663.3	11156.4	10264.6	12117.3
1.89167	10687.3	11181	10283.4	12148.4
1.89583	10711.3	11205.5	10302.1	12179.6
1.9	10735.3	11230.2	10320.9	12210.9
1.90417	10759.4	11254.8	10339.7	12242.2
1.90833	10783.5	11279.6	10358.5	12273.6
1.9125	10807.7	11304.3	10377.4	12305
1.91667	10832	11329.2	10396.3	12336.6
1.92083	10856.2	11354	10415.2	12368.2
1.925	10880.6	11379	10434.2	12399.8
1.92917	10905	11403.9	10453.2	12431.6
1.93333	10929.4	11428.9	10472.2	12463.4
1.9375	10953.9	11454	10491.3	12495.3
1.94167	10978.4	11479.1	10510.3	12527.2
1.94583	11003	11504.3	10529.5	12559.3
1.95	11027.6	11529.5	10548.6	12591.4
1.95417	11052.3	11554.8	10567.8	12623.6
1.95833	11077	11580.1	10587	12655.8
1.9625	11101.8	11605.5	10606.3	12688.1
1.96667	11126.6	11630.9	10625.5	12720.5
1.97083	11151.5	11656.3	10644.8	12753
1.975	11176.4	11681.8	10664.2	12785.6
1.97917	11201.4	11707.4	10683.5	12818.2
1.98333	11226.4	11733	10703	12850.9
1.9875	11251.5	11758.7	10722.4	12883.6
1.99167	11276.7	11784.4	10741.9	12916.5
1.99583	11301.8	11810.2	10761.4	12949.4
2	11327.1	11836	10780.9	12982.4
2.00417	11352.4	11861.8	10800.4	13015.4
2.00833	11377.7	11887.8	10820	13048.6
2.0125	11403.1	11913.7	10839.7	13081.8
2.01667	11428.5	11939.7	10859.3	13115
2.02083	11454	11965.8	10879	13148.4
2.025	11479.5	11991.9	10898.7	13181.8
2.02917	11505.1	12018.1	10918.5	13215.3
2.03333	11530.7	12044.3	10938.3	13248.9
2.0375	11556.4	12070.6	10958.1	13282.6
2.04167	11582.2	12096.9	10978	13316.3
2.04583	11608	12123.3	10997.9	13350.1
2.05	11633.8	12149.7	11017.8	13384
2.05417	11659.7	12176.2	11037.7	13418
2.05833	11685.6	12202.7	11057.7	13452
2.0625	11711.6	12229.3	11077.7	13486.1
2.06667	11737.7	12255.9	11097.8	13520.3
2.07083	11763.8	12282.6	11117.8	13554.5
2.075	11789.9	12309.3	11138	13588.9
2.07917	11816.1	12336.1	11158.1	13623.3
2.08333	11842.4	12363	11178.3	13657.7
2.0875	11868.7	12389.8	11198.5	13692.3
2.09167	11895.1	12416.8	11218.7	13726.9
2.09583	11921.5	12443.8	11239	13761.6
2.1	11947.9	12470.8	11259.3	13796.3
2.10417	11974.4	12497.9	11279.7	13831.2
2.10833	12001	12525.1	11300.1	13866.1
2.1125	12027.6	12552.2	11320.5	13901.1
2.11667	12054.3	12579.5	11340.9	13936.1
2.12083	12081	12606.8	11361.4	13971.2
2.125	12107.8	12634.1	11381.9	14006.4
2.12917	12134.6	12661.5	11402.4	14041.7
2.13333	12161.4	12689	11423	14077.1
2.1375	12188.3	12716.4	11443.6	14112.5
2.14167	12215.3	12744	11464.3	14148
2.14583	12242.3	12771.6	11484.9	14183.6
2.15	12269.4	12799.2	11505.6	14219.2
2.15417	12296.5	12826.9	11526.4	14254.9
2.15833	12323.7	12854.7	11547.2	14290.7
2.1625	12350.9	12882.4	11568	14326.6
2.16667	12378.1	12910.3	11588.8	14362.6
2.17083	12405.5	12938.2	11609.7	14398.6
2.175	12432.8	12966.1	11630.6	14434.7
2.17917	12460.2	12994.1	11651.5	14470.9
2.18333	12487.7	13022.2	11672.5	14507.1
2.1875	12515.2	13050.3	11693.4	14543.4
2.19167	12542.8	13078.4	11714.5	14579.9
2.19583	12570.5	13106.6	11735.5	14616.3
2.2	12598.1	13134.9	11756.6	14652.9
2.20417	12625.9	13163.2	11777.8	14689.5
2.20833	12653.7	13191.6	11798.9	14726.3
2.2125	12681.5	13220	11820.1	14763.1
2.21667	12709.4	13248.4	11841.3	14799.9
2.22083	12737.3	13277	11862.6	14836.9
2.225	12765.3	13305.5	11883.9	14873.9
2.22917	12793.4	13334.2	11905.2	14911
2.23333	12821.5	13362.8	11926.5	14948.2
2.2375	12849.6	13391.6	11947.9	14985.5
2.24167	12877.9	13420.3	11969.4	15022.8
2.24583	12906.1	13449.2	11990.8	15060.3
2.25	12934.4	13478.1	12012.3	15097.8
2.25417	12962.8	13507	12033.8	15135.3
2.25833	12991.2	13536	12055.4	15173
2.2625	13019.7	13565	12077	15210.7
2.26667	13048.2	13594.1	12098.6	15248.6
2.27083	13076.8	13623.3	12120.2	15286.5
2.275	13105.5	13652.5	12141.9	15324.5
2.27917	13134.2	13681.8	12163.6	15362.5
2.28333	13162.9	13711.1	12185.4	15400.7
2.2875	13191.7	13740.5	12207.2	15438.9
2.29167	13220.6	13769.9	12229	15477.2
2.29583	13249.5	13799.4	12250.9	15515.6
2.3	13278.5	13828.9	12272.7	15554.1
2.30417	13307.5	13858.5	12294.7	15592.6
2.30833	13336.6	13888.1	12316.6	15631.2
2.3125	13365.7	13917.8	12338.6	15670
2.31667	13394.9	13947.6	12360.6	15708.8
2.32083	13424.1	13977.4	12382.7	15747.6
2.325	13453.4	14007.2	12404.8	15786.6
2.32917	13482.8	14037.2	12426.9	15825.6
2.33333	13512.2	14067.1	12449.1	15864.8
2.3375	13541.7	14097.2	12471.3	15904
2.34167	13571.2	14127.3	12493.5	15943.3
2.34583	13600.8	14157.4	12515.8	15982.6
2.35	13630.4	14187.6	12538.1	16022.1
2.35417	13660.1	14217.8	12560.4	16061.6
2.35833	13689.9	14248.1	12582.8	16101.3
2.3625	13719.7	14278.5	12605.2	16141
2.36667	13749.5	14308.9	12627.6	16180.8
2.37083	13779.5	14339.4	12650.1	16220.6
2.375	13809.4	14369.9	12672.6	16260.6
2.37917	13839.5	14400.5	12695.2	16300.6
2.38333	13869.6	14431.2	12717.8	16340.8
2.3875	13899.7	14461.9	12740.4	16381
2.39167	13929.9	14492.6	12763	16421.3
2.39583	13960.2	14523.4	12785.7	16461.6
2.4	13990.5	14554.3	12808.4	16502.1
2.40417	14020.9	14585.2	12831.2	16542.7
2.40833	14051.3	14616.2	12854	16583.3
2.4125	14081.8	14647.3	12876.8	16624
2.41667	14112.4	14678.4	12899.7	16664.8
2.42083	14143	14709.5	12922.6	16705.7
2.425	14173.6	14740.7	12945.5	16746.7
2.42917	14204.4	14772	12968.5	16787.8
2.43333	14235.1	14803.3	12991.5	16828.9
2.4375	14266	14834.7	13014.5	16870.1
2.44167	14296.9	14866.2	13037.6	16911.5
2.44583	14327.8	14897.7	13060.7	16952.9
2.45	14358.9	14929.2	13083.9	16994.4
2.45417	14389.9	14960.9	13107.1	17036
2.45833	14421.1	14992.5	13130.3	17077.6
2.4625	14452.3	15024.3	13153.5	17119.4
2.46667	14483.5	15056.1	13176.8	17161.2
2.47083	14514.8	15087.9	13200.2	17203.2
2.475	14546.2	15119.8	13223.5	17245.2
2.47917	14577.6	15151.8	13246.9	17287.3
2.48333	14609.1	15183.8	13270.4	17329.5
2.4875	14640.7	15215.9	13293.9	17371.7
2.49167	14672.3	15248.1	13317.4	17414.1
2.49583	14703.9	15280.3	13340.9	17456.6
2.5	14735.7	15312.5	13364.5	17499.1
2.50417	14767.4	15344.8	13388.1	17541.7
2.50833	14799.3	15377.2	13411.8	17584.5
2.5125	14831.2	15409.7	13435.5	17627.3
2.51667	14863.2	15442.2	13459.2	17670.2
2.52083	14895.2	15474.7	13483	17713.1
2.525	14927.3	15507.3	13506.8	17756.2
2.52917	14959.4	15540	13530.7	17799.4
2.53333	14991.6	15572.8	13554.5	17842.6
2.5375	15023.9	15605.6	13578.5	17886
2.54167	15056.2	15638.4	13602.4	17929.4
2.54583	15088.6	15671.3	13626.4	17972.9
2.55	15121.1	15704.3	13650.4	18016.5
2.55417	15153.6	15737.4	13674.5	18060.2
2.55833	15186.2	15770.5	13698.6	18104
2.5625	15218.8	15803.6	13722.7	18147.9
2.56667	15251.5	15836.8	13746.9	18191.8
2.57083	15284.3	15870.1	13771.1	18235.9
2.575	15317.1	15903.5	13795.4	18280
2.57917	15350	15936.9	13819.7	18324.3
2.58333	15382.9	15970.3	13844	18368.6
2.5875	15415.9	16003.8	13868.4	18413
2.59167	15449	16037.4	13892.8	18457.5
2.59583	15482.1	16071.1	13917.2	18502.1
2.6	15515.3	16104.8	13941.7	18546.8
2.60417	15548.5	16138.5	13966.2	18591.6
2.60833	15581.8	16172.4	13990.8	18636.5
2.6125	15615.2	16206.3	14015.4	18681.4
2.61667	15648.6	16240.2	14040	18726.5
2.62083	15682.1	16274.2	14064.7	18771.6
2.625	15715.7	16308.3	14089.4	18816.8
2.62917	15749.3	16342.4	14114.2	18862.2
2.63333	15783	16376.6	14139	18907.6
2.6375	15816.8	16410.9	14163.8	18953.1
2.64167	15850.6	16445.2	14188.6	18998.7
2.64583	15884.4	16479.6	14213.5	19044.4
2.65	15918.4	16514	14238.5	19090.1
2.65417	15952.4	16548.5	14263.5	19136
2.65833	15986.4	16583.1	14288.5	19182
2.6625	16020.6	16617.7	14313.5	19228
2.66667	16054.7	16652.4	14338.6	19274.2
2.67083	16089	16687.2	14363.8	19320.4
2.675	16123.3	16722	14388.9	19366.8
2.67917	16157.7	16756.9	14414.1	19413.2
2.68333	16192.1	16791.8	14439.4	19459.7
2.6875	16226.6	16826.8	14464.7	19506.3
2.69167	16261.2	16861.9	14490	19553
2.69583	16295.8	16897	14515.4	19599.8
2.7	16330.5	16932.2	14540.8	19646.7
2.70417	16365.3	16967.5	14566.2	19693.7
2.70833	16400.1	17002.8	14591.7	19740.8
2.7125	16435	17038.2	14617.2	19787.9
2.71667	16469.9	17073.6	14642.8	19835.2
2.72083	16504.9	17109.1	14668.4	19882.5
2.725	16540	17144.7	14694	19930
2.72917	16575.2	17180.3	14719.7	19977.5
2.73333	16610.4	17216	14745.4	20025.2
2.7375	16645.6	17251.8	14771.2	20072.9
2.74167	16681	17287.6	14797	20120.7
2.74583	16716.4	17323.5	14822.8	20168.6
2.75	16751.8	17359.4	14848.7	20216.6
2.75417	16787.4	17395.4	14874.6	20264.7
2.75833	16823	17431.5	14900.6	20312.9
2.7625	16858.6	17467.7	14926.6	20361.2
2.76667	16894.3	17503.9	14952.6	20409.6
2.77083	16930.1	17540.1	14978.7	20458.1
2.775	16966	17576.5	15004.8	20506.6
2.77917	17001.9	17612.9	15031	20555.3
2.78333	17037.9	17649.3	15057.2	20604.1
2.7875	17073.9	17685.9	15083.4	20652.9
2.79167	17110	17722.4	15109.7	20701.9
2.79583	17146.2	17759.1	15136	20750.9
2.8	17182.5	17795.8	15162.3	20800
2.80417	17218.8	17832.6	15188.7	20849.3
2.80833	17255.1	17869.4	15215.2	20898.6
2.8125	17291.6	17906.4	15241.7	20948
2.81667	17328.1	17943.3	15268.2	20997.5
2.82083	17364.6	17980.4	15294.7	21047.1
2.825	17401.3	18017.5	15321.3	21096.8
2.82917	17438	18054.7	15348	21146.6
2.83333	17474.8	18091.9	15374.6	21196.5
2.8375	17511.6	18129.2	15401.4	21246.5
2.84167	17548.5	18166.5	15428.1	21296.6
2.84583	17585.4	18204	15454.9	21346.8
2.85	17622.5	18241.5	15481.8	21397
2.85417	17659.6	18279	15508.6	21447.4
2.85833	17696.7	18316.7	15535.6	21497.9
2.8625	17734	18354.3	15562.5	21548.4
2.86667	17771.3	18392.1	15589.5	21599.1
2.87083	17808.6	18429.9	15616.6	21649.8
2.875	17846.1	18467.8	15643.7	21700.7
2.87917	17883.6	18505.8	15670.8	21751.6
2.88333	17921.1	18543.8	15697.9	21802.6
2.8875	17958.7	18581.9	15725.2	21853.8
2.89167	17996.4	18620	15752.4	21905
2.89583	18034.2	18658.2	15779.7	21956.3
2.9	18072	18696.5	15807	22007.7
2.90417	18109.9	18734.8	15834.4	22059.2
2.90833	18147.9	18773.2	15861.8	22110.9
2.9125	18185.9	18811.7	15889.3	22162.6
2.91667	18224	18850.3	15916.8	22214.4
2.92083	18262.2	18888.9	15944.3	22266.2
2.925	18300.4	18927.5	15971.9	22318.2
2.92917	18338.7	18966.3	15999.5	22370.3
2.93333	18377.1	19005.1	16027.2	22422.5
2.9375	18415.5	19044	16054.9	22474.8
2.94167	18454	19082.9	16082.6	22527.2
2.94583	18492.5	19121.9	16110.4	22579.6
2.95	18531.2	19161	16138.2	22632.2
2.95417	18569.9	19200.1	16166.1	22684.9
2.95833	18608.6	19239.3	16194	22737.6
2.9625	18647.5	19278.6	16221.9	22790.5
2.96667	18686.4	19317.9	16249.9	22843.4
2.97083	18725.4	19357.3	16278	22896.5
2.975	18764.4	19396.8	16306	22949.6
2.97917	18803.5	19436.3	16334.2	23002.8
2.98333	18842.7	19475.9	16362.3	23056.2
2.9875	18881.9	19515.6	16390.5	23109.6
2.99167	18921.2	19555.3	16418.8	23163.1
2.99583	18960.6	19595.1	16447.1	23216.8
3	19000	19635	16475.4	23270.5
3.00417	19039.6	19674.9	16503.7	23324.3
3.00833	19079.1	19714.9	16532.2	23378.2
3.0125	19118.8	19755	16560.6	23432.2
3.01667	19158.5	19795.1	16589.1	23486.3
3.02083	19198.3	19835.3	16617.6	23540.5
3.025	19238.1	19875.6	16646.2	23594.8
3.02917	19278.1	19915.9	16674.9	23649.2
3.03333	19318	19956.3	16703.5	23703.7
3.0375	19358.1	19996.8	16732.2	23758.3
3.04167	19398.2	20037.3	16761	23813
3.04583	19438.4	20077.9	16789.8	23867.8
3.05	19478.7	20118.6	16818.6	23922.6
3.05417	19519	20159.3	16847.5	23977.6
3.05833	19559.4	20200.1	16876.4	24032.7
3.0625	19599.9	20241	16905.4	24087.8
3.06667	19640.4	20282	16934.4	24143.1
3.07083	19681	20323	16963.4	24198.5
3.075	19721.7	20364	16992.5	24253.9
3.07917	19762.4	20405.2	17021.6	24309.5
3.08333	19803.3	20446.4	17050.8	24365.1
3.0875	19844.1	20487.7	17080	24420.9
3.09167	19885.1	20529	17109.3	24476.7
3.09583	19926.1	20570.4	17138.6	24532.6
3.1	19967.2	20611.9	17167.9	24588.7
3.10417	20008.4	20653.5	17197.3	24644.8
3.10833	20049.6	20695.1	17226.7	24701
3.1125	20090.9	20736.8	17256.2	24757.3
3.11667	20132.2	20778.5	17285.7	24813.8
3.12083	20173.7	20820.3	17315.3	24870.3
3.125	20215.2	20862.2	17344.9	24926.9
3.12917	20256.7	20904.2	17374.5	24983.6
3.13333	20298.4	20946.2	17404.2	25040.4
3.1375	20340.1	20988.3	17434	25097.3
3.14167	20381.9	21030.4	17463.7	25154.3
3.14583	20423.7	21072.7	17493.6	25211.4
3.15	20465.6	21115	17523.4	25268.6
3.15417	20507.6	21157.3	17553.3	25325.9
3.15833	20549.7	21199.7	17583.3	25383.3
3.1625	20591.8	21242.2	17613.3	25440.8
3.16667	20634	21284.8	17643.3	25498.3
3.17083	20676.3	21327.4	17673.4	25556
3.175	20718.6	21370.1	17703.5	25613.8
3.17917	20761	21412.9	17733.7	25671.7
3.18333	20803.5	21455.8	17763.9	25729.6
3.1875	20846	21498.7	17794.1	25787.7
3.19167	20888.6	21541.6	17824.4	25845.8
3.19583	20931.3	21584.7	17854.8	25904.1
3.2	20974	21627.8	17885.1	25962.4
3.20417	21016.9	21671	17915.6	26020.9
3.20833	21059.8	21714.2	17946	26079.4
3.2125	21102.7	21757.5	17976.5	26138.1
3.21667	21145.7	21800.9	18007.1	26196.8
3.22083	21188.8	21844.4	18037.7	26255.6
3.225	21232	21887.9	18068.3	26314.5
3.22917	21275.3	21931.5	18099	26373.6
3.23333	21318.6	21975.1	18129.8	26432.7
3.2375	21361.9	22018.9	18160.5	26491.9
3.24167	21405.4	22062.7	18191.3	26551.2
3.24583	21448.9	22106.5	18222.2	26610.6
3.25	21492.5	22150.5	18253.1	26670.1
3.25417	21536.2	22194.5	18284.1	26729.7
3.25833	21579.9	22238.5	18315.1	26789.4
3.2625	21623.7	22282.7	18346.1	26849.2
3.26667	21667.6	22326.9	18377.2	26909.1
3.27083	21711.5	22371.1	18408.3	26969.1
3.275	21755.5	22415.5	18439.5	27029.1
3.27917	21799.6	22459.9	18470.7	27089.3
3.28333	21843.7	22504.4	18501.9	27149.6
3.2875	21888	22548.9	18533.2	27210
3.29167	21932.2	22593.6	18564.6	27270.4
3.29583	21976.6	22638.2	18596	27331
3.3	22021	22683	18627.4	27391.6
3.30417	22065.5	22727.8	18658.9	27452.4
3.30833	22110.1	22772.7	18690.4	27513.2
3.3125	22154.8	22817.7	18722	27574.2
3.31667	22199.5	22862.7	18753.6	27635.2
3.32083	22244.2	22907.8	18785.2	27696.3
3.325	22289.1	22953	18816.9	27757.5
3.32917	22334	22998.2	18848.7	27818.9
3.33333	22379	23043.5	18880.5	27880.3
3.3375	22424.1	23088.9	18912.3	27941.8
3.34167	22469.2	23134.3	18944.2	28003.4
3.34583	22514.4	23179.9	18976.1	28065.1
3.35	22559.7	23225.4	19008.1	28126.9
3.35417	22605	23271.1	19040.1	28188.8
3.35833	22650.4	23316.8	19072.1	28250.8
3.3625	22695.9	23362.6	19104.2	28312.8
3.36667	22741.5	23408.5	19136.4	28375
3.37083	22787.1	23454.4	19168.6	28437.3
3.375	22832.8	23500.4	19200.8	28499.6
3.37917	22878.6	23546.4	19233.1	28562.1
3.38333	22924.4	23592.6	19265.4	28624.7
3.3875	22970.3	23638.8	19297.8	28687.3
3.39167	23016.3	23685.1	19330.2	28750.1
3.39583	23062.4	23731.4	19362.6	28812.9
3.4	23108.5	23777.8	19395.1	28875.8
3.40417	23154.7	23824.3	19427.7	28938.8
3.40833	23200.9	23870.8	19460.3	29002
3.4125	23247.3	23917.4	19492.9	29065.2
3.41667	23293.7	23964.1	19525.6	29128.5
3.42083	23340.1	24010.9	19558.3	29191.9
3.425	23386.7	24057.7	19591.1	29255.4
3.42917	23433.3	24104.6	19623.9	29319
3.43333	23480	24151.6	19656.8	29382.7
3.4375	23526.7	24198.6	19689.7	29446.4
3.44167	23573.6	24245.7	19722.6	29510.3
3.44583	23620.5	24292.9	19755.6	29574.3
3.45	23667.4	24340.1	19788.6	29638.3
3.45417	23714.5	24387.4	19821.7	29702.5
3.45833	23761.6	24434.8	19854.9	29766.7
3.4625	23808.8	24482.2	19888	29831.1
3.46667	23856	24529.7	19921.3	29895.5
3.47083	23903.3	24577.3	19954.5	29960
3.475	23950.7	24625	19987.8	30024.7
3.47917	23998.2	24672.7	20021.2	30089.4
3.48333	24045.7	24720.5	20054.6	30154.2
3.4875	24093.3	24768.3	20088	30219.1
3.49167	24141	24816.3	20121.5	30284.1
3.49583	24188.7	24864.3	20155	30349.2
3.5	24236.6	24912.3	20188.6	30414.3
3.50417	24284.4	24960.5	20222.3	30479.6
3.50833	24332.4	25008.7	20255.9	30545
3.5125	24380.4	25056.9	20289.6	30610.4
3.51667	24428.5	25105.3	20323.4	30676
3.52083	24476.7	25153.7	20357.2	30741.6
3.525	24524.9	25202.2	20391.1	30807.3
3.52917	24573.3	25250.7	20425	30873.2
3.53333	24621.6	25299.3	20458.9	30939.1
3.5375	24670.1	25348	20492.9	31005.1
3.54167	24718.6	25396.8	20526.9	31071.2
3.54583	24767.2	25445.6	20561	31137.4
3.55	24815.9	25494.5	20595.1	31203.7
3.55417	24864.6	25543.5	20629.3	31270
3.55833	24913.4	25592.5	20663.5	31336.5
3.5625	24962.3	25641.6	20697.8	31403.1
3.56667	25011.2	25690.8	20732.1	31469.7
3.57083	25060.2	25740	20766.4	31536.5
3.575	25109.3	25789.3	20800.8	31603.3
3.57917	25158.5	25838.7	20835.3	31670.2
3.58333	25207.7	25888.1	20869.7	31737.2
3.5875	25257	25937.6	20904.3	31804.3
3.59167	25306.4	25987.2	20938.9	31871.5
3.59583	25355.8	26036.9	20973.5	31938.8
3.6	25405.3	26086.6	21008.2	32006.2
3.60417	25454.9	26136.4	21042.9	32073.7
3.60833	25504.6	26186.2	21077.6	32141.2
3.6125	25554.3	26236.1	21112.4	32208.9
3.61667	25604.1	26286.1	21147.3	32276.6
3.62083	25654	26336.2	21182.2	32344.4
3.625	25703.9	26386.3	21217.1	32412.4
3.62917	25753.9	26436.5	21252.1	32480.4
3.63333	25804	26486.8	21287.2	32548.5
3.6375	25854.1	26537.1	21322.2	32616.7
3.64167	25904.3	26587.6	21357.4	32684.9
3.64583	25954.6	26638	21392.5	32753.3
3.65	26005	26688.6	21427.8	32821.8
3.65417	26055.4	26739.2	21463	32890.3
3.65833	26105.9	26789.9	21498.3	32958.9
3.6625	26156.5	26840.6	21533.7	33027.7
3.66667	26207.1	26891.4	21569.1	33096.5
3.67083	26257.8	26942.3	21604.5	33165.4
3.675	26308.6	26993.3	21640	33234.4
3.67917	26359.5	27044.3	21675.6	33303.4
3.68333	26410.4	27095.4	21711.1	33372.6
3.6875	26461.4	27146.6	21746.8	33441.9
3.69167	26512.4	27197.8	21782.5	33511.2
3.69583	26563.6	27249.1	21818.2	33580.7
3.7	26614.8	27300.4	21853.9	33650.2
3.70417	26666.1	27351.9	21889.8	33719.8
3.70833	26717.4	27403.4	21925.6	33789.5
3.7125	26768.8	27455	21961.5	33859.3
3.71667	26820.3	27506.6	21997.5	33929.1
3.72083	26871.8	27558.3	22033.5	33999.1
3.725	26923.5	27610.1	22069.5	34069.1
3.72917	26975.2	27661.9	22105.6	34139.3
3.73333	27026.9	27713.8	22141.7	34209.5
3.7375	27078.8	27765.8	22177.9	34279.8
3.74167	27130.7	27817.9	22214.2	34350.2
3.74583	27182.6	27870	22250.4	34420.7
3.75	27234.7	27922.2	22286.7	34491.2
3.75417	27286.8	27974.4	22323.1	34561.9
3.75833	27339	28026.7	22359.5	34632.6
3.7625	27391.2	28079.1	22396	34703.5
3.76667	27443.6	28131.6	22432.5	34774.4
3.77083	27496	28184.1	22469	34845.4
3.775	27548.4	28236.7	22505.6	34916.4
3.77917	27601	28289.4	22542.3	34987.6
3.78333	27653.6	28342.1	22579	35058.9
3.7875	27706.2	28394.9	22615.7	35130.2
3.79167	27759	28447.7	22652.5	35201.6
3.79583	27811.8	28500.7	22689.3	35273.1
3.8	27864.7	28553.7	22726.2	35344.7
3.80417	27917.6	28606.7	22763.1	35416.4
3.80833	27970.6	28659.9	22800.1	35488.2
3.8125	28023.7	28713.1	22837.1	35560
3.81667	28076.9	28766.4	22874.1	35632
3.82083	28130.1	28819.7	22911.2	35704
3.825	28183.4	28873.1	22948.4	35776.1
3.82917	28236.8	28926.6	22985.6	35848.3
3.83333	28290.2	28980.1	23022.8	35920.5
3.8375	28343.8	29033.7	23060.1	35992.9
3.84167	28397.3	29087.4	23097.4	36065.3
3.84583	28451	29141.1	23134.8	36137.8
3.85	28504.7	29195	23172.2	36210.4
3.85417	28558.5	29248.8	23209.7	36283.1
3.85833	28612.3	29302.8	23247.2	36355.9
3.8625	28666.3	29356.8	23284.8	36428.8
3.86667	28720.3	29410.9	23322.4	36501.7
3.87083	28774.3	29465	23360.1	36574.7
3.875	28828.5	29519.2	23397.8	36647.8
3.87917	28882.7	29573.5	23435.5	36721
3.88333	28936.9	29627.9	23473.3	36794.2
3.8875	28991.3	29682.3	23511.2	36867.6
3.89167	29045.7	29736.8	23549	36941
3.89583	29100.2	29791.3	23587	37014.5
3.9	29154.7	29845.9	23625	37088.1
3.90417	29209.3	29900.6	23663	37161.8
3.90833	29264	29955.4	23701.1	37235.5
3.9125	29318.8	30010.2	23739.2	37309.4
3.91667	29373.6	30065.1	23777.3	37383.3
3.92083	29428.5	30120	23815.6	37457.3
3.925	29483.4	30175	23853.8	37531.3
3.92917	29538.5	30230.1	23892.1	37605.5
3.93333	29593.6	30285.3	23930.5	37679.7
3.9375	29648.7	30340.5	23968.9	37754.1
3.94167	29704	30395.8	24007.3	37828.4
3.94583	29759.3	30451.1	24045.8	37902.9
3.95	29814.7	30506.5	24084.3	37977.5
3.95417	29870.1	30562	24122.9	38052.1
3.95833	29925.6	30617.5	24161.6	38126.8
3.9625	29981.2	30673.2	24200.2	38201.6
3.96667	30036.8	30728.8	24239	38276.5
3.97083	30092.5	30784.6	24277.7	38351.4
3.975	30148.3	30840.4	24316.5	38426.4
3.97917	30204.2	30896.3	24355.4	38501.5
3.98333	30260.1	30952.2	24394.3	38576.7
3.9875	30316.1	31008.2	24433.3	38652
3.99167	30372.1	31064.3	24472.3	38727.3
3.99583	30428.3	31120.5	24511.3	38802.7
4	30484.5	31176.7	24550.4	38878.2
4.00417	30540.7	31232.9	24589.5	38953.8
4.00833	30597.1	31289.3	24628.7	39029.5
4.0125	30653.5	31345.7	24668	39105.2
4.01667	30709.9	31402.2	24707.2	39181
4.02083	30766.4	31458.7	24746.6	39256.9
4.025	30823	31515.3	24785.9	39332.8
4.02917	30879.7	31572	24825.3	39408.8
4.03333	30936.4	31628.7	24864.8	39484.9
4.0375	30993.3	31685.5	24904.3	39561.1
4.04167	31050.1	31742.4	24943.9	39637.4
4.04583	31107.1	31799.3	24983.5	39713.7
4.05	31164.1	31856.3	25023.1	39790.1
4.05417	31221.1	31913.4	25062.8	39866.6
4.05833	31278.3	31970.5	25102.6	39943.1
4.0625	31335.5	32027.7	25142.3	40019.8
4.06667	31392.8	32084.9	25182.2	40096.5
4.07083	31450.1	32142.3	25222.1	40173.3
4.075	31507.5	32199.6	25262	40250.1
4.07917	31565	32257.1	25302	40327
4.08333	31622.5	32314.6	25342	40404
4.0875	31680.1	32372.2	25382	40481.1
4.09167	31737.8	32429.8	25422.1	40558.3
4.09583	31795.6	32487.6	25462.3	40635.5
4.1	31853.4	32545.3	25502.5	40712.8
4.10417	31911.3	32603.2	25542.8	40790.1
4.10833	31969.2	32661.1	25583.1	40867.6
4.1125	32027.2	32719	25623.4	40945.1
4.11667	32085.3	32777.1	25663.8	41022.7
4.12083	32143.4	32835.2	25704.2	41100.3
4.125	32201.6	32893.3	25744.7	41178
4.12917	32259.9	32951.6	25785.2	41255.8
4.13333	32318.3	33009.8	25825.8	41333.7
4.1375	32376.7	33068.2	25866.4	41411.7
4.14167	32435.2	33126.6	25907.1	41489.7
4.14583	32493.7	33185.1	25947.8	41567.8
4.15	32552.3	33243.6	25988.6	41646
4.15417	32611	33302.2	26029.4	41724.2
4.15833	32669.7	33360.9	26070.2	41802.6
4.1625	32728.5	33419.7	26111.1	41881
4.16667	32787.4	33478.5	26152.1	41959.5
4.17083	32846.3	33537.3	26193	42038.1
4.175	32905.3	33596.2	26234.1	42116.8
4.17917	32964.4	33655.2	26275.2	42195.6
4.18333	33023.6	33714.3	26316.3	42274.4
4.1875	33082.8	33773.4	26357.5	42353.3
4.19167	33142	33832.6	26398.7	42432.3
4.19583	33201.4	33891.8	26440	42511.3
4.2	33260.8	33951.1	26481.3	42590.5
4.20417	33320.2	34010.5	26522.6	42669.7
4.20833	33379.8	34069.9	26564	42749
4.2125	33439.3	34129.4	26605.5	42828.4
4.21667	33499	34189	26647	42907.8
4.22083	33558.7	34248.6	26688.5	42987.3
4.225	33618.5	34308.3	26730.1	43066.9
4.22917	33678.4	34368	26771.8	43146.6
4.23333	33738.3	34427.9	26813.4	43226.3
4.2375	33798.3	34487.7	26855.2	43306.2
4.24167	33858.3	34547.7	26896.9	43386
4.24583	33918.4	34607.7	26938.8	43466
4.25	33978.6	34667.7	26980.6	43546
4.25417	34038.9	34727.8	27022.5	43626.1
4.25833	34099.2	34788	27064.5	43706.3
4.2625	34159.6	34848.3	27106.5	43786.6
4.26667	34220	34908.6	27148.6	43866.9
4.27083	34280.5	34968.9	27190.7	43947.3
4.275	34341.1	35029.4	27232.8	44027.7
4.27917	34401.7	35089.9	27275	44108.3
4.28333	34462.4	35150.4	27317.2	44188.9
4.2875	34523.1	35211	27359.5	44269.5
4.29167	34584	35271.7	27401.8	44350.3
4.29583	34644.9	35332.4	27444.2	44431.1
4.3	34705.8	35393.2	27486.6	44511.9
4.30417	34766.8	35454.1	27529.1	44592.9
4.30833	34827.9	35515	27571.6	44673.9
4.3125	34889	35576	27614.2	44755
4.31667	34950.2	35637.1	27656.8	44836.1
4.32083	35011.5	35698.2	27699.4	44917.3
4.325	35072.8	35759.3	27742.1	44998.6
4.32917	35134.2	35820.6	27784.9	45079.9
4.33333	35195.7	35881.9	27827.6	45161.3
4.3375	35257.2	35943.2	27870.5	45242.7
4.34167	35318.8	36004.6	27913.4	45324.3
4.34583	35380.4	36066.1	27956.3	45405.9
4.35	35442.2	36127.6	27999.2	45487.5
4.35417	35503.9	36189.2	28042.3	45569.2
4.35833	35565.8	36250.9	28085.3	45651
4.3625	35627.7	36312.6	28128.4	45732.8
4.36667	35689.6	36374.3	28171.6	45814.7
4.37083	35751.7	36436.2	28214.8	45896.7
4.375	35813.7	36498.1	28258	45978.7
4.37917	35875.9	36560	28301.3	46060.8
4.38333	35938.1	36622	28344.7	46142.9
4.3875	36000.4	36684.1	28388	46225.1
4.39167	36062.7	36746.2	28431.5	46307.3
4.39583	36125.1	36808.4	28474.9	46389.7
4.4	36187.6	36870.7	28518.5	46472
4.40417	36250.1	36933	28562	46554.5
4.40833	36312.7	36995.3	28605.6	46636.9
4.4125	36375.3	37057.8	28649.3	46719.5
4.41667	36438	37120.3	28693	46802.1
4.42083	36500.8	37182.8	28736.7	46884.7
4.425	36563.6	37245.4	28780.5	46967.4
4.42917	36626.5	37308.1	28824.4	47050.2
4.43333	36689.5	37370.8	28868.3	47133
4.4375	36752.5	37433.6	28912.2	47215.9
4.44167	36815.7	37496.4	28956.2	47298.8
4.44583	36878.8	37559.3	29000.2	47381.8
4.45	36942.1	37622.3	29044.3	47464.8
4.45417	37005.4	37685.3	29088.4	47547.9
4.45833	37068.8	37748.4	29132.5	47631.1
4.4625	37132.2	37811.5	29176.7	47714.2
4.46667	37195.7	37874.7	29221	47797.5
4.47083	37259.3	37937.9	29265.3	47880.8
4.475	37323	38001.2	29309.6	47964.1
4.47917	37386.7	38064.6	29354	48047.5
4.48333	37450.5	38128	29398.4	48131
4.4875	37514.3	38191.5	29442.9	48214.5
4.49167	37578.3	38255.1	29487.4	48298
4.49583	37642.3	38318.7	29532	48381.6
4.5	37706.3	38382.4	29576.6	48465.3
4.50417	37770.4	38446.2	29621.3	48548.9
4.50833	37834.6	38510	29666	48632.7
4.5125	37898.9	38573.9	29710.7	48716.5
4.51667	37963.2	38637.9	29755.5	48800.3
4.52083	38027.6	38701.9	29800.4	48884.2
4.525	38092	38766	29845.2	48968.1
4.52917	38156.5	38830.1	29890.2	49052.1
4.53333	38221.1	38894.3	29935.1	49136.1
4.5375	38285.7	38958.6	29980.2	49220.2
4.54167	38350.4	39022.9	30025.2	49304.3
4.54583	38415.2	39087.3	30070.3	49388.4
4.55	38480	39151.8	30115.5	49472.6
4.55417	38544.9	39216.3	30160.7	49556.9
4.55833	38609.9	39280.9	30205.9	49641.2
4.5625	38674.9	39345.6	30251.2	49725.5
4.56667	38740	39410.3	30296.6	49809.9
4.57083	38805.1	39475	30341.9	49894.3
4.575	38870.3	39539.9	30387.4	49978.7
4.57917	38935.6	39604.8	30432.8	50063.2
4.58333	39000.9	39669.7	30478.3	50147.8
4.5875	39066.3	39734.7	30523.9	50232.3
4.59167	39131.8	39799.8	30569.5	50316.9
4.59583	39197.3	39864.9	30615.2	50401.6
4.6	39262.9	39930.1	30660.9	50486.3
4.60417	39328.5	39995.4	30706.6	50571
4.60833	39394.2	40060.7	30752.4	50655.8
4.6125	39459.9	40126.1	30798.2	50740.6
4.61667	39525.8	40191.5	30844.1	50825.5
4.62083	39591.6	40257	30890	50910.4
4.625	39657.6	40322.5	30936	50995.3
4.62917	39723.6	40388.1	30982	51080.3
4.63333	39789.6	40453.8	31028	51165.3
4.6375	39855.7	40519.5	31074.1	51250.3
4.64167	39921.9	40585.3	31120.3	51335.4
4.64583	39988.1	40651.1	31166.5	51420.5
4.65	40054.4	40717	31212.7	51505.6
4.65417	40120.8	40783	31259	51590.8
4.65833	40187.2	40849	31305.3	51676
4.6625	40253.6	40915.1	31351.7	51761.3
4.66667	40320.2	40981.2	31398.1	51846.6
4.67083	40386.7	41047.4	31444.5	51931.9
4.675	40453.4	41113.6	31491	52017.2
4.67917	40520.1	41179.9	31537.6	52102.6
4.68333	40586.8	41246.2	31584.2	52188
4.6875	40653.6	41312.6	31630.8	52273.5
4.69167	40720.5	41379.1	31677.5	52358.9
4.69583	40787.4	41445.6	31724.2	52444.5
4.7	40854.4	41512.1	31771	52530
4.70417	40921.4	41578.8	31817.8	52615.6
4.70833	40988.5	41645.4	31864.6	52701.2
4.7125	41055.6	41712.2	31911.5	52786.8
4.71667	41122.8	41778.9	31958.5	52872.4
4.72083	41190.1	41845.8	32005.4	52958.1
4.725	41257.4	41912.7	32052.5	53043.9
4.72917	41324.7	41979.6	32099.6	53129.6
4.73333	41392.1	42046.6	32146.7	53215.4
4.7375	41459.6	42113.6	32193.8	53301.2
4.74167	41527.1	42180.7	32241	53387
4.74583	41594.7	42247.9	32288.3	53472.9
4.75	41662.3	42315.1	32335.6	53558.7
4.75417	41730	42382.3	32382.9	53644.6
4.75833	41797.7	42449.6	32430.3	53730.6
4.7625	41865.5	42517	32477.7	53816.5
4.76667	41933.3	42584.4	32525.2	53902.5
4.77083	42001.2	42651.9	32572.7	53988.5
4.775	42069.1	42719.4	32620.3	54074.6
4.77917	42137.1	42786.9	32667.9	54160.6
4.78333	42205.2	42854.5	32715.5	54246.7
4.7875	42273.3	42922.2	32763.2	54332.8
4.79167	42341.4	42989.9	32811	54418.9
4.79583	42409.6	43057.7	32858.8	54505.1
4.8	42477.9	43125.5	32906.6	54591.3
4.80417	42546.2	43193.3	32954.4	54677.5
4.80833	42614.5	43261.2	33002.4	54763.7
4.8125	42682.9	43329.2	33050.3	54849.9
4.81667	42751.3	43397.2	33098.3	54936.2
4.82083	42819.8	43465.2	33146.4	55022.4
4.825	42888.4	43533.3	33194.4	55108.7
4.82917	42957	43601.5	33242.6	55195.1
4.83333	43025.6	43669.7	33290.7	55281.4
4.8375	43094.3	43737.9	33339	55367.8
4.84167	43163.1	43806.2	33387.2	55454.1
4.84583	43231.8	43874.6	33435.5	55540.5
4.85	43300.7	43942.9	33483.9	55626.9
4.85417	43369.6	44011.4	33532.2	55713.4
4.85833	43438.5	44079.8	33580.7	55799.8
4.8625	43507.5	44148.4	33629.2	55886.3
4.86667	43576.5	44216.9	33677.7	55972.8
4.87083	43645.6	44285.5	33726.2	56059.3
4.875	43714.7	44354.2	33774.8	56145.8
4.87917	43783.9	44422.9	33823.5	56232.3
4.88333	43853.1	44491.7	33872.2	56318.9
4.8875	43922.3	44560.5	33920.9	56405.4
4.89167	43991.6	44629.3	33969.7	56492
4.89583	44061	44698.2	34018.5	56578.6
4.9	44130.4	44767.1	34067.4	56665.2
4.90417	44199.8	44836.1	34116.3	56751.8
4.90833	44269.3	44905.1	34165.2	56838.4
4.9125	44338.8	44974.2	34214.2	56925.1
4.91667	44408.4	45043.3	34263.3	57011.7
4.92083	44478	45112.4	34312.4	57098.4
4.925	44547.7	45181.6	34361.5	57185.1
4.92917	44617.4	45250.8	34410.6	57271.8
4.93333	44687.2	45320.1	34459.8	57358.5
4.9375	44757	45389.4	34509.1	57445.2
4.94167	44826.8	45458.8	34558.4	57531.9
4.94583	44896.7	45528.2	34607.7	57618.7
4.95	44966.6	45597.6	34657.1	57705.4
4.95417	45036.6	45667.1	34706.5	57792.2
4.95833	45106.6	45736.6	34756	57878.9
4.9625	45176.7	45806.2	34805.5	57965.7
4.96667	45246.8	45875.8	34855.1	58052.5
4.97083	45316.9	45945.4	34904.7	58139.3
4.975	45387.1	46015.1	34954.3	58226.1
4.97917	45457.3	46084.9	35004	58312.9
4.98333	45527.6	46154.6	35053.8	58399.7
4.9875	45597.9	46224.4	35103.6	58486.5
4.99167	45668.2	46294.3	35153.4	58573.3
4.99583	45738.6	46364.2	35203.3	58660.2
5	45809	46434.1	35253.3	58747
5.00417	45879.5	46504.1	35303.3	58833.8
5.00833	45950	46574.1	35353.3	58920.7
5.0125	46020.5	46644.1	35403.4	59007.5
5.01667	46091.1	46714.2	35453.5	59094.4
5.02083	46161.8	46784.3	35503.7	59181.3
5.025	46232.4	46854.5	35553.9	59268.1
5.02917	46303.1	46924.7	35604.1	59355
5.03333	46373.9	46994.9	35654.4	59441.9
5.0375	46444.7	47065.2	35704.8	59528.8
5.04167	46515.5	47135.5	35755.2	59615.6
5.04583	46586.3	47205.8	35805.6	59702.5
5.05	46657.2	47276.2	35856.1	59789.4
5.05417	46728.2	47346.6	35906.7	59876.3
5.05833	46799.1	47417.1	35957.2	59963.2
5.0625	46870.1	47487.5	36007.9	60050.1
5.06667	46941.2	47558.1	36058.5	60136.9
5.07083	47012.3	47628.6	36109.2	60223.8
5.075	47083.4	47699.2	36160	60310.7
5.07917	47154.5	47769.9	36210.8	60397.6
5.08333	47225.7	47840.5	36261.6	60484.5
5.0875	47297	47911.2	36312.5	60571.4
5.09167	47368.2	47982	36363.5	60658.3
5.09583	47439.5	48052.7	36414.4	60745.2
5.1	47510.9	48123.5	36465.5	60832
5.10417	47582.2	48194.4	36516.5	60918.9
5.10833	47653.6	48265.2	36567.7	61005.8
5.1125	47725.1	48336.1	36618.8	61092.7
5.11667	47796.6	48407.1	36670	61179.5
5.12083	47868.1	48478.1	36721.3	61266.4
5.125	47939.6	48549.1	36772.5	61353.3
5.12917	48011.2	48620.1	36823.9	61440.1
5.13333	48082.8	48691.2	36875.2	61527
5.1375	48154.5	48762.3	36926.7	61613.8
5.14167	48226.1	48833.4	36978.1	61700.7
5.14583	48297.9	48904.6	37029.6	61787.5
5.15	48369.6	48975.8	37081.2	61874.4
5.15417	48441.4	49047	37132.8	61961.2
5.15833	48513.2	49118.2	37184.4	62048
5.1625	48585	49189.5	37236.1	62134.8
5.16667	48656.9	49260.9	37287.8	62221.6
5.17083	48728.8	49332.2	37339.5	62308.4
5.175	48800.8	49403.6	37391.3	62395.2
5.17917	48872.7	49475	37443.2	62482
5.18333	48944.7	49546.5	37495.1	62568.8
5.1875	49016.8	49617.9	37547	62655.6
5.19167	49088.8	49689.4	37599	62742.3
5.19583	49160.9	49761	37651	62829.1
5.2	49233.1	49832.5	37703	62915.8
5.20417	49305.2	49904.1	37755.1	63002.5
5.20833	49377.4	49975.7	37807.3	63089.3
5.2125	49449.6	50047.4	37859.4	63176
5.21667	49521.9	50119.1	37911.7	63262.7
5.22083	49594.1	50190.8	37963.9	63349.4
5.225	49666.4	50262.5	38016.2	63436
5.22917	49738.8	50334.3	38068.6	63522.7
5.23333	49811.1	50406	38120.9	63609.4
5.2375	49883.5	50477.9	38173.4	63696
5.24167	49955.9	50549.7	38225.8	63782.6
5.24583	50028.4	50621.6	38278.3	63869.2
5.25	50100.9	50693.5	38330.9	63955.8
5.25417	50173.4	50765.4	38383.5	64042.4
5.25833	50245.9	50837.3	38436.1	64129
5.2625	50318.5	50909.3	38488.8	64215.6
5.26667	50391.1	50981.3	38541.5	64302.1
5.27083	50463.7	51053.3	38594.2	64388.6
5.275	50536.3	51125.4	38647	64475.2
5.27917	50609	51197.5	38699.8	64561.7
5.28333	50681.7	51269.6	38752.7	64648.2
5.2875	50754.4	51341.7	38805.6	64734.6
5.29167	50827.1	51413.8	38858.5	64821.1
5.29583	50899.9	51486	38911.5	64907.5
5.3	50972.7	51558.2	38964.5	64993.9
5.30417	51045.5	51630.5	39017.6	65080.3
5.30833	51118.4	51702.7	39070.7	65166.7
5.3125	51191.3	51775	39123.9	65253.1
5.31667	51264.2	51847.3	39177	65339.4
5.32083	51337.1	51919.6	39230.3	65425.8
5.325	51410	51991.9	39283.5	65512.1
5.32917	51483	52064.3	39336.8	65598.4
5.33333	51556	52136.7	39390.1	65684.6
5.3375	51629	52209.1	39443.5	65770.9
5.34167	51702.1	52281.5	39496.9	65857.1
5.34583	51775.1	52354	39550.4	65943.3
5.35	51848.2	52426.5	39603.9	66029.5
5.35417	51921.3	52499	39657.4	66115.7
5.35833	51994.5	52571.5	39711	66201.9
5.3625	52067.6	52644	39764.6	66288
5.36667	52140.8	52716.6	39818.2	66374.1
5.37083	52214	52789.2	39871.9	66460.2
5.375	52287.2	52861.8	39925.6	66546.3
5.37917	52360.5	52934.4	39979.3	66632.3
5.38333	52433.7	53007.1	40033.1	66718.3
5.3875	52507	53079.7	40087	66804.3
5.39167	52580.3	53152.4	40140.8	66890.3
5.39583	52653.7	53225.1	40194.7	66976.2
5.4	52727	53297.8	40248.7	67062.2
5.40417	52800.4	53370.6	40302.6	67148.1
5.40833	52873.8	53443.3	40356.6	67233.9
5.4125	52947.2	53516.1	40410.7	67319.8
5.41667	53020.6	53588.9	40464.8	67405.6
5.42083	53094.1	53661.7	40518.9	67491.4
5.425	53167.6	53734.6	40573	67577.2
5.42917	53241.1	53807.4	40627.2	67662.9
5.43333	53314.6	53880.3	40681.5	67748.7
5.4375	53388.1	53953.2	40735.7	67834.4
5.44167	53461.6	54026.1	40790	67920
5.44583	53535.2	54099	40844.4	68005.7
5.45	53608.8	54172	40898.7	68091.3
5.45417	53682.4	54244.9	40953.1	68176.9
5.45833	53756	54317.9	41007.6	68262.4
5.4625	53829.7	54390.9	41062.1	68348
5.46667	53903.3	54463.9	41116.6	68433.5
5.47083	53977	54537	41171.1	68518.9
5.475	54050.7	54610	41225.7	68604.4
5.47917	54124.4	54683.1	41280.3	68689.8
5.48333	54198.1	54756.1	41335	68775.2
5.4875	54271.9	54829.2	41389.7	68860.5
5.49167	54345.6	54902.3	41444.4	68945.9
5.49583	54419.4	54975.4	41499.2	69031.1
5.5	54493.2	55048.6	41554	69116.4
5.50417	54567	55121.7	41608.8	69201.6
5.50833	54640.8	55194.9	41663.6	69286.8
5.5125	54714.7	55268.1	41718.5	69372
5.51667	54788.5	55341.3	41773.5	69457.1
5.52083	54862.4	55414.5	41828.4	69542.2
5.525	54936.3	55487.7	41883.4	69627.3
5.52917	55010.1	55560.9	41938.5	69712.4
5.53333	55084.1	55634.2	41993.5	69797.4
5.5375	55158	55707.4	42048.6	69882.3
5.54167	55231.9	55780.7	42103.8	69967.3
5.54583	55305.9	55854	42158.9	70052.2
5.55	55379.8	55927.3	42214.1	70137
5.55417	55453.8	56000.6	42269.3	70221.9
5.55833	55527.8	56073.9	42324.6	70306.7
5.5625	55601.8	56147.2	42379.9	70391.4
5.56667	55675.8	56220.6	42435.2	70476.2
5.57083	55749.9	56293.9	42490.6	70560.9
5.575	55823.9	56367.3	42546	70645.5
5.57917	55898	56440.7	42601.4	70730.1
5.58333	55972	56514.1	42656.9	70814.7
5.5875	56046.1	56587.5	42712.4	70899.3
5.59167	56120.2	56660.9	42767.9	70983.8
5.59583	56194.3	56734.3	42823.5	71068.3
5.6	56268.4	56807.7	42879.1	71152.7
5.60417	56342.5	56881.2	42934.7	71237.1
5.60833	56416.7	56954.6	42990.3	71321.5
5.6125	56490.8	57028.1	43046	71405.8
5.61667	56565	57101.5	43101.7	71490.1
5.62083	56639.1	57175	43157.5	71574.3
5.625	56713.3	57248.5	43213.3	71658.5
5.62917	56787.5	57322	43269.1	71742.7
5.63333	56861.7	57395.5	43324.9	71826.8
5.6375	56935.9	57469	43380.8	71910.9
5.64167	57010.1	57542.5	43436.7	71994.9
5.64583	57084.3	57616.1	43492.6	72078.9
5.65	57158.6	57689.6	43548.6	72162.9
5.65417	57232.8	57763.1	43604.6	72246.8
5.65833	57307.1	57836.7	43660.6	72330.7
5.6625	57381.3	57910.3	43716.7	72414.5
5.66667	57455.6	57983.8	43772.8	72498.3
5.67083	57529.9	58057.4	43828.9	72582.1
5.675	57604.1	58131	43885	72665.8
5.67917	57678.4	58204.6	43941.2	72749.5
5.68333	57752.7	58278.1	43997.4	72833.1
5.6875	57827	58351.7	44053.7	72916.7
5.69167	57901.3	58425.3	44109.9	73000.2
5.69583	57975.6	58499	44166.2	73083.7
5.7	58050	58572.6	44222.6	73167.2
5.70417	58124.3	58646.2	44278.9	73250.6
5.70833	58198.6	58719.8	44335.3	73334
5.7125	58273	58793.4	44391.7	73417.3
5.71667	58347.3	58867.1	44448.2	73500.6
5.72083	58421.7	58940.7	44504.7	73583.8
5.725	58496	59014.4	44561.2	73667
5.72917	58570.4	59088	44617.7	73750.1
5.73333	58644.7	59161.7	44674.3	73833.2
5.7375	58719.1	59235.3	44730.9	73916.3
5.74167	58793.5	59309	44787.5	73999.3
5.74583	58867.9	59382.6	44844.1	74082.2
5.75	58942.3	59456.3	44900.8	74165.1
5.75417	59016.6	59530	44957.5	74248
5.75833	59091	59603.6	45014.2	74330.8
5.7625	59165.4	59677.3	45071	74413.6
5.76667	59239.8	59751	45127.8	74496.3
5.77083	59314.2	59824.7	45184.6	74578.9
5.775	59388.6	59898.3	45241.5	74661.6
5.77917	59463	59972	45298.3	74744.1
5.78333	59537.4	60045.7	45355.2	74826.6
5.7875	59611.8	60119.4	45412.2	74909.1
5.79167	59686.3	60193.1	45469.1	74991.5
5.79583	59760.7	60266.8	45526.1	75073.9
5.8	59835.1	60340.5	45583.1	75156.2
5.80417	59909.5	60414.1	45640.2	75238.5
5.80833	59983.9	60487.8	45697.2	75320.7
5.8125	60058.4	60561.5	45754.3	75402.9
5.81667	60132.8	60635.2	45811.4	75485
5.82083	60207.2	60708.9	45868.6	75567.1
5.825	60281.6	60782.6	45925.7	75649.1
5.82917	60356	60856.3	45982.9	75731
5.83333	60430.5	60930	46040.2	75812.9
5.8375	60504.9	61003.7	46097.4	75894.8
5.84167	60579.3	61077.3	46154.7	75976.6
5.84583	60653.7	61151	46212	76058.4
5.85	60728.2	61224.7	46269.3	76140.1
5.85417	60802.6	61298.4	46326.7	76221.7
5.85833	60877	61372.1	46384.1	76303.3
5.8625	60951.4	61445.8	46441.5	76384.8
5.86667	61025.8	61519.4	46498.9	76466.3
5.87083	61100.2	61593.1	46556.4	76547.7
5.875	61174.7	61666.8	46613.8	76629.1
5.87917	61249.1	61740.4	46671.3	76710.4
5.88333	61323.5	61814.1	46728.9	76791.7
5.8875	61397.9	61887.8	46786.4	76872.9
5.89167	61472.3	61961.4	46844	76954.1
5.89583	61546.7	62035.1	46901.6	77035.2
5.9	61621.1	62108.8	46959.3	77116.2
5.90417	61695.5	62182.4	47016.9	77197.2
5.90833	61769.9	62256	47074.6	77278.1
5.9125	61844.3	62329.7	47132.3	77359
5.91667	61918.7	62403.3	47190	77439.8
5.92083	61993	62477	47247.8	77520.6
5.925	62067.4	62550.6	47305.6	77601.3
5.92917	62141.8	62624.2	47363.4	77681.9
5.93333	62216.2	62697.8	47421.2	77762.5
5.9375	62290.5	62771.4	47479.1	77843
5.94167	62364.9	62845.1	47536.9	77923.5
5.94583	62439.2	62918.7	47594.8	78003.9
5.95	62513.6	62992.2	47652.8	78084.2
5.95417	62587.9	63065.8	47710.7	78164.5
5.95833	62662.3	63139.4	47768.7	78244.8
5.9625	62736.6	63213	47826.7	78324.9
5.96667	62810.9	63286.6	47884.7	78405
5.97083	62885.2	63360.1	47942.7	78485.1
5.975	62959.6	63433.7	48000.8	78565.1
5.97917	63033.9	63507.2	48058.9	78645
5.98333	63108.2	63580.8	48117	78724.9
5.9875	63182.5	63654.3	48175.1	78804.7
5.99167	63256.7	63727.8	48233.3	78884.4
5.99583	63331	63801.4	48291.4	78964.1
6	63405.3	63874.9	48349.6	79043.7
6.00417	63479.6	63948.4	48407.9	79123.3
6.00833	63553.8	64021.9	48466.1	79202.8
6.0125	63628.1	64095.4	48524.4	79282.2
6.01667	63702.3	64168.8	48582.7	79361.6
6.02083	63776.5	64242.3	48641	79440.9
6.025	63850.8	64315.8	48699.3	79520.2
6.02917	63925	64389.2	48757.6	79599.3
6.03333	63999.2	64462.7	48816	79678.5
6.0375	64073.4	64536.1	48874.4	79757.5
6.04167	64147.5	64609.5	48932.8	79836.5
6.04583	64221.7	64682.9	48991.3	79915.4
6.05	64295.9	64756.3	49049.7	79994.3
6.05417	64370	64829.7	49108.2	80073.1
6.05833	64444.2	64903.1	49166.7	80151.8
6.0625	64518.3	64976.5	49225.2	80230.5
6.06667	64592.4	65049.8	49283.8	80309.1
6.07083	64666.6	65123.2	49342.3	80387.6
6.075	64740.7	65196.5	49400.9	80466.1
6.07917	64814.7	65269.8	49459.5	80544.5
6.08333	64888.8	65343.2	49518.1	80622.8
6.0875	64962.9	65416.5	49576.8	80701.1
6.09167	65037	65489.7	49635.4	80779.3
6.09583	65111	65563	49694.1	80857.5
6.1	65185	65636.3	49752.8	80935.5
6.10417	65259	65709.5	49811.6	81013.5
6.10833	65333.1	65782.8	49870.3	81091.5
6.1125	65407	65856	49929.1	81169.3
6.11667	65481	65929.2	49987.8	81247.1
6.12083	65555	66002.4	50046.6	81324.8
6.125	65629	66075.6	50105.5	81402.5
6.12917	65702.9	66148.8	50164.3	81480.1
6.13333	65776.8	66221.9	50223.2	81557.6
6.1375	65850.7	66295.1	50282	81635.1
6.14167	65924.6	66368.2	50340.9	81712.5
6.14583	65998.5	66441.3	50399.9	81789.8
6.15	66072.4	66514.4	50458.8	81867
6.15417	66146.3	66587.5	50517.7	81944.2
6.15833	66220.1	66660.6	50576.7	82021.3
6.1625	66293.9	66733.7	50635.7	82098.3
6.16667	66367.7	66806.7	50694.7	82175.3
6.17083	66441.5	66879.7	50753.7	82252.2
6.175	66515.3	66952.7	50812.8	82329
6.17917	66589.1	67025.7	50871.8	82405.7
6.18333	66662.8	67098.7	50930.9	82482.4
6.1875	66736.6	67171.7	50990	82559
6.19167	66810.3	67244.6	51049.1	82635.6
6.19583	66884	67317.5	51108.3	82712
6.2	66957.7	67390.5	51167.4	82788.4
6.20417	67031.3	67463.4	51226.6	82864.7
6.20833	67105	67536.2	51285.8	82941
6.2125	67178.6	67609.1	51345	83017.1
6.21667	67252.2	67681.9	51404.2	83093.2
6.22083	67325.8	67754.8	51463.4	83169.3
6.225	67399.4	67827.6	51522.7	83245.2
6.22917	67473	67900.4	51582	83321.1
6.23333	67546.5	67973.1	51641.2	83396.9
6.2375	67620	68045.9	51700.6	83472.6
6.24167	67693.5	68118.6	51759.9	83548.2
6.24583	67767	68191.4	51819.2	83623.8
6.25	67840.5	68264.1	51878.6	83699.3
6.25417	67913.9	68336.7	51937.9	83774.7
6.25833	67987.4	68409.4	51997.3	83850.1
6.2625	68060.8	68482	52056.7	83925.4
6.26667	68134.2	68554.7	52116.1	84000.6
6.27083	68207.6	68627.3	52175.6	84075.7
6.275	68280.9	68699.8	52235	84150.7
6.27917	68354.2	68772.4	52294.5	84225.7
6.28333	68427.5	68844.9	52354	84300.6
6.2875	68500.8	68917.5	52413.4	84375.4
6.29167	68574.1	68990	52473	84450.1
6.29583	68647.4	69062.5	52532.5	84524.8
6.3	68720.6	69134.9	52592	84599.4
6.30417	68793.8	69207.4	52651.6	84673.9
6.30833	68867	69279.8	52711.1	84748.3
6.3125	68940.1	69352.2	52770.7	84822.7
6.31667	69013.3	69424.5	52830.3	84896.9
6.32083	69086.4	69496.9	52889.9	84971.1
6.325	69159.5	69569.2	52949.6	85045.2
6.32917	69232.6	69641.5	53009.2	85119.3
6.33333	69305.6	69713.8	53068.9	85193.2
6.3375	69378.6	69786.1	53128.5	85267.1
6.34167	69451.7	69858.3	53188.2	85340.9
6.34583	69524.6	69930.5	53247.9	85414.6
6.35	69597.6	70002.7	53307.6	85488.3
6.35417	69670.5	70074.9	53367.4	85561.8
6.35833	69743.4	70147.1	53427.1	85635.3
6.3625	69816.3	70219.2	53486.8	85708.7
6.36667	69889.2	70291.3	53546.6	85782
6.37083	69962	70363.4	53606.4	85855.2
6.375	70034.8	70435.4	53666.2	85928.4
6.37917	70107.6	70507.4	53726	86001.5
6.38333	70180.4	70579.4	53785.8	86074.4
6.3875	70253.1	70651.4	53845.6	86147.4
6.39167	70325.9	70723.4	53905.5	86220.2
6.39583	70398.5	70795.3	53965.3	86292.9
6.4	70471.2	70867.2	54025.2	86365.6
6.40417	70543.8	70939.1	54085.1	86438.2
6.40833	70616.5	71010.9	54145	86510.7
6.4125	70689	71082.8	54204.9	86583.1
6.41667	70761.6	71154.6	54264.8	86655.4
6.42083	70834.1	71226.4	54324.7	86727.6
6.425	70906.6	71298.1	54384.7	86799.8
6.42917	70979.1	71369.8	54444.6	86871.9
6.43333	71051.6	71441.5	54504.6	86943.9
6.4375	71124	71513.2	54564.6	87015.8
6.44167	71196.4	71584.8	54624.6	87087.6
6.44583	71268.8	71656.5	54684.6	87159.4
6.45	71341.1	71728.1	54744.6	87231
6.45417	71413.4	71799.6	54804.6	87302.6
6.45833	71485.7	71871.2	54864.6	87374.1
6.4625	71558	71942.7	54924.7	87445.5
6.46667	71630.2	72014.1	54984.7	87516.8
6.47083	71702.4	72085.6	55044.8	87588
6.475	71774.6	72157	55104.9	87659.2
6.47917	71846.7	72228.4	55165	87730.2
6.48333	71918.8	72299.8	55225.1	87801.2
6.4875	71990.9	72371.1	55285.2	87872.1
6.49167	72063	72442.4	55345.3	87942.9
6.49583	72135	72513.7	55405.4	88013.6
6.5	72207	72585	55465.6	88084.3
6.50417	72278.9	72656.2	55525.7	88154.8
6.50833	72350.9	72727.4	55585.9	88225.2
6.5125	72422.8	72798.5	55646	88295.6
6.51667	72494.7	72869.7	55706.2	88365.9
6.52083	72566.5	72940.8	55766.4	88436.1
6.525	72638.3	73011.8	55826.6	88506.2
6.52917	72710.1	73082.9	55886.8	88576.2
6.53333	72781.8	73153.9	55947	88646.1
6.5375	72853.5	73224.9	56007.3	88716
6.54167	72925.2	73295.8	56067.5	88785.7
6.54583	72996.9	73366.7	56127.7	88855.4
6.55	73068.5	73437.6	56188	88924.9
6.55417	73140.1	73508.5	56248.3	88994.4
6.55833	73211.6	73579.3	56308.5	89063.8
6.5625	73283.2	73650.1	56368.8	89133.1
6.56667	73354.7	73720.9	56429.1	89202.3
6.57083	73426.1	73791.6	56489.4	89271.5
6.575	73497.5	73862.3	56549.7	89340.5
6.57917	73568.9	73932.9	56610	89409.4
6.58333	73640.3	74003.6	56670.3	89478.3
6.5875	73711.6	74074.2	56730.7	89547
6.59167	73782.9	74144.7	56791	89615.7
6.59583	73854.1	74215.3	56851.3	89684.3
6.6	73925.4	74285.8	56911.7	89752.8
6.60417	73996.5	74356.2	56972	89821.2
6.60833	74067.7	74426.7	57032.4	89889.5
6.6125	74138.8	74497.1	57092.8	89957.7
6.61667	74209.9	74567.4	57153.2	90025.8
6.62083	74280.9	74637.8	57213.6	90093.9
6.625	74351.9	74708.1	57273.9	90161.8
6.62917	74422.9	74778.3	57334.4	90229.6
6.63333	74493.8	74848.5	57394.8	90297.4
6.6375	74564.7	74918.7	57455.2	90365
6.64167	74635.6	74988.9	57515.6	90432.6
6.64583	74706.4	75059	57576	90500.1
6.65	74777.2	75129.1	57636.5	90567.5
6.65417	74848	75199.1	57696.9	90634.8
6.65833	74918.7	75269.2	57757.4	90702
6.6625	74989.4	75339.1	57817.8	90769.1
6.66667	75060	75409.1	57878.3	90836.1
6.67083	75130.6	75479	57938.7	90903
6.675	75201.2	75548.9	57999.2	90969.8
6.67917	75271.7	75618.7	58059.7	91036.5
6.68333	75342.2	75688.5	58120.2	91103.1
6.6875	75412.7	75758.3	58180.6	91169.7
6.69167	75483.1	75828	58241.1	91236.1
6.69583	75553.5	75897.7	58301.6	91302.5
6.7	75623.8	75967.3	58362.1	91368.7
6.70417	75694.1	76036.9	58422.7	91434.9
6.70833	75764.4	76106.5	58483.2	91500.9
6.7125	75834.6	76176	58543.7	91566.9
6.71667	75904.8	76245.5	58604.2	91632.8
6.72083	75974.9	76315	58664.7	91698.5
6.725	76045	76384.4	58725.3	91764.2
6.72917	76115.1	76453.8	58785.8	91829.8
6.73333	76185.1	76523.2	58846.4	91895.3
6.7375	76255.1	76592.5	58906.9	91960.6
6.74167	76325	76661.7	58967.4	92025.9
6.74583	76394.9	76731	59028	92091.1
6.75	76464.8	76800.2	59088.6	92156.2
6.75417	76534.6	76869.3	59149.1	92221.2
6.75833	76604.4	76938.4	59209.7	92286.1
6.7625	76674.1	77007.5	59270.3	92350.9
6.76667	76743.8	77076.5	59330.8	92415.6
6.77083	76813.5	77145.5	59391.4	92480.2
6.775	76883.1	77214.5	59452	92544.7
6.77917	76952.7	77283.4	59512.6	92609.1
6.78333	77022.2	77352.3	59573.2	92673.4
6.7875	77091.7	77421.1	59633.7	92737.7
6.79167	77161.1	77489.9	59694.3	92801.8
6.79583	77230.5	77558.6	59754.9	92865.8
6.8	77299.9	77627.3	59815.5	92929.7
6.80417	77369.2	77696	59876.1	92993.5
6.80833	77438.5	77764.6	59936.7	93057.2
6.8125	77507.7	77833.2	59997.3	93120.9
6.81667	77576.9	77901.7	60057.9	93184.4
6.82083	77646	77970.2	60118.5	93247.8
6.825	77715.1	78038.7	60179.2	93311.1
6.82917	77784.2	78107.1	60239.8	93374.3
6.83333	77853.2	78175.5	60300.4	93437.4
6.8375	77922.1	78243.8	60361	93500.5
6.84167	77991.1	78312.1	60421.6	93563.4
6.84583	78059.9	78380.3	60482.2	93626.2
6.85	78128.8	78448.5	60542.9	93688.9
6.85417	78197.5	78516.7	60603.5	93751.5
6.85833	78266.3	78584.8	60664.1	93814
6.8625	78335	78652.9	60724.7	93876.4
6.86667	78403.6	78720.9	60785.4	93938.8
6.87083	78472.2	78788.9	60846	94001
6.875	78540.8	78856.8	60906.6	94063.1
6.87917	78609.3	78924.7	60967.2	94125.1
6.88333	78677.7	78992.6	61027.9	94187
6.8875	78746.1	79060.4	61088.5	94248.8
6.89167	78814.5	79128.1	61149.1	94310.5
6.89583	78882.8	79195.9	61209.8	94372.1
6.9	78951.1	79263.5	61270.4	94433.6
6.90417	79019.3	79331.1	61331	94494.9
6.90833	79087.5	79398.7	61391.7	94556.2
6.9125	79155.6	79466.3	61452.3	94617.4
6.91667	79223.7	79533.7	61512.9	94678.5
6.92083	79291.7	79601.2	61573.6	94739.6
6.925	79359.7	79668.6	61634.2	94800.5
6.92917	79427.7	79735.9	61694.8	94861.3
6.93333	79495.6	79803.2	61755.4	94922
6.9375	79563.4	79870.5	61816.1	94982.6
6.94167	79631.2	79937.7	61876.7	95043.2
6.94583	79698.9	80004.9	61937.3	95103.6
6.95	79766.6	80072	61997.9	95164
6.95417	79834.3	80139.1	62058.6	95224.2
6.95833	79901.8	80206.1	62119.2	95284.4
6.9625	79969.4	80273.1	62179.8	95344.4
6.96667	80036.9	80340	62240.4	95404.4
6.97083	80104.3	80406.9	62301.1	95464.3
6.975	80171.7	80473.7	62361.7	95524.1
6.97917	80239.1	80540.5	62422.3	95583.7
6.98333	80306.3	80607.2	62482.9	95643.3
6.9875	80373.6	80673.9	62543.5	95702.8
6.99167	80440.8	80740.6	62604.1	95762.2
6.99583	80507.9	80807.1	62664.7	95821.5
7	80575	80873.7	62725.3	95880.8
7.00417	80642	80940.2	62785.9	95939.9
7.00833	80709	81006.6	62846.5	95998.9
7.0125	80775.9	81073	62907.1	96057.8
7.01667	80842.8	81139.4	62967.7	96116.7
7.02083	80909.7	81205.7	63028.3	96175.4
7.025	80976.4	81271.9	63088.9	96234
7.02917	81043.1	81338.1	63149.5	96292.6
7.03333	81109.8	81404.2	63210.1	96351.1
7.0375	81176.4	81470.3	63270.7	96409.4
7.04167	81243	81536.4	63331.2	96467.7
7.04583	81309.5	81602.4	63391.8	96525.9
7.05	81376	81668.3	63452.4	96583.9
7.05417	81442.4	81734.2	63513	96641.9
7.05833	81508.7	81800.1	63573.5	96699.8
7.0625	81575	81865.8	63634.1	96757.6
7.06667	81641.2	81931.6	63694.6	96815.3
7.07083	81707.4	81997.3	63755.2	96872.9
7.075	81773.6	82062.9	63815.7	96930.4
7.07917	81839.6	82128.5	63876.3	96987.9
7.08333	81905.7	82194	63936.8	97045.2
7.0875	81971.6	82259.5	63997.3	97102.4
7.09167	82037.5	82324.9	64057.9	97159.5
7.09583	82103.4	82390.3	64118.4	97216.6
7.1	82169.2	82455.6	64178.9	97273.5
7.10417	82234.9	82520.9	64239.4	97330.4
7.10833	82300.6	82586.1	64299.9	97387.1
7.1125	82366.3	82651.3	64360.4	97443.8
7.11667	82431.8	82716.4	64420.9	97500.4
7.12083	82497.3	82781.5	64481.4	97556.9
7.125	82562.8	82846.5	64541.9	97613.2
7.12917	82628.2	82911.4	64602.4	97669.5
7.13333	82693.6	82976.3	64662.9	97725.7
7.1375	82758.9	83041.2	64723.4	97781.8
7.14167	82824.1	83105.9	64783.8	97837.8
7.14583	82889.3	83170.7	64844.3	97893.8
7.15	82954.4	83235.4	64904.7	97949.6
7.15417	83019.4	83300	64965.2	98005.3
7.15833	83084.5	83364.6	65025.6	98060.9
7.1625	83149.4	83429.1	65086.1	98116.5
7.16667	83214.3	83493.5	65146.5	98171.9
7.17083	83279.1	83557.9	65206.9	98227.3
7.175	83343.9	83622.3	65267.3	98282.5
7.17917	83408.6	83686.6	65327.8	98337.7
7.18333	83473.2	83750.8	65388.2	98392.8
7.1875	83537.8	83815	65448.6	98447.7
7.19167	83602.4	83879.1	65508.9	98502.6
7.19583	83666.8	83943.2	65569.3	98557.4
7.2	83731.3	84007.2	65629.7	98612.1
7.20417	83795.6	84071.2	65690.1	98666.7
7.20833	83859.9	84135.1	65750.4	98721.2
7.2125	83924.1	84198.9	65810.8	98775.6
7.21667	83988.3	84262.7	65871.1	98830
7.22083	84052.4	84326.5	65931.5	98884.2
7.225	84116.5	84390.1	65991.8	98938.3
7.22917	84180.5	84453.7	66052.1	98992.4
7.23333	84244.4	84517.3	66112.4	99046.3
7.2375	84308.3	84580.8	66172.7	99100.2
7.24167	84372.1	84644.3	66233	99153.9
7.24583	84435.8	84707.6	66293.3	99207.6
7.25	84499.5	84771	66353.6	99261.2
7.25417	84563.1	84834.2	66413.9	99314.7
7.25833	84626.7	84897.5	66474.1	99368
7.2625	84690.2	84960.6	66534.4	99421.3
7.26667	84753.6	85023.7	66594.6	99474.5
7.27083	84817	85086.7	66654.9	99527.6
7.275	84880.3	85149.7	66715.1	99580.7
7.27917	84943.6	85212.6	66775.3	99633.6
7.28333	85006.8	85275.5	66835.5	99686.4
7.2875	85069.9	85338.3	66895.7	99739.2
7.29167	85132.9	85401	66955.9	99791.8
7.29583	85195.9	85463.7	67016.1	99844.4
7.3	85258.9	85526.3	67076.3	99896.8
7.30417	85321.7	85588.9	67136.4	99949.2
7.30833	85384.5	85651.4	67196.6	100001
7.3125	85447.3	85713.8	67256.7	100054
7.31667	85509.9	85776.2	67316.8	100106
7.32083	85572.5	85838.5	67377	100158
7.325	85635.1	85900.8	67437.1	100210
7.32917	85697.6	85963	67497.2	100261
7.33333	85760	86025.1	67557.3	100313
7.3375	85822.3	86087.2	67617.3	100365
7.34167	85884.6	86149.2	67677.4	100416
7.34583	85946.8	86211.2	67737.5	100468
7.35	86009	86273.1	67797.5	100519
7.35417	86071.1	86334.9	67857.5	100570
7.35833	86133.1	86396.7	67917.6	100622
7.3625	86195.1	86458.4	67977.6	100673
7.36667	86256.9	86520	68037.6	100724
7.37083	86318.8	86581.6	68097.6	100774
7.375	86380.5	86643.1	68157.5	100825
7.37917	86442.2	86704.6	68217.5	100876
7.38333	86503.8	86766	68277.5	100927
7.3875	86565.4	86827.3	68337.4	100977
7.39167	86626.9	86888.6	68397.3	101028
7.39583	86688.3	86949.8	68457.3	101078
7.4	86749.6	87010.9	68517.2	101128
7.40417	86810.9	87072	68577	101178
7.40833	86872.1	87133	68636.9	101228
7.4125	86933.3	87194	68696.8	101278
7.41667	86994.3	87254.8	68756.7	101328
7.42083	87055.4	87315.7	68816.5	101378
7.425	87116.3	87376.4	68876.3	101428
7.42917	87177.2	87437.1	68936.1	101477
7.43333	87238	87497.7	68995.9	101527
7.4375	87298.7	87558.3	69055.7	101576
7.44167	87359.4	87618.8	69115.5	101625
7.44583	87420	87679.2	69175.3	101675
7.45	87480.5	87739.6	69235	101724
7.45417	87540.9	87799.9	69294.8	101773
7.45833	87601.3	87860.2	69354.5	101822
7.4625	87661.6	87920.3	69414.2	101871
7.46667	87721.9	87980.4	69473.9	101920
7.47083	87782	88040.5	69533.6	101968
7.475	87842.1	88100.4	69593.2	102017
7.47917	87902.2	88160.4	69652.9	102065
7.48333	87962.1	88220.2	69712.5	102114
7.4875	88022	88280	69772.2	102162
7.49167	88081.8	88339.7	69831.8	102210
7.49583	88141.6	88399.3	69891.4	102258
7.5	88201.3	88458.9	69950.9	102306
7.50417	88260.9	88518.4	70010.5	102354
7.50833	88320.4	88577.9	70070.1	102402
7.5125	88379.8	88637.2	70129.6	102450
7.51667	88439.2	88696.5	70189.1	102498
7.52083	88498.5	88755.8	70248.6	102545
7.525	88557.8	88815	70308.1	102593
7.52917	88616.9	88874.1	70367.6	102640
7.53333	88676	88933.1	70427	102688
7.5375	88735.1	88992.1	70486.5	102735
7.54167	88794	89051	70545.9	102782
7.54583	88852.9	89109.8	70605.3	102829
7.55	88911.7	89168.6	70664.7	102876
7.55417	88970.4	89227.2	70724.1	102923
7.55833	89029.1	89285.9	70783.5	102970
7.5625	89087.6	89344.4	70842.8	103016
7.56667	89146.1	89402.9	70902.1	103063
7.57083	89204.6	89461.3	70961.5	103110
7.575	89262.9	89519.7	71020.8	103156
7.57917	89321.2	89578	71080	103202
7.58333	89379.4	89636.2	71139.3	103249
7.5875	89437.5	89694.3	71198.5	103295
7.59167	89495.6	89752.4	71257.8	103341
7.59583	89553.6	89810.4	71317	103387
7.6	89611.6	89868.3	71376.2	103433
7.60417	89669.4	89926.2	71435.4	103478
7.60833	89727.2	89984	71494.5	103524
7.6125	89785	90041.7	71553.7	103570
7.61667	89842.6	90099.3	71612.8	103615
7.62083	89900.2	90156.9	71671.9	103661
7.625	89957.8	90214.4	71731	103706
7.62917	90015.2	90271.8	71790.1	103751
7.63333	90072.6	90329.2	71849.1	103797
7.6375	90130	90386.5	71908.2	103842
7.64167	90187.2	90443.7	71967.2	103887
7.64583	90244.4	90500.9	72026.2	103932
7.65	90301.5	90557.9	72085.2	103976
7.65417	90358.6	90614.9	72144.1	104021
7.65833	90415.6	90671.9	72203.1	104066
7.6625	90472.5	90728.7	72262	104110
7.66667	90529.3	90785.5	72320.9	104155
7.67083	90586.1	90842.2	72379.8	104199
7.675	90642.8	90898.9	72438.6	104243
7.67917	90699.5	90955.4	72497.5	104288
7.68333	90756.1	91011.9	72556.3	104332
7.6875	90812.6	91068.3	72615.1	104376
7.69167	90869	91124.7	72673.9	104420
7.69583	90925.4	91181	72732.7	104464
7.7	90981.7	91237.2	72791.4	104507
7.70417	91037.9	91293.3	72850.2	104551
7.70833	91094.1	91349.4	72908.9	104595
7.7125	91150.2	91405.4	72967.6	104638
7.71667	91206.2	91461.3	73026.2	104682
7.72083	91262.1	91517.2	73084.9	104725
7.725	91318	91573	73143.5	104768
7.72917	91373.8	91628.7	73202.1	104811
7.73333	91429.6	91684.4	73260.7	104854
7.7375	91485.3	91740	73319.3	104897
7.74167	91540.9	91795.6	73377.8	104940
7.74583	91596.4	91851	73436.4	104983
7.75	91651.9	91906.4	73494.9	105026
7.75417	91707.3	91961.8	73553.3	105068
7.75833	91762.6	92017	73611.8	105111
7.7625	91817.9	92072.2	73670.3	105153
7.76667	91873.1	92127.4	73728.7	105196
7.77083	91928.2	92182.4	73787.1	105238
7.775	91983.3	92237.4	73845.4	105280
7.77917	92038.3	92292.4	73903.8	105322
7.78333	92093.2	92347.2	73962.1	105364
7.7875	92148	92402	74020.4	105406
7.79167	92202.8	92456.7	74078.7	105448
7.79583	92257.5	92511.4	74137	105490
7.8	92312.2	92566	74195.3	105532
7.80417	92366.7	92620.5	74253.5	105573
7.80833	92421.2	92675	74311.7	105615
7.8125	92475.7	92729.4	74369.9	105656
7.81667	92530	92783.7	74428	105697
7.82083	92584.3	92838	74486.1	105739
7.825	92638.6	92892.1	74544.2	105780
7.82917	92692.7	92946.3	74602.3	105821
7.83333	92746.8	93000.3	74660.4	105862
7.8375	92800.8	93054.3	74718.4	105903
7.84167	92854.8	93108.2	74776.5	105944
7.84583	92908.6	93162.1	74834.4	105984
7.85	92962.4	93215.8	74892.4	106025
7.85417	93016.2	93269.6	74950.4	106066
7.85833	93069.8	93323.2	75008.3	106106
7.8625	93123.4	93376.8	75066.2	106147
7.86667	93177	93430.3	75124.1	106187
7.87083	93230.4	93483.7	75181.9	106227
7.875	93283.8	93537.1	75239.7	106267
7.87917	93337.1	93590.4	75297.5	106307
7.88333	93390.4	93643.6	75355.3	106347
7.8875	93443.5	93696.8	75413.1	106387
7.89167	93496.6	93749.9	75470.8	106427
7.89583	93549.7	93803	75528.5	106467
7.9	93602.6	93855.9	75586.2	106506
7.90417	93655.5	93908.8	75643.8	106546
7.90833	93708.3	93961.6	75701.5	106585
7.9125	93761.1	94014.4	75759.1	106625
7.91667	93813.8	94067.1	75816.6	106664
7.92083	93866.4	94119.7	75874.2	106703
7.925	93918.9	94172.3	75931.7	106742
7.92917	93971.4	94224.8	75989.2	106781
7.93333	94023.8	94277.2	76046.7	106820
7.9375	94076.2	94329.5	76104.1	106859
7.94167	94128.4	94381.8	76161.6	106898
7.94583	94180.6	94434	76219	106937
7.95	94232.7	94486.2	76276.3	106975
7.95417	94284.8	94538.3	76333.7	107014
7.95833	94336.8	94590.3	76391	107052
7.9625	94388.7	94642.2	76448.3	107091
7.96667	94440.5	94694.1	76505.6	107129
7.97083	94492.3	94745.9	76562.8	107167
7.975	94544	94797.6	76620	107205
7.97917	94595.6	94849.3	76677.2	107244
7.98333	94647.2	94900.9	76734.4	107282
7.9875	94698.7	94952.4	76791.5	107319
7.99167	94750.1	95003.9	76848.6	107357
7.99583	94801.4	95055.3	76905.7	107395
8	94852.7	95106.6	76962.8	107433
8.00417	94903.9	95157.9	77019.8	107470
8.00833	94955.1	95209	77076.8	107508
8.0125	95006.1	95260.2	77133.7	107545
8.01667	95057.1	95311.2	77190.7	107582
8.02083	95108	95362.2	77247.6	107620
8.025	95158.9	95413.1	77304.5	107657
8.02917	95209.7	95464	77361.3	107694
8.03333	95260.4	95514.7	77418.2	107731
8.0375	95311	95565.4	77475	107768
8.04167	95361.6	95616.1	77531.7	107805
8.04583	95412.1	95666.6	77588.5	107841
8.05	95462.5	95717.2	77645.2	107878
8.05417	95512.9	95767.6	77701.9	107915
8.05833	95563.2	95817.9	77758.6	107951
8.0625	95613.4	95868.2	77815.2	107987
8.06667	95663.6	95918.5	77871.8	108024
8.07083	95713.6	95968.6	77928.4	108060
8.075	95763.6	96018.7	77984.9	108096
8.07917	95813.6	96068.7	78041.4	108132
8.08333	95863.4	96118.7	78097.9	108168
8.0875	95913.2	96168.6	78154.4	108204
8.09167	95963	96218.4	78210.8	108240
8.09583	96012.6	96268.1	78267.2	108276
8.1	96062.2	96317.8	78323.5	108312
8.10417	96111.7	96367.4	78379.9	108347
8.10833	96161.2	96417	78436.2	108383
8.1125	96210.5	96466.4	78492.5	108418
8.11667	96259.8	96515.8	78548.7	108454
8.12083	96309.1	96565.2	78604.9	108489
8.125	96358.2	96614.4	78661.1	108524
8.12917	96407.3	96663.6	78717.2	108559
8.13333	96456.3	96712.8	78773.4	108594
8.1375	96505.3	96761.8	78829.5	108629
8.14167	96554.2	96810.8	78885.5	108664
8.14583	96603	96859.7	78941.6	108699
8.15	96651.7	96908.6	78997.5	108734
8.15417	96700.4	96957.4	79053.5	108769
8.15833	96749	97006.1	79109.5	108803
8.1625	96797.5	97054.7	79165.4	108838
8.16667	96846	97103.3	79221.2	108872
8.17083	96894.3	97151.8	79277.1	108907
8.175	96942.6	97200.3	79332.9	108941
8.17917	96990.9	97248.7	79388.7	108975
8.18333	97039.1	97297	79444.4	109009
8.1875	97087.2	97345.2	79500.1	109043
8.19167	97135.2	97393.4	79555.8	109077
8.19583	97183.2	97441.5	79611.4	109111
8.2	97231	97489.5	79667.1	109145
8.20417	97278.9	97537.4	79722.6	109179
8.20833	97326.6	97585.3	79778.2	109212
8.2125	97374.3	97633.2	79833.7	109246
8.21667	97421.9	97680.9	79889.2	109280
8.22083	97469.4	97728.6	79944.7	109313
8.225	97516.9	97776.2	80000.1	109346
8.22917	97564.3	97823.8	80055.5	109380
8.23333	97611.6	97871.2	80110.8	109413
8.2375	97658.9	97918.7	80166.1	109446
8.24167	97706.1	97966	80221.4	109479
8.24583	97753.2	98013.3	80276.7	109512
8.25	97800.2	98060.5	80331.9	109545
8.25417	97847.2	98107.6	80387.1	109578
8.25833	97894.1	98154.7	80442.2	109611
8.2625	97940.9	98201.7	80497.4	109643
8.26667	97987.7	98248.6	80552.4	109676
8.27083	98034.4	98295.5	80607.5	109708
8.275	98081	98342.3	80662.5	109741
8.27917	98127.6	98389	80717.5	109773
8.28333	98174.1	98435.7	80772.4	109805
8.2875	98220.5	98482.2	80827.4	109838
8.29167	98266.8	98528.8	80882.2	109870
8.29583	98313.1	98575.2	80937.1	109902
8.3	98359.3	98621.6	80991.9	109934
8.30417	98405.4	98667.9	81046.7	109966
8.30833	98451.5	98714.2	81101.4	109998
8.3125	98497.5	98760.3	81156.1	110030
8.31667	98543.4	98806.4	81210.8	110061
8.32083	98589.2	98852.5	81265.4	110093
8.325	98635	98898.5	81320	110124
8.32917	98680.7	98944.4	81374.5	110156
8.33333	98726.3	98990.2	81429.1	110187
8.3375	98771.9	99036	81483.6	110219
8.34167	98817.4	99081.7	81538	110250
8.34583	98862.8	99127.3	81592.4	110281
8.35	98908.2	99172.9	81646.8	110312
8.35417	98953.5	99218.4	81701.2	110343
8.35833	98998.7	99263.8	81755.5	110374
8.3625	99043.9	99309.1	81809.7	110405
8.36667	99088.9	99354.4	81864	110436
8.37083	99133.9	99399.7	81918.2	110467
8.375	99178.9	99444.8	81972.3	110497
8.37917	99223.8	99489.9	82026.5	110528
8.38333	99268.6	99534.9	82080.5	110559
8.3875	99313.3	99579.9	82134.6	110589
8.39167	99357.9	99624.7	82188.6	110620
8.39583	99402.5	99669.6	82242.6	110650
8.4	99447.1	99714.3	82296.5	110680
8.40417	99491.5	99759	82350.4	110710
8.40833	99535.9	99803.6	82404.3	110740
8.4125	99580.2	99848.1	82458.1	110770
8.41667	99624.4	99892.6	82511.9	110800
8.42083	99668.6	99937	82565.6	110830
8.425	99712.7	99981.3	82619.3	110860
8.42917	99756.7	100026	82673	110890
8.43333	99800.7	100070	82726.7	110920
8.4375	99844.6	100114	82780.2	110949
8.44167	99888.4	100158	82833.8	110979
8.44583	99932.2	100202	82887.3	111008
8.45	99975.9	100246	82940.8	111038
8.45417	100019	100290	82994.2	111067
8.45833	100063	100334	83047.6	111096
8.4625	100107	100377	83101	111126
8.46667	100150	100421	83154.3	111155
8.47083	100193	100465	83207.6	111184
8.475	100237	100508	83260.9	111213
8.47917	100280	100552	83314.1	111242
8.48333	100323	100595	83367.2	111270
8.4875	100366	100638	83420.4	111299
8.49167	100409	100682	83473.5	111328
8.49583	100452	100725	83526.5	111357
8.5	100495	100768	83579.5	111385
8.50417	100537	100811	83632.5	111414
8.50833	100580	100854	83685.4	111442
8.5125	100623	100897	83738.3	111471
8.51667	100665	100940	83791.1	111499
8.52083	100708	100982	83843.9	111527
8.525	100750	101025	83896.7	111555
8.52917	100793	101068	83949.4	111583
8.53333	100835	101110	84002.1	111611
8.5375	100877	101153	84054.7	111639
8.54167	100919	101195	84107.3	111667
8.54583	100962	101238	84159.9	111695
8.55	101004	101280	84212.4	111723
8.55417	101046	101322	84264.9	111751
8.55833	101087	101364	84317.3	111778
8.5625	101129	101407	84369.7	111806
8.56667	101171	101449	84422.1	111833
8.57083	101213	101491	84474.4	111861
8.575	101254	101532	84526.7	111888
8.57917	101296	101574	84578.9	111915
8.58333	101337	101616	84631.1	111943
8.5875	101379	101658	84683.2	111970
8.59167	101420	101699	84735.3	111997
8.59583	101461	101741	84787.4	112024
8.6	101503	101783	84839.4	112051
8.60417	101544	101824	84891.4	112078
8.60833	101585	101865	84943.3	112105
8.6125	101626	101907	84995.2	112132
8.61667	101667	101948	85047	112158
8.62083	101708	101989	85098.8	112185
8.625	101748	102030	85150.6	112212
8.62917	101789	102071	85202.3	112238
8.63333	101830	102112	85254	112265
8.6375	101870	102153	85305.6	112291
8.64167	101911	102194	85357.2	112317
8.64583	101951	102235	85408.7	112344
8.65	101992	102275	85460.2	112370
8.65417	102032	102316	85511.6	112396
8.65833	102072	102357	85563.1	112422
8.6625	102113	102397	85614.4	112448
8.66667	102153	102438	85665.7	112474
8.67083	102193	102478	85717	112500
8.675	102233	102518	85768.2	112526
8.67917	102273	102559	85819.4	112552
8.68333	102313	102599	85870.6	112577
8.6875	102352	102639	85921.7	112603
8.69167	102392	102679	85972.7	112628
8.69583	102432	102719	86023.7	112654
8.7	102471	102759	86074.7	112679
8.70417	102511	102799	86125.6	112705
8.70833	102550	102839	86176.5	112730
8.7125	102590	102878	86227.3	112756
8.71667	102629	102918	86278.1	112781
8.72083	102668	102957	86328.8	112806
8.725	102707	102997	86379.5	112831
8.72917	102747	103036	86430.1	112856
8.73333	102786	103076	86480.7	112881
8.7375	102825	103115	86531.3	112906
8.74167	102864	103154	86581.8	112931
8.74583	102902	103194	86632.2	112956
8.75	102941	103233	86682.6	112980
8.75417	102980	103272	86733	113005
8.75833	103019	103311	86783.3	113030
8.7625	103057	103350	86833.6	113054
8.76667	103096	103389	86883.8	113079
8.77083	103134	103428	86934	113103
8.775	103173	103466	86984.1	113128
8.77917	103211	103505	87034.2	113152
8.78333	103249	103544	87084.2	113176
8.7875	103287	103582	87134.2	113200
8.79167	103325	103621	87184.2	113224
8.79583	103363	103659	87234.1	113249
8.8	103401	103697	87283.9	113273
8.80417	103439	103736	87333.7	113297
8.80833	103477	103774	87383.5	113320
8.8125	103515	103812	87433.2	113344
8.81667	103553	103850	87482.8	113368
8.82083	103590	103888	87532.5	113392
8.825	103628	103926	87582	113416
8.82917	103666	103964	87631.6	113439
8.83333	103703	104002	87681.1	113463
8.8375	103741	104040	87730.5	113486
8.84167	103778	104078	87779.9	113510
8.84583	103815	104115	87829.3	113533
8.85	103852	104153	87878.6	113557
8.85417	103890	104190	87927.9	113580
8.85833	103927	104228	87977.1	113603
8.8625	103964	104265	88026.3	113626
8.86667	104001	104303	88075.5	113649
8.87083	104037	104340	88124.6	113673
8.875	104074	104377	88173.7	113696
8.87917	104111	104414	88222.7	113719
8.88333	104148	104451	88271.7	113741
8.8875	104184	104488	88320.6	113764
8.89167	104221	104525	88369.5	113787
8.89583	104257	104562	88418.4	113810
8.9	104294	104599	88467.2	113833
8.90417	104330	104636	88515.9	113855
8.90833	104367	104672	88564.7	113878
8.9125	104403	104709	88613.4	113900
8.91667	104439	104746	88662	113923
8.92083	104475	104782	88710.6	113945
8.925	104511	104819	88759.1	113968
8.92917	104547	104855	88807.6	113990
8.93333	104583	104891	88856.1	114012
8.9375	104619	104928	88904.5	114034
8.94167	104655	104964	88952.9	114057
8.94583	104691	105000	89001.2	114079
8.95	104726	105036	89049.5	114101
8.95417	104762	105072	89097.8	114123
8.95833	104797	105108	89146	114145
8.9625	104833	105144	89194.1	114167
8.96667	104868	105180	89242.2	114188
8.97083	104904	105216	89290.3	114210
8.975	104939	105251	89338.3	114232
8.97917	104974	105287	89386.3	114254
8.98333	105009	105323	89434.3	114275
8.9875	105045	105358	89482.2	114297
8.99167	105080	105394	89530	114319
8.99583	105115	105429	89577.8	114340
9	105150	105464	89625.6	114362

## Sheet: Exp 2A-C (Fig S6)
	prediction before parameter re-estimation
	seeding density
time	1500	3000	4500
1	4189.75	8379.5	12569.2
1.00417	4204.46	8407.91	12610.3
1.00833	4219.22	8436.4	12651.6
1.0125	4234.02	8464.99	12692.9
1.01667	4248.88	8493.67	12734.4
1.02083	4263.79	8522.44	12775.9
1.025	4278.75	8551.29	12817.6
1.02917	4293.76	8580.24	12859.5
1.03333	4308.82	8609.28	12901.4
1.0375	4323.93	8638.41	12943.5
1.04167	4339.09	8667.63	12985.7
1.04583	4354.31	8696.94	13028
1.05	4369.57	8726.35	13070.4
1.05417	4384.89	8755.84	13112.9
1.05833	4400.26	8785.43	13155.6
1.0625	4415.68	8815.12	13198.4
1.06667	4431.15	8844.89	13241.3
1.07083	4446.67	8874.76	13284.4
1.075	4462.25	8904.72	13327.5
1.07917	4477.88	8934.77	13370.8
1.08333	4493.56	8964.92	13414.2
1.0875	4509.3	8995.16	13457.8
1.09167	4525.09	9025.5	13501.4
1.09583	4540.93	9055.93	13545.2
1.1	4556.82	9086.45	13589.1
1.10417	4572.77	9117.07	13633.2
1.10833	4588.77	9147.79	13677.3
1.1125	4604.83	9178.59	13721.6
1.11667	4620.94	9209.5	13766
1.12083	4637.1	9240.5	13810.6
1.125	4653.32	9271.59	13855.2
1.12917	4669.59	9302.79	13900
1.13333	4685.92	9334.07	13944.9
1.1375	4702.3	9365.46	13990
1.14167	4718.74	9396.94	14035.1
1.14583	4735.23	9428.51	14080.4
1.15	4751.78	9460.19	14125.8
1.15417	4768.38	9491.96	14171.4
1.15833	4785.04	9523.83	14217.1
1.1625	4801.76	9555.8	14262.9
1.16667	4818.53	9587.87	14308.8
1.17083	4835.36	9620.03	14354.9
1.175	4852.24	9652.3	14401.1
1.17917	4869.18	9684.66	14447.4
1.18333	4886.17	9717.12	14493.8
1.1875	4903.23	9749.68	14540.4
1.19167	4920.34	9782.35	14587.1
1.19583	4937.51	9815.11	14634
1.2	4954.73	9847.97	14680.9
1.20417	4972.02	9880.93	14728
1.20833	4989.36	9914	14775.3
1.2125	5006.75	9947.16	14822.6
1.21667	5024.21	9980.43	14870.1
1.22083	5041.73	10013.8	14917.8
1.225	5059.3	10047.3	14965.5
1.22917	5076.93	10080.8	15013.4
1.23333	5094.62	10114.5	15061.4
1.2375	5112.37	10148.3	15109.6
1.24167	5130.18	10182.2	15157.9
1.24583	5148.05	10216.2	15206.3
1.25	5165.98	10250.3	15254.9
1.25417	5183.97	10284.4	15303.6
1.25833	5202.02	10318.7	15352.4
1.2625	5220.13	10353.1	15401.4
1.26667	5238.3	10387.6	15450.5
1.27083	5256.53	10422.3	15499.7
1.275	5274.82	10457	15549.1
1.27917	5293.17	10491.8	15598.6
1.28333	5311.58	10526.7	15648.2
1.2875	5330.05	10561.8	15698
1.29167	5348.59	10596.9	15747.9
1.29583	5367.19	10632.1	15797.9
1.3	5385.84	10667.5	15848.1
1.30417	5404.56	10702.9	15898.4
1.30833	5423.35	10738.5	15948.9
1.3125	5442.19	10774.2	15999.5
1.31667	5461.1	10810	16050.2
1.32083	5480.07	10845.9	16101.1
1.325	5499.1	10881.9	16152.1
1.32917	5518.2	10918	16203.3
1.33333	5537.36	10954.2	16254.6
1.3375	5556.58	10990.5	16306
1.34167	5575.87	11026.9	16357.5
1.34583	5595.22	11063.5	16409.3
1.35	5614.64	11100.1	16461.1
1.35417	5634.12	11136.9	16513.1
1.35833	5653.66	11173.8	16565.2
1.3625	5673.27	11210.7	16617.5
1.36667	5692.94	11247.8	16669.9
1.37083	5712.68	11285	16722.4
1.375	5732.49	11322.4	16775.1
1.37917	5752.36	11359.8	16827.9
1.38333	5772.29	11397.3	16880.9
1.3875	5792.29	11435	16934
1.39167	5812.36	11472.7	16987.3
1.39583	5832.49	11510.6	17040.7
1.4	5852.69	11548.6	17094.2
1.40417	5872.96	11586.7	17147.9
1.40833	5893.29	11624.9	17201.7
1.4125	5913.69	11663.3	17255.7
1.41667	5934.16	11701.7	17309.8
1.42083	5954.69	11740.3	17364
1.425	5975.3	11778.9	17418.4
1.42917	5995.97	11817.7	17472.9
1.43333	6016.7	11856.6	17527.6
1.4375	6037.51	11895.6	17582.4
1.44167	6058.38	11934.8	17637.4
1.44583	6079.33	11974	17692.5
1.45	6100.34	12013.4	17747.8
1.45417	6121.42	12052.9	17803.2
1.45833	6142.57	12092.4	17858.7
1.4625	6163.79	12132.2	17914.4
1.46667	6185.08	12172	17970.3
1.47083	6206.44	12211.9	18026.2
1.475	6227.87	12252	18082.4
1.47917	6249.37	12292.2	18138.7
1.48333	6270.94	12332.5	18195.1
1.4875	6292.58	12372.9	18251.6
1.49167	6314.29	12413.4	18308.4
1.49583	6336.07	12454.1	18365.2
1.5	6357.93	12494.8	18422.2
1.50417	6379.85	12535.7	18479.4
1.50833	6401.85	12576.7	18536.7
1.5125	6423.92	12617.9	18594.1
1.51667	6446.06	12659.1	18651.7
1.52083	6468.27	12700.5	18709.5
1.525	6490.56	12742	18767.4
1.52917	6512.91	12783.6	18825.4
1.53333	6535.34	12825.3	18883.6
1.5375	6557.85	12867.2	18941.9
1.54167	6580.43	12909.2	19000.4
1.54583	6603.08	12951.2	19059.1
1.55	6625.8	12993.5	19117.8
1.55417	6648.6	13035.8	19176.8
1.55833	6671.47	13078.3	19235.9
1.5625	6694.42	13120.8	19295.1
1.56667	6717.44	13163.6	19354.5
1.57083	6740.54	13206.4	19414
1.575	6763.71	13249.3	19473.7
1.57917	6786.95	13292.4	19533.5
1.58333	6810.28	13335.6	19593.5
1.5875	6833.67	13378.9	19653.6
1.59167	6857.15	13422.4	19713.9
1.59583	6880.7	13465.9	19774.4
1.6	6904.32	13509.6	19835
1.60417	6928.02	13553.5	19895.7
1.60833	6951.8	13597.4	19956.6
1.6125	6975.66	13641.5	20017.6
1.61667	6999.59	13685.7	20078.8
1.62083	7023.6	13730	20140.2
1.625	7047.69	13774.4	20201.7
1.62917	7071.85	13819	20263.3
1.63333	7096.09	13863.7	20325.1
1.6375	7120.42	13908.5	20387
1.64167	7144.82	13953.5	20449.2
1.64583	7169.29	13998.6	20511.4
1.65	7193.85	14043.8	20573.8
1.65417	7218.49	14089.1	20636.4
1.65833	7243.2	14134.6	20699.1
1.6625	7268	14180.2	20762
1.66667	7292.87	14225.9	20825
1.67083	7317.83	14271.8	20888.2
1.675	7342.86	14317.7	20951.5
1.67917	7367.98	14363.8	21015
1.68333	7393.17	14410.1	21078.6
1.6875	7418.45	14456.4	21142.4
1.69167	7443.81	14502.9	21206.3
1.69583	7469.24	14549.6	21270.4
1.7	7494.76	14596.3	21334.7
1.70417	7520.37	14643.2	21399.1
1.70833	7546.05	14690.2	21463.7
1.7125	7571.82	14737.4	21528.4
1.71667	7597.66	14784.7	21593.3
1.72083	7623.59	14832.1	21658.3
1.725	7649.61	14879.6	21723.5
1.72917	7675.7	14927.3	21788.8
1.73333	7701.88	14975.1	21854.3
1.7375	7728.15	15023	21919.9
1.74167	7754.49	15071.1	21985.7
1.74583	7780.93	15119.3	22051.7
1.75	7807.44	15167.7	22117.8
1.75417	7834.04	15216.1	22184.1
1.75833	7860.72	15264.7	22250.5
1.7625	7887.49	15313.5	22317.1
1.76667	7914.35	15362.3	22383.8
1.77083	7941.29	15411.4	22450.7
1.775	7968.31	15460.5	22517.8
1.77917	7995.42	15509.8	22585
1.78333	8022.62	15559.2	22652.4
1.7875	8049.9	15608.7	22719.9
1.79167	8077.27	15658.4	22787.6
1.79583	8104.72	15708.2	22855.4
1.8	8132.27	15758.2	22923.4
1.80417	8159.9	15808.3	22991.5
1.80833	8187.61	15858.5	23059.9
1.8125	8215.42	15908.8	23128.3
1.81667	8243.31	15959.3	23196.9
1.82083	8271.29	16010	23265.7
1.825	8299.36	16060.8	23334.7
1.82917	8327.52	16111.7	23403.8
1.83333	8355.76	16162.7	23473
1.8375	8384.1	16213.9	23542.4
1.84167	8412.52	16265.2	23612
1.84583	8441.03	16316.7	23681.7
1.85	8469.64	16368.3	23751.6
1.85417	8498.33	16420	23821.6
1.85833	8527.11	16471.9	23891.8
1.8625	8555.99	16523.9	23962.2
1.86667	8584.95	16576.1	24032.7
1.87083	8614.01	16628.4	24103.4
1.875	8643.15	16680.8	24174.2
1.87917	8672.39	16733.4	24245.2
1.88333	8701.72	16786.1	24316.4
1.8875	8731.14	16838.9	24387.7
1.89167	8760.65	16891.9	24459.2
1.89583	8790.26	16945.1	24530.8
1.9	8819.96	16998.4	24602.6
1.90417	8849.75	17051.8	24674.5
1.90833	8879.63	17105.3	24746.7
1.9125	8909.61	17159	24818.9
1.91667	8939.68	17212.9	24891.3
1.92083	8969.84	17266.9	24963.9
1.925	9000.1	17321	25036.7
1.92917	9030.45	17375.3	25109.6
1.93333	9060.9	17429.7	25182.7
1.9375	9091.44	17484.3	25255.9
1.94167	9122.07	17539	25329.3
1.94583	9152.8	17593.8	25402.8
1.95	9183.63	17648.8	25476.5
1.95417	9214.55	17703.9	25550.4
1.95833	9245.57	17759.2	25624.4
1.9625	9276.68	17814.6	25698.6
1.96667	9307.9	17870.2	25772.9
1.97083	9339.2	17925.9	25847.4
1.975	9370.61	17981.8	25922.1
1.97917	9402.11	18037.8	25996.9
1.98333	9433.71	18093.9	26071.9
1.9875	9465.4	18150.2	26147.1
1.99167	9497.2	18206.6	26222.4
1.99583	9529.09	18263.2	26297.8
2	9561.08	18320	26373.5
2.00417	9593.17	18376.8	26449.2
2.00833	9625.36	18433.9	26525.2
2.0125	9657.64	18491	26601.3
2.01667	9690.02	18548.4	26677.6
2.02083	9722.49	18605.8	26754
2.025	9755.06	18663.4	26830.6
2.02917	9787.72	18721.2	26907.3
2.03333	9820.47	18779	26984.3
2.0375	9853.32	18837.1	27061.3
2.04167	9886.27	18895.2	27138.6
2.04583	9919.31	18953.5	27216
2.05	9952.45	19012	27293.5
2.05417	9985.68	19070.6	27371.2
2.05833	10019	19129.3	27449.1
2.0625	10052.4	19188.2	27527.2
2.06667	10086	19247.2	27605.4
2.07083	10119.6	19306.4	27683.7
2.075	10153.3	19365.7	27762.3
2.07917	10187.1	19425.1	27840.9
2.08333	10221.1	19484.7	27919.8
2.0875	10255.1	19544.5	27998.8
2.09167	10289.2	19604.3	28078
2.09583	10323.4	19664.4	28157.3
2.1	10357.8	19724.5	28236.8
2.10417	10392.2	19784.9	28316.4
2.10833	10426.7	19845.3	28396.2
2.1125	10461.3	19906	28476.2
2.11667	10496.1	19966.7	28556.3
2.12083	10530.9	20027.6	28636.6
2.125	10565.9	20088.7	28717.1
2.12917	10600.9	20149.9	28797.7
2.13333	10636	20211.3	28878.5
2.1375	10671.3	20272.8	28959.4
2.14167	10706.6	20334.4	29040.5
2.14583	10742.1	20396.2	29121.8
2.15	10777.7	20458.2	29203.2
2.15417	10813.3	20520.3	29284.7
2.15833	10849.1	20582.5	29366.5
2.1625	10885	20644.9	29448.4
2.16667	10921	20707.5	29530.4
2.17083	10957.1	20770.2	29612.6
2.175	10993.3	20833.1	29695
2.17917	11029.6	20896.1	29777.5
2.18333	11066	20959.2	29860.2
2.1875	11102.5	21022.5	29943.1
2.19167	11139.2	21086	30026.1
2.19583	11175.9	21149.6	30109.2
2.2	11212.8	21213.4	30192.6
2.20417	11249.7	21277.3	30276
2.20833	11286.8	21341.4	30359.7
2.2125	11324	21405.6	30443.5
2.21667	11361.3	21470	30527.4
2.22083	11398.7	21534.6	30611.5
2.225	11436.2	21599.3	30695.8
2.22917	11473.9	21664.1	30780.2
2.23333	11511.6	21729.1	30864.8
2.2375	11549.5	21794.3	30949.6
2.24167	11587.4	21859.6	31034.5
2.24583	11625.5	21925.1	31119.5
2.25	11663.7	21990.7	31204.8
2.25417	11702	22056.5	31290.1
2.25833	11740.4	22122.4	31375.7
2.2625	11779	22188.5	31461.3
2.26667	11817.6	22254.7	31547.2
2.27083	11856.4	22321.1	31633.2
2.275	11895.3	22387.7	31719.3
2.27917	11934.3	22454.4	31805.7
2.28333	11973.4	22521.3	31892.1
2.2875	12012.6	22588.4	31978.7
2.29167	12052	22655.5	32065.5
2.29583	12091.4	22722.9	32152.5
2.3	12131	22790.4	32239.5
2.30417	12170.7	22858.1	32326.8
2.30833	12210.5	22925.9	32414.2
2.3125	12250.5	22993.9	32501.7
2.31667	12290.5	23062	32589.5
2.32083	12330.7	23130.3	32677.3
2.325	12371	23198.8	32765.3
2.32917	12411.4	23267.4	32853.5
2.33333	12451.9	23336.2	32941.8
2.3375	12492.6	23405.2	33030.3
2.34167	12533.4	23474.3	33118.9
2.34583	12574.2	23543.5	33207.7
2.35	12615.3	23612.9	33296.7
2.35417	12656.4	23682.5	33385.8
2.35833	12697.7	23752.3	33475
2.3625	12739	23822.2	33564.4
2.36667	12780.5	23892.2	33653.9
2.37083	12822.2	23962.5	33743.6
2.375	12863.9	24032.8	33833.5
2.37917	12905.8	24103.4	33923.5
2.38333	12947.8	24174.1	34013.6
2.3875	12989.9	24245	34104
2.39167	13032.1	24316	34194.4
2.39583	13074.5	24387.2	34285
2.4	13117	24458.5	34375.8
2.40417	13159.6	24530.1	34466.7
2.40833	13202.3	24601.7	34557.7
2.4125	13245.2	24673.6	34649
2.41667	13288.2	24745.6	34740.3
2.42083	13331.3	24817.7	34831.8
2.425	13374.6	24890.1	34923.5
2.42917	13417.9	24962.6	35015.3
2.43333	13461.4	25035.2	35107.2
2.4375	13505.1	25108	35199.3
2.44167	13548.8	25181	35291.6
2.44583	13592.7	25254.1	35384
2.45	13636.7	25327.4	35476.5
2.45417	13680.8	25400.9	35569.2
2.45833	13725.1	25474.5	35662.1
2.4625	13769.5	25548.3	35755
2.46667	13814	25622.3	35848.2
2.47083	13858.6	25696.4	35941.4
2.475	13903.4	25770.7	36034.9
2.47917	13948.3	25845.1	36128.4
2.48333	13993.4	25919.7	36222.2
2.4875	14038.5	25994.5	36316
2.49167	14083.8	26069.4	36410
2.49583	14129.3	26144.5	36504.2
2.5	14174.8	26219.8	36598.5
2.50417	14220.5	26295.2	36692.9
2.50833	14266.4	26370.8	36787.5
2.5125	14312.3	26446.6	36882.2
2.51667	14358.4	26522.5	36977.1
2.52083	14404.6	26598.6	37072.1
2.525	14451	26674.8	37167.3
2.52917	14497.5	26751.2	37262.6
2.53333	14544.1	26827.8	37358
2.5375	14590.8	26904.5	37453.6
2.54167	14637.7	26981.4	37549.3
2.54583	14684.7	27058.5	37645.2
2.55	14731.9	27135.7	37741.2
2.55417	14779.2	27213.1	37837.3
2.55833	14826.6	27290.6	37933.6
2.5625	14874.2	27368.4	38030
2.56667	14921.8	27446.2	38126.6
2.57083	14969.7	27524.3	38223.3
2.575	15017.6	27602.5	38320.1
2.57917	15065.7	27680.9	38417.1
2.58333	15114	27759.4	38514.2
2.5875	15162.3	27838.1	38611.5
2.59167	15210.8	27917	38708.9
2.59583	15259.5	27996	38806.4
2.6	15308.3	28075.2	38904.1
2.60417	15357.2	28154.6	39001.9
2.60833	15406.2	28234.1	39099.8
2.6125	15455.4	28313.8	39197.9
2.61667	15504.8	28393.6	39296.1
2.62083	15554.2	28473.6	39394.5
2.625	15603.8	28553.8	39493
2.62917	15653.6	28634.1	39591.6
2.63333	15703.5	28714.6	39690.3
2.6375	15753.5	28795.3	39789.2
2.64167	15803.7	28876.1	39888.2
2.64583	15854	28957.1	39987.4
2.65	15904.4	29038.3	40086.7
2.65417	15955	29119.6	40186.1
2.65833	16005.7	29201.1	40285.6
2.6625	16056.6	29282.7	40385.3
2.66667	16107.6	29364.5	40485.1
2.67083	16158.7	29446.5	40585.1
2.675	16210	29528.6	40685.2
2.67917	16261.4	29610.9	40785.4
2.68333	16313	29693.4	40885.7
2.6875	16364.7	29776	40986.1
2.69167	16416.5	29858.8	41086.7
2.69583	16468.5	29941.7	41187.5
2.7	16520.6	30024.8	41288.3
2.70417	16572.9	30108.1	41389.3
2.70833	16625.3	30191.5	41490.4
2.7125	16677.9	30275.1	41591.6
2.71667	16730.6	30358.9	41693
2.72083	16783.4	30442.8	41794.5
2.725	16836.4	30526.9	41896.1
2.72917	16889.5	30611.1	41997.8
2.73333	16942.8	30695.5	42099.7
2.7375	16996.2	30780.1	42201.6
2.74167	17049.8	30864.8	42303.7
2.74583	17103.5	30949.7	42406
2.75	17157.3	31034.7	42508.3
2.75417	17211.3	31119.9	42610.8
[truncated: 1,499 more rows]

## Sheet: Exp 1 (Fig S1a)
time	fit
1	5586.33
[truncated: 1,680 more rows]
