# Supplementary material for: Determination and validation of design space for mesenchymal stem cell cultivation processes using prediction intervals
Source: Commun Biol. 2025 May 8;8:657. doi: 10.1038/s42003-025-08063-2 (PMC12062477; doi:10.1038/s42003-025-08063-2)
Supplement: Supplementary file 5 — Supplementary Data 4 [file 42003_2025_8063_MOESM5_ESM.xlsx]

## Sheet: Exp 2 Prediction interval (PI)
#sample	pre-experiment
	Exp 2A									Exp 2B									Exp 2C
n=12	6.9	0	0	0	0	0	0	0	0	7.3	0	0	0	0	0	0	0	0	5.6	0.7	0	0	0	0	0	0	0
	34	5.1	0	0	0	0	0	0	0	27.7	2.2	0	0	0	0	0	0	0	5.4	4.1	0.4	0	0	0	0	0	0
	62.6	18.9	3.4	0	0	0	0	0	0	56.7	17.9	1.5	0	0	0	0	0	0	14.3	6.8	3.4	0.6	0	0	0	0	0
	88.5	47.7	12.9	2.5	0	0	0	0	0	83	45.6	13.6	1.4	0	0	0	0	0	37.9	11.9	7.7	3.8	1.1	0	0	0	0
	97.9	76.6	43.7	12	3.7	0	0	0	0	96.7	75.9	39.4	13.3	1.8	0	0	0	0	58.8	29.6	11.8	8.4	5.1	1.8	0.3	0	0
	99.9	95.2	71.6	43.1	15.1	5	0.2	0	0	99.6	92.9	70.2	39.5	16.8	3.1	0.1	0	0	61.6	56.6	27.3	13.2	8.9	7	2.7	1.1	0.3
	99.8	99.4	92.7	71.8	45.9	23	6.3	1.2	0	96.1	99.2	90.5	70.2	44	21.7	6.9	1.1	0	42.7	72.3	53.8	30.4	16.5	10.3	8.1	5.4	2.5
	92.8	100	99.3	92.6	74.6	51.2	31.4	10.2	4.8	75.9	100	98.6	90.5	75	49.4	28.6	13.3	3.6	22.3	64.6	76.7	55.5	36.8	21	12.3	9	7.8
	65.9	99.6	100	99.4	94.7	80	61.1	42.3	24.3	54.6	92.8	100	98.8	92.4	78.4	58.1	38.3	23.5	7.1	41.3	74.7	78.5	61.1	43.3	27	17.4	10.8
	43.5	91.1	100	100	99.4	96.9	87	70.9	51.5	27	71	97.7	100	99.2	95	84.3	70.1	51	1	20.9	56.9	79.7	81.5	67.3	52.1	36.9	25
	18.9	57.2	95.7	100	100	99.8	98.1	92.4	80.2	7.7	49.3	81.2	99.3	100	99.5	97.5	90.2	79.3	0	6.7	33.3	65.3	83.6	83.5	74	63.3	48.3
	2.6	35.8	71.6	98.6	100	100	100	99.4	97.3	1.4	22.1	59.8	87.9	99.7	100	99.9	99	95.7	0	0.9	15.6	41.2	69.2	84.9	86.6	82.3	72.9
	0	13.2	46.3	80.2	99.6	100	100	100	99.9	0	4.7	32.8	64.5	89.4	99.7	100	100	99.6	0	0	2.9	19.7	46.4	70.2	84.6	88.2	86.2
	0	1.7	21.4	51	83.7	99.6	100	100	100	0	0.2	12	40.7	65.8	89.1	99.3	100	100	0	0	0	6.5	23	47.3	69.5	82.6	88.8
	0	0	4	26.5	52.3	82.1	99	100	100	0	0	2.1	16.6	44.1	64.9	86.3	98.2	100	0	0	0	0.8	9.3	23.9	46.5	66.1	79.5
	0	0	0	6.6	28.8	51.3	76.9	97.3	100	0	0	0	2.8	17.5	43.5	61.4	81.2	96.4	0	0	0	0	1	10	23	44.1	62.8
	0	0	0	0.1	7.8	28.1	48.8	68.3	93.8	0	0	0	0	3.2	17	39.8	59.3	72.2	0	0	0	0	0	1	9.8	20.5	39.9
	0	0	0	0	0.1	7.6	24.6	44.6	58.6	0	0	0	0	0	3.1	14.5	33.2	56.2	0	0	0	0	0	0	1	8.6	17.5
	0	0	0	0	0	0	5.5	20.3	39.9	0	0	0	0	0	0	2.5	11.6	24.5	0	0	0	0	0	0	0	0.8	6.4
	0	0	0	0	0	0	0	2.9	16.7	0	0	0	0	0	0	0	1.6	8.5	0	0	0	0	0	0	0	0	0
	0	0	0	0	0	0	0	0	1	0	0	0	0	0	0	0	0	0.1	0	0	0	0	0	0	0	0	0
	0	0	0	0	0	0	0	0	0	0	0	0	0	0	0	0	0	0	0	0	0	0	0	0	0	0	0
	0	0	0	0	0	0	0	0	0	0	0	0	0	0	0	0	0	0	0	0	0	0	0	0	0	0	0
	0	0	0	0	0	0	0	0	0	0	0	0	0	0	0	0	0	0	0	0	0	0	0	0	0	0	0
	0	0	0	0	0	0	0	0	0	0	0	0	0	0	0	0	0	0	0	0	0	0	0	0	0	0	0
	0	0	0	0	0	0	0	0	0	0	0	0	0	0	0	0	0	0	0	0	0	0	0	0	0	0	0
	0	0	0	0	0	0	0	0	0	0	0	0	0	0	0	0	0	0	0	0	0	0	0	0	0	0	0
	0	0	0	0	0	0	0	0	0	0	0	0	0	0	0	0	0	0	0	0	0	0	0	0	0	0	0
	0	0	0	0	0	0	0	0	0	0	0	0	0	0	0	0	0	0	0	0	0	0	0	0	0	0	0
	0	0	0	0	0	0	0	0	0	0	0	0	0	0	0	0	0	0	0	0	0	0	0	0	0	0	0
	0	0	0	0	0	0	0	0	0	0	0	0	0	0	0	0	0	0	0	0	0	0	0	0	0	0	0
	0	0	0	0	0	0	0	0	0	0	0	0	0	0	0	0	0	0	0	0	0	0	0	0	0	0	0
	0	0	0	0	0	0	0	0	0	0	0	0	0	0	0	0	0	0	0	0	0	0	0	0	0	0	0
	Exp 2A									Exp 2B									Exp 2C
n=15	4.4	0	0	0	0	0	0	0	0	4.8	0	0	0	0	0	0	0	0	2.9	0.5	0	0	0	0	0	0	0
	15.5	0.3	0	0	0	0	0	0	0	22.9	1.5	0	0	0	0	0	0	0	4.4	2.2	0.3	0	0	0	0	0	0
	49.2	8.4	0	0	0	0	0	0	0	49.3	13.1	1	0	0	0	0	0	0	12.1	5.2	2	0.4	0	0	0	0	0
	73.8	39.2	6.8	0	0	0	0	0	0	77.4	38.7	9.1	1	0	0	0	0	0	29.5	10.3	5.5	2	0.6	0	0	0	0
	93.6	63.8	33.1	6.5	0	0	0	0	0	94.2	64.5	35	9.2	1.2	0.1	0	0	0	51.2	25.3	10.2	6.2	3.1	0.9	0.2	0	0
	99.5	88.9	59.1	33.7	7.6	0.3	0	0	0	98.9	88.3	60.5	35.1	11.6	1.8	0.2	0	0	53.5	47.7	25.3	12.5	7.2	3.7	1.9	0.6	0.1
	99.7	98.5	84.8	58.9	38.5	9.6	2.2	0	0	96	98.4	85.2	60.8	38.8	16.6	3.9	0.9	0.1	46.4	64.9	46.7	26.9	14.4	8.7	5.5	3.3	1.6
	92.1	100	98.1	84.8	62.2	45.4	17.1	5.5	0.3	77.2	99.8	98	85.7	65.6	45.1	25	9.5	2	25.3	61.4	67.4	49.8	31	17.8	11.2	7.6	5
	59	99.2	99.9	98.2	87.6	69.7	51.2	33.9	10.5	53.5	93.9	99.9	98.1	88.5	72.6	52	36	19.7	8.8	45.1	72.6	71.4	54.1	37.4	25.3	14.9	10.1
	40.1	88.2	100	99.9	98.7	91.6	76.3	58.4	46.8	28	70.5	98.6	99.9	98.4	92.7	79	62.7	47.3	1.3	23.2	57.4	79.1	75.8	61.9	45.6	33.5	22.9
	16.9	52.6	94.8	100	100	99.5	96	84.2	72	9.3	48	82.4	99.7	100	99	96.8	86.8	74	0	7.4	36.5	63.4	81.2	80.3	69.9	57	43.1
	1.6	33.9	65	98.2	100	100	99.9	98.5	93.1	1.6	22.7	57	88.5	99.8	100	99.6	98.2	94.4	0	1.1	15.6	43.8	66.3	82.6	86.1	78	68.8
	0	12	42.6	76.5	99.1	100	100	100	99.7	0	5.6	35.7	63.9	90.4	99.8	100	100	99.1	0	0	4	21.9	49	67.2	83.1	87.6	85
	0	0.9	21.5	48	79.9	99.1	100	100	100	0	0.3	12.6	40.7	65.4	89.7	99.5	100	100	0	0	0.3	6.6	26.3	49.8	66.6	82.1	87.5
	0	0	2.4	25.5	49	78.7	98.4	100	100	0	0	1.9	17.3	42.9	64.4	87.1	98.7	100	0	0	0	0.9	9.3	27.3	48.7	64.1	79.6
	0	0	0	4.8	27.6	48.1	70.9	96.3	100	0	0	0	3.1	18.1	41.9	60	80.9	96.4	0	0	0	0	1.2	9.7	26.1	45.7	60.6
	0	0	0	0	7.1	26.8	45.4	60.3	93	0	0	0	0	3.8	17.2	39.1	55.1	73.5	0	0	0	0	0	1.3	8.9	22.8	40.8
	0	0	0	0	0	5.9	24.1	42.3	53.7	0	0	0	0	0	3.7	13.5	34.4	50.9	0	0	0	0	0	0	1.1	7.7	18.7
	0	0	0	0	0	0	3.8	20.3	38	0	0	0	0	0	0	2.7	10.6	24.5	0	0	0	0	0	0	0	0.7	6
	0	0	0	0	0	0	0	1.9	15	0	0	0	0	0	0	0	1.5	8.1	0	0	0	0	0	0	0	0	0.3
	0	0	0	0	0	0	0	0	0.3	0	0	0	0	0	0	0	0	0.2	0	0	0	0	0	0	0	0	0
	0	0	0	0	0	0	0	0	0	0	0	0	0	0	0	0	0	0	0	0	0	0	0	0	0	0	0
	0	0	0	0	0	0	0	0	0	0	0	0	0	0	0	0	0	0	0	0	0	0	0	0	0	0	0
	0	0	0	0	0	0	0	0	0	0	0	0	0	0	0	0	0	0	0	0	0	0	0	0	0	0	0
	0	0	0	0	0	0	0	0	0	0	0	0	0	0	0	0	0	0	0	0	0	0	0	0	0	0	0
	0	0	0	0	0	0	0	0	0	0	0	0	0	0	0	0	0	0	0	0	0	0	0	0	0	0	0
	0	0	0	0	0	0	0	0	0	0	0	0	0	0	0	0	0	0	0	0	0	0	0	0	0	0	0
	0	0	0	0	0	0	0	0	0	0	0	0	0	0	0	0	0	0	0	0	0	0	0	0	0	0	0
	0	0	0	0	0	0	0	0	0	0	0	0	0	0	0	0	0	0	0	0	0	0	0	0	0	0	0
	0	0	0	0	0	0	0	0	0	0	0	0	0	0	0	0	0	0	0	0	0	0	0	0	0	0	0
	0	0	0	0	0	0	0	0	0	0	0	0	0	0	0	0	0	0	0	0	0	0	0	0	0	0	0
	0	0	0	0	0	0	0	0	0	0	0	0	0	0	0	0	0	0	0	0	0	0	0	0	0	0	0
	0	0	0	0	0	0	0	0	0	0	0	0	0	0	0	0	0	0	0	0	0	0	0	0	0	0	0
	Exp 2A									Exp 2B									Exp 2C
n=18	3.2	0	0	0	0	0	0	0	0	7.7	1	0	0	0	0	0	0	0	3.5	0.7	0.3	0	0	0	0	0	0
	16.4	0.2	0	0	0	0	0	0	0	27.1	4.2	0.6	0	0	0	0	0	0	8.6	3	0.8	0.3	0	0	0	0	0
	50	7.4	0	0	0	0	0	0	0	56.6	16.7	2.8	0.5	0	0	0	0	0	15.6	8.6	3.1	0.8	0.4	0	0	0	0
	78.6	37.5	5.6	0	0	0	0	0	0	82.8	43.5	13.4	2.7	0.7	0	0	0	0	30.4	14	8.2	3.2	0.9	0.4	0.2	0	0
	96.6	66.3	30.7	5.6	0.1	0	0	0	0	96.7	73.4	38.3	13.1	2.9	0.9	0	0	0	45.7	27.6	14.6	9.4	3.6	1.6	0.6	0.3	0.1
	99.7	91.5	61.7	30.8	6.5	0.3	0	0	0	98.2	91	69.1	38.3	15.7	4.1	1.8	0.2	0	47.6	45.6	28.2	15.9	10.9	5	2.8	0.9	0.5
	97.3	98.8	89.1	61.7	35.6	9.4	1.8	0	0	93.4	98.8	90	69	42.6	20.3	6.8	2.5	0.9	36.9	59.7	46.2	30.9	18.5	13.1	7.2	3.8	2.4
	80.3	100	98.6	88.8	65.5	43.3	16.5	4.5	0.2	77.3	98.4	98.2	90	72.6	49.8	29	13.1	4.2	19.9	54.3	63.6	49.1	35.1	23.4	15.8	11.4	6.3
	51.4	96.4	100	98.6	90.7	72.4	50.4	30.9	10	48.9	91.4	99.6	98.3	91.7	79	58.6	38.6	21.6	7.9	37.4	67.5	67.2	53.6	40.5	29.8	19	14.7
	25	72.1	99.7	100	98.9	93.4	80.6	60.7	44.5	22	71.2	96	100	99	94.9	84.9	69.3	52	1.5	18	49.1	73.3	73.2	61.3	48.9	37.6	26.7
	7.2	47.6	89.8	100	100	99.6	97.6	88.4	74.2	6.5	42.5	82.4	97.3	100	99.4	96.9	89.9	80.9	0	6.8	30.3	56.6	75.4	77.8	68.9	58.5	47.4
	0.2	22	56.3	94.9	100	100	99.9	98.8	93.9	1	17.6	55.8	87.9	98.4	100	99.8	98.4	95.3	0	1.4	12.5	36.5	61.1	77.2	81.3	77.1	69.1
	0	3.9	33.9	62.5	96.3	100	100	100	99.7	0	4.5	27	62.1	89.2	98.4	100	100	99.7	0	0	3.3	17.7	40.9	62.9	78.1	82.8	82.1
	0	0	11.2	42.7	66.8	96.5	100	100	100	0	0.2	8.8	34.7	64.8	88.8	97.5	100	100	0	0	0.3	6.4	20.5	41.9	61.3	77.4	83.2
	0	0	0.7	16.8	44.3	65.1	95.2	100	100	0	0	1.4	12.4	37	63.8	87.2	96.7	99.6	0	0	0	1.2	7.5	21.5	40.6	58.6	74.6
	0	0	0	1.5	19	43.5	60.9	92	99.8	0	0	0	2.8	13.3	35.9	59.1	81.8	94.6	0	0	0	0	1.5	8	20.9	37.2	53.8
	0	0	0	0	2	18.6	41.9	56.6	81.4	0	0	0	0	3.3	12.7	32.6	52.9	75.4	0	0	0	0	0	1.5	7.5	18.2	33.7
	0	0	0	0	0	1.7	17.2	37.9	52.8	0	0	0	0	0	3.1	10.7	26.7	46.2	0	0	0	0	0	0	1.4	6.8	14.8
	0	0	0	0	0	0	0.9	13.2	28.7	0	0	0	0	0	0	2.3	7.9	19.7	0	0	0	0	0	0	0	1.2	5.8
	0	0	0	0	0	0	0	0.2	7.8	0	0	0	0	0	0	0	1.1	5.7	0	0	0	0	0	0	0	0	0.3
	0	0	0	0	0	0	0	0	0	0	0	0	0	0	0	0	0	0.1	0	0	0	0	0	0	0	0	0
	0	0	0	0	0	0	0	0	0	0	0	0	0	0	0	0	0	0	0	0	0	0	0	0	0	0	0
	0	0	0	0	0	0	0	0	0	0	0	0	0	0	0	0	0	0	0	0	0	0	0	0	0	0	0
	0	0	0	0	0	0	0	0	0	0	0	0	0	0	0	0	0	0	0	0	0	0	0	0	0	0	0
	0	0	0	0	0	0	0	0	0	0	0	0	0	0	0	0	0	0	0	0	0	0	0	0	0	0	0
	0	0	0	0	0	0	0	0	0	0	0	0	0	0	0	0	0	0	0	0	0	0	0	0	0	0	0
	0	0	0	0	0	0	0	0	0	0	0	0	0	0	0	0	0	0	0	0	0	0	0	0	0	0	0
	0	0	0	0	0	0	0	0	0	0	0	0	0	0	0	0	0	0	0	0	0	0	0	0	0	0	0
	0	0	0	0	0	0	0	0	0	0	0	0	0	0	0	0	0	0	0	0	0	0	0	0	0	0	0
	0	0	0	0	0	0	0	0	0	0	0	0	0	0	0	0	0	0	0	0	0	0	0	0	0	0	0
	0	0	0	0	0	0	0	0	0	0	0	0	0	0	0	0	0	0	0	0	0	0	0	0	0	0	0
	0	0	0	0	0	0	0	0	0	0	0	0	0	0	0	0	0	0	0	0	0	0	0	0	0	0	0
	0	0	0	0	0	0	0	0	0	0	0	0	0	0	0	0	0	0	0	0	0	0	0	0	0	0	0

## Sheet: Exp 2 without PI (Fig 5cd)
	Exp 2A
n=18	86.5	46.3	8.5	0.3	0	0	0	0	0
	97.3	72.5	37.3	7.1	0.2	0	0	0	0
	99.7	92.5	63.8	34.1	7.2	0.7	0	0	0
	100	98.8	88.3	60.3	34.9	9	1.5	0	0
	100	100	98.1	86.4	61.5	39.3	12.8	3.7	0.1
	100	100	99.9	97.9	86.5	64.9	44.9	21.9	6.6
	100	100	100	99.9	98.1	88.8	71.3	51.4	34.3
	100	100	100	100	99.9	98.5	91.8	78.4	58.3
	100	100	100	100	100	99.9	99.1	95.8	85.2
	97	100	100	100	100	100	100	99.7	98.2
	73.8	100	100	100	100	100	100	100	99.9
	46.5	93.3	100	100	100	100	100	100	100
	16.8	58.5	97.2	100	100	100	100	100	100
	1.4	32.5	70.1	98.6	100	100	100	100	100
	0	8.7	44.4	74.4	98.8	100	100	100	100
	0	0.1	15	46.3	73.7	98.3	100	100	100
	0	0	0.8	18.1	45.8	68.4	96.1	100	100
	0	0	0	1	17.8	43.1	59.2	89.6	99.7
	0	0	0	0	0.8	15.4	37.6	54.3	73.2
	0	0	0	0	0	0.3	9.6	26.8	46.8
	0	0	0	0	0	0	0	5	19.1
	0	0	0	0	0	0	0	0	0.7
	0	0	0	0	0	0	0	0	0
	0	0	0	0	0	0	0	0	0
	0	0	0	0	0	0	0	0	0
	0	0	0	0	0	0	0	0	0
	0	0	0	0	0	0	0	0	0
	0	0	0	0	0	0	0	0	0
	0	0	0	0	0	0	0	0	0
	0	0	0	0	0	0	0	0	0
	0	0	0	0	0	0	0	0	0
	0	0	0	0	0	0	0	0	0
	0	0	0	0	0	0	0	0	0

## Sheet: Exp 1 (Fig S1cd)
0	0	0	0	0	0	0	0	0
0	0	0	0	0	0	0	0	0
0	0	0	0	0	0	0	0	0
0	0	0	0	0	0	0	0	0
0	0	0	0	0	0	0	0	0
0	0	0	0	0	0	0	0	0
0	0	0	0	0	0	0	0	0
0	0	0	0	0	0	0	0	0
0	0	0	0	0	0	0	0	0
10.4	0	0	0	0	0	0	0	0
51.3	9.1	0	0	0	0	0	0	0
92.9	45.8	10.4	1.1	0	0	0	0	0
100	92.4	50.2	14.4	3.8	0	0	0	0
100	100	93.6	61.4	28.4	10.4	2.6	0	0
100	100	100	99	84	50	23.6	10.8	3.8
100	100	100	100	100	94.4	78.4	48.1	27.8
100	100	100	100	100	100	100	94.4	84.2
97.9	100	100	100	100	100	100	100	100
73.5	98.7	100	100	100	100	100	100	100
12.4	78	97.9	100	100	100	100	100	100
0	14.8	73.5	91.2	100	100	100	100	100
0	0	10.7	55.1	84.9	97.9	100	100	100
0	0	0	3.9	34.9	74.4	87.2	97.9	100
0	0	0	0	0	10.7	42.9	75.9	84
0	0	0	0	0	0	0	12	35.9
0	0	0	0	0	0	0	0	0
0	0	0	0	0	0	0	0	0
0	0	0	0	0	0	0	0	0
0	0	0	0	0	0	0	0	0
0	0	0	0	0	0	0	0	0
0	0	0	0	0	0	0	0	0
0	0	0	0	0	0	0	0	0
0	0	0	0	0	0	0	0	0
