# Supplementary material for: Determination and validation of design space for mesenchymal stem cell cultivation processes using prediction intervals
Source: Commun Biol. 2025 May 8;8:657. doi: 10.1038/s42003-025-08063-2 (PMC12062477; doi:10.1038/s42003-025-08063-2)
Supplement: Supplementary file 6 — Supplementary Data 5 [file 42003_2025_8063_MOESM6_ESM.xlsx]

## Sheet: Fig S4a
Exp 2A	n=3	7.7284	8.01241	7.69427	7.97163	8.20803	7.88121	8.00655	8.44345	7.94098	8.38651	8.7038	8.25536	7.69311	7.94399	7.66564	7.90677	8.12523	7.82526	7.75233	8.05543	7.71434	8.0126	8.25927	7.91707	8.50368	9.08228	8.40799	9.01071	9.4004	8.84236	7.65361	7.63771	7.67783	7.62993	7.69788	7.6213	7.50697	6.90998	7.63453	6.97073	6.67541	7.12672	6.91841	6.47736	7.01996	6.51882	6.3286	6.62948
Exp 2A	n=3	6.02754	5.7826	6.09533	5.80044	5.73665	5.85485	6.99291	6.47955	7.10392	6.53124	6.28147	6.6646	5.54486	5.35775	5.60502	5.36754	5.34977	5.40391	6.32191	6.03745	6.39631	6.06015	5.97006	6.12603	8.36479	7.66855	8.50463	7.74379	7.36229	7.93146	7.02902	7.38238	6.97922	7.33499	7.60197	7.22703	5.78177	6.01343	5.75881	5.97815	6.18641	5.90154	6.00808	5.87591	6.05221	5.88222	5.8743	5.90701
Exp 2A	n=3	5.03658	5.90568	5.20014	5.80422	6.14915	5.63558	5.24506	5.77556	5.46381	5.70739	5.88378	5.62146	5.01603	5.94889	5.16686	5.84104	6.21775	5.65671	5.05202	5.88294	5.22282	5.78527	6.1112	5.62601	5.66376	5.80448	5.92645	5.77422	5.75316	5.78327	5.10116	6.44413	5.14367	6.29255	6.88098	6.00404	5.80727	5.84419	6.07893	5.82402	5.74952	5.8584	6.32544	6.0535	6.61807	6.06326	5.82831	6.17299
Exp 2A	n=6	8.00938	8.07447	8.01308	7.99974	8.02434	8.01576	7.99918	8.01074	7.99887	8.02036	8.00231	8.0338	8.0074	7.99967	8.00151	8.07376	8.1968	8.08307	8.04021	8.10795	8.08938	8.01998	8.00215	8.03332	8.09958	8.05203	8.12661	8.00439	8.03974	8.01209	8.05122	8.15915	8.05907	8.02395	8.08039	8.06442	8.00889	7.99883	8.01864	8.07316	8.03334	8.09664	7.99959	8.02358	8.0037	8.00189	8.01161	8.00027
Exp 2A	n=6	6.07336	6.20633	6.08338	6.03737	6.11022	6.09018	6.01585	5.9973	6.03001	6.10118	6.05002	6.13037	5.99956	6.03687	6.00755	5.48901	5.50213	5.48702	5.50513	5.48503	5.48609	5.52754	5.57621	5.51112	5.48523	5.49744	5.48602	5.56557	5.5055	5.5424	5.82791	5.87733	5.82956	5.82822	5.83632	5.83097	5.83731	5.86564	5.83016	5.83371	5.8267	5.84311	5.85891	5.82833	5.84516	6.92481	7.12869	6.94218
Exp 2A	n=6	5.63206	5.55188	5.58309	5.73843	5.5114	5.85888	5.74449	5.78727	5.72574	5.80631	5.9791	5.72618	5.78465	5.70434	5.79575	5.52722	5.33254	5.4674	5.67567	5.37055	5.74357	5.73133	5.82635	5.68854	5.67962	5.90753	5.57317	5.81444	5.6564	5.80228	5.54986	5.3857	5.49292	5.68722	5.40276	5.76913	5.72978	5.81107	5.69334	5.70822	5.92155	5.60877	5.80161	5.66403	5.79557	5.77578	5.7988	5.73659
Exp 2A	n=9	7.88924	7.91366	7.93662	7.90528	7.88792	7.89762	7.88573	7.93174	7.90225	7.92087	7.90783	7.92871	7.90042	7.98247	7.93697	7.96658	7.92422	7.89779	7.91432	7.96044	7.89407	7.92469	7.95105	7.91472	7.89208	7.90527	7.88827	7.94553	7.91104	7.93309	7.91778	7.94209	7.90878	8.00182	7.95145	7.9844	7.93695	7.90549	7.92547	7.97763	7.96737	8.03664	8.08405	8.01679	7.9612	7.99619	7.94719	8.07455
Exp 2A	n=9	5.97392	5.90126	5.87128	5.91772	5.98308	5.93804	6.00645	5.8764	5.92497	5.88999	5.91223	5.87985	5.9298	5.8411	5.87094	5.84875	5.88543	5.9375	5.90013	5.85238	6.18137	6.097	6.06014	6.11657	6.19172	6.1403	6.21796	6.06659	6.12508	6.08337	6.11008	6.07089	6.13072	6.0194	6.0597	6.03041	6.07778	6.13966	6.09565	6.03541	6.9573	6.81586	6.74493	6.85067	6.97342	6.89104	7.01343	6.75798
Exp 2A	n=9	5.48579	5.51395	5.64077	5.46072	5.43728	5.62551	5.35481	5.60963	5.42013	5.56814	5.70718	5.84362	5.64947	5.80651	5.68985	5.78795	5.81059	5.60667	5.76496	5.77745	5.50502	5.52137	5.64214	5.47096	5.45792	5.63947	5.37858	5.61214	5.43165	5.57332	5.71595	5.84613	5.66115	5.79693	5.68925	5.78109	5.81427	5.6197	5.77141	5.77173	5.66459	5.60635	5.68838	5.57374	5.62626	5.76549	5.5667	5.66559
Exp 2A	n=12	7.43027	7.44394	7.42534	7.47855	7.44929	7.46836	7.44102	7.42357	7.43455	7.46442	7.47156	7.44415	7.46195	7.50384	7.45825	7.49104	7.51803	7.47989	7.57602	7.5277	7.55985	7.51259	7.47555	7.49996	7.55343	7.56498	7.51841	7.54936	7.61427	7.54317	7.41404	7.41551	7.41478	7.42852	7.41689	7.42388	7.41491	7.41535	7.41408	7.42223	7.42528	7.41555	7.42124	7.44175	7.41984	7.50449	7.5335	7.49239
Exp 2A	n=12	5.95497	5.92661	5.96955	5.88669	5.91828	5.89568	5.93168	5.97581	5.94464	5.89965	5.89268	5.92626	5.90229	5.87028	5.90652	6.63503	6.58789	6.65804	6.51254	6.57327	6.5309	6.59659	6.66773	6.61827	6.53869	6.52489	6.58729	6.54379	6.47506	6.55179	6.58695	6.58307	6.59007	6.58576	6.58264	6.58388	6.58351	6.59159	6.58517	6.58335	6.5844	6.58304	6.58308	6.5927	6.58278	6.74516	6.69485	6.76962
Exp 2A	n=12	5.50603	5.63006	5.45457	5.60319	5.47235	5.57416	5.60077	5.41951	5.55635	5.54902	5.78934	5.6498	5.75784	5.77077	5.73143	5.58202	5.68315	5.54108	5.61494	5.51597	5.59547	5.65826	5.51093	5.62387	5.57455	5.80515	5.69849	5.7835	5.75264	5.76146	5.46972	5.61399	5.40887	5.62385	5.46491	5.58636	5.58076	5.36937	5.5274	5.55744	5.80628	5.63771	5.76604	5.81814	5.73572	5.59709	5.69466	5.55777
Exp 2A	n=15	7.32881	7.30695	7.3213	7.3534	7.31837	7.34719	7.27467	7.27702	7.27479	7.2775	7.27501	7.27641	7.29048	7.2799	7.28652	7.30496	7.28505	7.30112	7.29557	7.28299	7.29098	7.31184	7.28925	7.30758	7.27997	7.27503	7.27779	7.28938	7.27706	7.28674	7.29228	7.28096	7.28809	7.30742	7.28653	7.30343	7.57204	7.52521	7.55667	7.61893	7.55049	7.60748	7.40896	7.38521	7.40084	7.43531	7.39766	7.42867
Exp 2A	n=15	6.44391	6.48903	6.45762	6.40748	6.46342	6.4157	6.46533	6.4693	6.46599	6.46641	6.46643	6.46575	7.06397	7.08683	7.07068	7.04738	7.07358	7.05094	7.16351	7.18964	7.17126	7.14391	7.17459	7.14819	6.96087	6.97503	6.9648	6.95234	6.96657	6.95398	7.09362	7.11776	7.10074	7.07585	7.10381	7.07969	6.55135	6.60779	6.56866	6.50451	6.57593	6.5152	6.48162	6.49776	6.48613	6.47172	6.48815	6.47365
Exp 2A	n=15	5.64941	5.5462	5.62575	5.57387	5.60583	5.75183	5.60061	5.45761	5.56504	5.56394	5.53973	5.73662	5.61601	5.49406	5.58676	5.55876	5.56431	5.73422	5.62055	5.50189	5.59228	5.56008	5.57027	5.73597	5.60635	5.47517	5.57432	5.55811	5.55062	5.73234	5.61763	5.4969	5.58873	5.55918	5.56645	5.7348	5.61355	5.48961	5.5837	5.55824	5.56098	5.73343	5.60899	5.44558	5.56728	5.59237	5.53915	5.76238
Exp 2A	n=18	7.34267
Exp 2A	n=18	6.92336
Exp 2A	n=18	5.56207
Exp 2B	n=3	6.94523	7.28158	7.17584	7.61136	7.70098	7.46694	7.11939	7.6075	7.46788	8.01382	8.11955	7.83986	6.88353	7.0929	7.01617	7.35571	7.43101	7.23736	6.99099	7.3792	7.26179	7.73554	7.83078	7.58084	6.99374	7.38465	7.26664	7.74236	7.83789	7.58714	6.87843	7.05854	6.98859	7.30553	7.3774	7.19337	7.32094	6.78339	6.89264	6.57399	6.53936	6.6472	6.96522	6.57565	6.64665	6.46789	6.45786	6.49908
Exp 2B	n=3	6.56418	5.93182	6.06411	5.66579	5.61844	5.76161	8.08083	7.46681	7.60272	7.16401	7.10178	7.27983	6.91681	6.60028	6.65619	6.52092	6.51531	6.54237	6.88681	6.23502	6.37515	5.93878	5.88206	6.04875	7.50035	6.92522	7.04794	6.66746	6.61832	6.7629	7.32743	7.06922	7.11145	7.02204	7.02338	7.03089	5.66677	5.46698	5.48806	5.4928	5.5151	5.4687	7.16526	6.81299	6.88207	6.6873	6.66813	6.72983
Exp 2B	n=3	6.27357	6.30844	5.56518	5.76985	6.02076	6.08582	6.58363	6.35465	5.6971	5.65986	5.86804	6.0465	6.07976	6.32009	5.524	5.90672	6.19043	6.16527	6.36879	6.31601	5.59901	5.72489	5.96168	6.06476	6.37403	6.31663	5.60107	5.72275	5.95879	6.06387	6.04224	6.32829	5.52212	5.94313	6.23407	6.18867	7.20056	6.5709	6.08147	5.65476	5.79791	6.13837	7.62525	6.77759	6.39881	5.75381	5.86313	6.28199
Exp 2B	n=6	7.26054	7.26796	7.25828	7.26119	7.25634	7.26105	7.30442	7.31619	7.28711	7.28761	7.29726	7.27399	7.37983	7.33634	7.35124	7.32113	7.3448	7.27753	7.2707	7.29243	7.27095	7.2573	7.25955	7.25652	7.25648	7.25653	7.25951	7.28354	7.26543	7.27096	7.27521	7.28886	7.25715	7.25635	7.26163	7.25636	7.27811	7.28628	7.26705	7.26735	7.27336	7.26003	7.33501	7.30106	7.31243	7.27469	7.28818	7.25704
Exp 2B	n=6	6.60153	6.65791	6.47238	6.44487	6.52254	6.44596	6.30716	6.28779	6.34342	6.34219	6.32081	6.3819	6.21925	6.26082	6.24451	6.11809	6.1534	6.04528	6.03165	6.072	6.03218	5.97933	5.97512	5.98981	5.98941	5.98291	6.00385	5.97247	5.97137	5.9706	5.9051	5.96199	5.77748	5.75096	5.8265	5.75201	5.62411	5.60747	5.65626	5.65515	5.63607	5.69149	5.55343	5.58514	5.57222	6.25153	6.30409	6.1339
Exp 2B	n=6	6.66061	6.33539	6.52498	6.73249	6.62171	6.14979	6.06579	6.07198	6.24299	5.80465	5.83829	5.97183	5.63927	5.85964	5.86848	6.45643	6.09108	6.37594	6.6116	6.44953	6.01732	6.03576	6.06605	6.18633	5.73522	5.79731	5.87579	5.69166	5.86484	5.89461	6.57759	6.23676	6.4623	6.68017	6.55054	6.09285	6.04776	6.06307	6.21519	5.77094	5.81537	5.92842	5.65187	5.85467	5.87145	6.57967	6.23923	6.46383
Exp 2B	n=9	7.18593	7.23511	7.24549	7.21859	7.2191	7.22849	7.20429	7.29589	7.26227	7.27411	7.29536	7.30873	7.27362	7.39911	7.35501	7.37072	7.37161	7.33001	7.3448	7.44329	7.22203	7.28709	7.3001	7.26599	7.26664	7.2787	7.24721	7.36146	7.32083	7.33526	7.36083	7.37675	7.33467	7.48171	7.43097	7.44914	7.45017	7.40183	7.41911	7.53187	7.22271	7.28802	7.30107	7.26684	7.2675	7.2796	7.24799	7.36261
Exp 2B	n=9	6.68952	6.58005	6.56325	6.61024	6.60924	6.59159	6.64086	6.4977	6.53881	6.52329	6.49829	6.48414	6.5239	6.41126	6.44262	6.43066	6.43001	6.46376	6.45092	6.38585	6.54476	6.40362	6.38143	6.44308	6.44178	6.41876	6.48267	6.29308	6.34887	6.32795	6.29388	6.27436	6.32879	6.16984	6.21576	6.19845	6.19749	6.24585	6.22765	6.1311	6.75016	6.61511	6.5939	6.65286	6.65161	6.62959	6.69073	6.50945
Exp 2B	n=9	6.09629	6.25954	6.42072	6.31371	6.04003	6.2122	6.08903	6.30038	6.22012	6.37521	5.92256	5.90598	6.00474	5.89571	6.0383	6.00683	5.71621	5.83855	5.82317	5.77883	6.16569	6.3026	6.45559	6.36371	6.0928	6.25606	6.14889	6.32029	6.25426	6.40164	5.94198	5.91701	6.03192	5.881	6.03775	5.99953	5.71053	5.84788	5.8249	5.75455	6.16687	6.30336	6.45622	6.36458	6.09372	6.25684	6.14992	6.32068
Exp 2B	n=12	7.03394	7.04373	7.01784	7.10828	7.07707	7.08824	7.08887	7.05915	7.06978	7.13915	7.17436	7.13863	7.15147	7.23365	7.20933	7.03465	7.04446	7.0185	7.10915	7.07788	7.08907	7.0897	7.05992	7.07056	7.14007	7.17535	7.13956	7.15242	7.23473	7.21038	6.988	6.99601	6.975	7.05022	7.02375	7.03317	7.03371	7.00876	7.01762	7.0768	7.10751	7.07636	7.08751	7.15992	7.13833	7.08203	7.09335	7.06328
Exp 2B	n=12	6.48105	6.4664	6.507	6.38572	6.4217	6.40825	6.4075	6.4448	6.43087	6.35449	6.32317	6.35498	6.34305	6.27868	6.29582	6.63741	6.62328	6.66244	6.54551	6.58018	6.56722	6.5665	6.60245	6.58902	6.51543	6.48526	6.5159	6.50441	6.44244	6.45893	6.70077	6.6897	6.72053	6.63016	6.65639	6.64652	6.64598	6.67351	6.66316	6.60789	6.5861	6.60823	6.59986	6.55637	6.56763	6.5138	6.49665	6.54403
Exp 2B	n=12	6.03955	6.16818	6.07936	6.23748	6.17315	6.29202	6.08717	6.01415	6.13909	6.19075	5.82799	5.95507	5.90028	5.89569	5.75873	6.04002	6.16858	6.0799	6.23766	6.17346	6.29226	6.08742	6.01454	6.1394	6.19084	5.82793	5.95515	5.90028	5.89546	5.75858	6.00878	6.14334	6.0437	6.22865	6.15439	6.27858	6.07296	5.98963	6.12022	6.18773	5.83643	5.95332	5.90367	5.9159	5.77356	6.07229	6.19587	6.11625
Exp 2B	n=15	7.46613	7.45768	7.46061	7.48206	7.47527	7.5068	7.45103	7.4456	7.44741	7.46237	7.45741	7.48148	7.4512	7.44572	7.44755	7.4626	7.45762	7.48178	7.4638	7.45575	7.45852	7.47912	7.47257	7.50312	7.44556	7.44169	7.44293	7.45452	7.45051	7.47069	7.45455	7.44829	7.45041	7.46713	7.46168	7.48778	7.0148	6.98412	6.99521	7.06473	7.04438	7.13148	6.95615	6.92842	6.93842	7.00164	6.98305	7.06303
Exp 2B	n=15	6.31961	6.34318	6.33437	6.28621	6.29915	6.24938	6.41874	6.4367	6.42995	6.39396	6.40346	6.36784	6.54703	6.56439	6.55786	6.52308	6.53225	6.49786	6.43447	6.45689	6.4485	6.40279	6.41505	6.36805	6.30642	6.32283	6.31664	6.28415	6.29262	6.26142	6.58763	6.60591	6.59905	6.5622	6.57198	6.53501	6.52285	6.55637	6.54392	6.47402	6.49314	6.41775	6.58156	6.60963	6.59917	6.54114	6.55689	6.49542
Exp 2B	n=15	6.13453	6.09363	6.18395	6.19967	6.09156	5.84352	6.1102	6.06309	6.15681	6.18295	6.07086	5.83738	6.1105	6.06348	6.15715	6.18315	6.07111	5.83743	6.13106	6.08934	6.18011	6.19721	6.08856	5.84244	6.09944	6.04907	6.14457	6.1761	6.06202	5.8361	6.11635	6.07095	6.16373	6.18705	6.07601	5.83857	6.06739	6.00243	6.10587	6.16051	6.03843	5.84534	6.06051	5.98866	6.09584	6.16093	6.03552	5.85746
Exp 2B	n=18	7.40248
Exp 2B	n=18	6.47112
Exp 2B	n=18	6.05406
Exp 2C	n=3	7.27434	9.25047	9.78093	7.59259	10.2028	9.79665	8.09898	10.658	11.2509	8.59808	11.712	11.2683	7.00784	8.48284	8.95439	7.18026	9.3387	8.96857	7.49022	9.68173	10.236	7.87399	10.6728	10.2523	8.02912	10.5561	11.1457	8.51799	11.6048	11.163	6.99991	8.44596	8.91394	7.1642	9.29596	8.92803	7.66576	6.71377	6.72744	7.30944	6.78338	6.72886	6.98055	6.88188	7.06108	6.80419	7.23451	7.06709
Exp 2C	n=3	6.04621	5.78248	5.99619	5.78197	6.20644	6.00344	8.12345	6.56386	6.40767	7.66841	6.32815	6.40404	6.44617	7.3162	7.64752	6.50256	7.92321	7.65762	7.27261	6.57659	6.62797	6.97712	6.70686	6.63035	8.17169	6.55609	6.4054	7.6944	6.33454	6.40202	6.798	7.63884	7.95044	6.86153	8.20958	7.95993	5.64868	7.02834	7.4631	5.8065	7.81429	7.47611	6.78059	6.29367	6.3721	6.5397	6.46711	6.37516
Exp 2C	n=3	5.54163	7.69745	8.91364	5.7802	8.98177	8.82407	5.82334	6.70915	7.6626	5.67177	7.81532	7.56045	5.58849	8.40539	9.76221	6.05955	9.76621	9.67592	5.5864	7.35895	8.49614	5.69908	8.59434	8.40353	5.79128	6.77025	7.74332	5.66569	7.89121	7.64232	5.59584	8.44378	9.80746	6.07825	9.80797	9.72125	6.15422	6.24286	7.02262	5.79687	7.20808	6.90919	6.94016	5.65614	6.09913	6.29092	6.29774	5.9605
Exp 2C	n=6	8.25659	8.35601	8.01271	8.44072	8.35908	9.05323	8.37235	9.18312	9.05806	8.48766	9.36284	9.23072	8.58391	8.49118	9.36815	8.00512	8.04118	8.02195	8.07927	8.04246	8.45721	8.04807	8.55098	8.46063	8.10259	8.68569	8.58614	8.15437	8.1044	8.68975	8.1189	8.19286	7.98187	8.25894	8.19521	8.77925	8.20541	8.89514	8.78352	8.29649	9.0575	8.93793	8.37512	8.29933	9.06233	8.24064	8.33757	8.00734
Exp 2C	n=6	6.35675	6.33837	6.58846	6.33573	6.33809	6.49701	6.33706	6.555	6.49906	6.33817	6.64378	6.57762	6.35016	6.33845	6.64654	6.54715	6.65807	6.27573	6.75223	6.66148	7.42236	6.67625	7.56212	7.42756	6.80426	7.75426	7.61315	6.91059	6.80816	7.75992	6.10253	6.13809	6.14035	6.17691	6.13938	6.57053	6.14506	6.668	6.57409	6.20094	6.80748	6.70447	6.25464	6.2028	6.81167	6.34411	6.32431	6.5896
Exp 2C	n=6	6.9784	7.61299	5.89029	8.00402	7.68312	6.80603	6.55044	6.98587	6.84863	7.14492	7.16543	7.19249	7.51353	7.2115	7.19216	7.18713	7.93908	5.69463	8.35028	8.03189	7.63917	6.90118	7.79197	7.70089	7.60596	8.06137	8.15148	7.98153	7.69462	8.10459	7.04047	7.72667	5.77688	8.12856	7.80648	7.13904	6.67163	7.30933	7.18987	7.31515	7.5283	7.58032	7.68923	7.3912	7.56206	6.98301	7.62295	5.87689
Exp 2C	n=9	8.63315	8.25378	8.70414	8.63579	8.31989	8.80225	8.73013	8.37415	8.32188	8.80515	8.74211	9.36819	9.27934	8.8176	8.74492	9.37174	8.92145	8.84517	9.49698	8.92451	8.86837	8.42312	8.94853	8.87136	8.50364	9.05831	8.97772	8.56852	8.50604	9.06153	8.99115	9.67552	9.57999	9.07539	8.9943	9.67933	9.19032	9.10599	9.81332	9.19369	9.03591	8.55105	9.12153	9.03911	8.6403	9.23821	9.15262	8.7116
Exp 2C	n=9	6.78094	6.75579	6.79944	6.78158	6.74744	6.8296	6.80695	6.74578	6.7473	6.83056	6.81053	7.07569	7.0308	6.83475	6.81138	7.07752	6.87229	6.84426	7.1439	6.87347	6.39609	6.52158	6.39235	6.39587	6.48164	6.39384	6.39203	6.4562	6.4806	6.39399	6.39207	6.5091	6.48163	6.3947	6.39209	6.51026	6.40453	6.39665	6.55373	6.40491	6.47297	6.70806	6.45199	6.4721	6.64611	6.43081	6.44554	6.60379
Exp 2C	n=9	7.70314	6.74122	7.90693	7.75871	7.32385	8.23669	8.12699	7.61928	7.39593	8.2811	7.42892	7.66915	7.71351	7.6077	7.48301	7.70204	7.9183	7.83308	7.87648	7.96108	7.5179	6.67036	7.72125	7.56791	7.21997	8.02754	7.9118	7.5097	7.28549	8.0671	7.20506	7.33659	7.36341	7.38681	7.25368	7.36503	7.67437	7.57996	7.51731	7.71237	7.41225	6.64255	7.61416	7.45857	7.16934	7.90451	7.78579	7.45388
Exp 2C	n=12	8.34136	8.77526	8.71401	8.39413	8.34332	8.77771	8.46643	8.41335	8.864	8.46855	8.87481	8.81133	9.3359	8.87734	8.96658	8.45167	8.91071	8.84647	8.5081	8.45378	8.91327	8.58508	8.5286	9.00353	8.58734	9.01481	8.94847	9.49327	9.01746	9.1105	8.18144	8.57254	8.5164	8.22803	8.18317	8.57478	8.29238	8.24508	8.65428	8.29428	8.66426	8.6057	9.09542	8.6666	8.74932	8.6364	9.13172	9.06319
Exp 2C	n=12	6.69321	6.7585	6.7433	6.69489	6.69323	6.75914	6.70051	6.69602	6.78323	6.70073	6.78644	6.76818	6.95757	6.7872	6.81541	6.8743	6.86647	6.86065	6.86613	6.87395	6.86674	6.85876	6.86376	6.87805	6.85861	6.8797	6.87074	6.9901	6.88009	6.89565	6.90147	7.05388	7.02806	6.91548	6.90196	7.05493	6.93708	6.92096	7.0932	6.93776	7.09814	7.0696	7.33263	7.0993	7.14122	6.5659	6.46343	6.46937
Exp 2C	n=12	7.38938	7.92474	7.88105	7.54373	7.43794	7.95827	7.8505	7.77352	8.17476	7.89097	7.67124	7.65091	7.67984	7.70391	7.9098	7.31431	7.81257	7.76547	7.46838	7.36067	7.84433	7.76601	7.68674	8.05279	7.80454	7.54557	7.52059	7.51193	7.57648	7.77441	7.5232	8.11451	8.07689	7.67702	7.57516	8.15082	7.99769	7.92512	8.37962	8.04117	7.88213	7.86983	7.95522	7.91753	8.13559	7.21196	7.64992	7.5982
Exp 2C	n=15	8.59774	8.56285	8.85963	8.59914	8.64873	8.92747	8.41819	8.38949	8.64065	8.41934	8.46059	8.69985	8.48328	8.45214	8.72132	8.48453	8.52907	8.78395	8.59375	8.55897	8.85487	8.59514	8.64457	8.92254	8.41119	8.38277	8.63187	8.41234	8.4532	8.69068	8.51948	8.48708	8.7655	8.52078	8.56701	8.82987	8.23342	8.18518	8.58197	8.23534	8.30302	8.66928	7.9786	7.93601	8.29205	7.9803	8.04043	8.37184
Exp 2C	n=15	6.79675	6.79114	6.86723	6.797	6.80682	6.89177	6.97655	6.95813	7.12945	6.9773	7.00444	7.17226	7.09753	7.08527	7.20994	7.09804	7.1168	7.24355	6.85575	6.85067	6.92207	6.85597	6.86503	6.94551	6.98524	6.96687	7.13863	6.98598	7.01311	7.18175	7.24488	7.23624	7.33181	7.24524	7.25896	7.35922	6.78161	6.78248	6.80947	6.7816	6.78259	6.82436	6.8961	6.88358	7.01112	6.89662	6.91579	7.04554
Exp 2C	n=15	7.44072	7.40982	7.5823	7.46758	7.66005	7.33141	7.61957	7.59326	7.82791	7.64968	7.85689	7.60092	7.54761	7.51936	7.73068	7.57648	7.77813	7.49458	7.4441	7.41328	7.58708	7.47103	7.66381	7.33668	7.6279	7.60183	7.83905	7.65815	7.86598	7.61307	7.5114	7.48221	7.68099	7.53961	7.73829	7.44006	7.60096	7.57414	7.80294	7.63076	7.83658	7.57366	7.80286	7.78193	8.06815	7.8358	8.05546	7.862
Exp 2C	n=18	8.23065
Exp 2C	n=18	7.02813
Exp 2C	n=18	7.61978
[truncated: 5,000 more columns]

## Sheet: Fig S4b
Exp 2A	n=3	9.6688	10.3982	9.36295	10.1953	10.7098	9.90276	10.5511	11.3364	10.2014	11.113	11.6678	10.7923	9.45356	10.1641	9.16045	9.96751	10.4691	9.68368	9.72067	10.4565	9.41009	10.2515	10.7705	9.95584	11.2232	12.0303	10.8475	11.7953	12.3683	11.46	8.78833	9.40611	8.55787	9.2396	9.67882	8.99875	11.7843	12.6211	11.3866	12.3763	12.9715	12.026	12.8093	13.6637	12.3864	13.4079	14.0208	13.0438
Exp 2A	n=3	8.68976	9.1326	8.4814	9.01291	9.3375	8.81791	9.26877	9.76558	9.0115	9.62504	9.99295	9.39908	8.53172	8.95516	8.33898	8.84247	9.15198	8.65782	8.69413	9.14156	8.4817	9.02028	9.34851	8.8226	9.68034	10.1998	9.39476	10.0476	10.4361	9.80547	8.24418	8.58734	8.11492	8.50284	8.75099	8.36097	10.049	10.5981	9.73553	10.4345	10.8487	10.1743	10.7785	11.348	10.4348	11.1723	11.6083	10.8954
Exp 2A	n=3	9.85563	10.2637	9.58185	10.1425	10.4672	9.92647	10.4375	10.8634	10.1357	10.7314	11.0764	10.4997	9.66887	10.0686	9.40488	9.95138	10.268	9.7413	9.84919	10.2586	9.57313	10.1366	10.4629	9.91934	10.7952	11.2239	10.4778	11.0862	11.4389	10.8471	9.32465	9.69411	9.09983	9.59214	9.87838	9.40526	11.1519	11.5946	10.8154	11.4498	11.8183	11.1993	11.7983	12.2441	11.4439	12.0928	12.4711	11.8336
Exp 2A	n=6	10.846	10.2658	10.7093	10.9751	10.5347	10.6119	11.0645	11.3364	10.8852	10.4793	10.7377	10.3098	11.1937	10.749	11.0125	10.2349	9.6881	10.1075	10.3582	9.94383	10.0169	10.4487	10.7071	10.2791	9.89417	10.1363	9.73618	10.5725	10.152	10.4007	10.3884	9.83095	10.2582	10.5136	10.0911	10.1654	10.6042	10.8668	10.4315	10.0398	10.287	9.87819	10.7298	10.3017	10.555	11.0917	10.502	10.9515
Exp 2A	n=6	9.30834	8.92925	9.22656	9.3939	9.10419	9.13177	9.43824	9.61144	9.31111	9.0551	9.21308	8.93948	9.52388	9.2309	9.39439	8.88484	8.54234	8.81296	8.96321	8.70332	8.7281	9.01065	9.16826	8.89522	8.66186	8.80166	8.55975	9.08961	8.82485	8.97141	8.98122	8.62734	8.90637	9.06193	8.79279	8.81838	9.1086	9.2711	8.9895	8.74903	8.89442	8.64277	9.18975	8.91617	9.06799	9.44048	9.05174	9.3556
Exp 2A	n=6	10.3692	9.99977	10.2902	10.4528	10.1593	10.1644	10.4568	10.6211	10.3241	10.0888	10.2453	9.96256	10.5395	10.2469	10.4054	9.94743	9.59538	9.87389	10.0278	9.74996	9.75484	10.0366	10.1928	9.91036	9.68503	9.83205	9.56622	10.1161	9.83858	9.98832	10.0461	9.68821	9.97087	10.1277	9.84463	9.84956	10.1351	10.2941	10.0067	9.77795	9.92807	9.65669	10.2158	9.93322	10.0859	10.4676	10.0955	10.3872
Exp 2A	n=9	9.47591	9.74134	9.89771	9.6314	9.392	9.53923	9.28874	9.80677	9.54508	9.69568	9.58913	9.74076	9.4825	10.0137	9.74502	9.8997	9.65263	9.39917	9.5448	9.80939	9.56932	9.83862	9.99749	9.72684	9.48365	9.63367	9.37836	9.90498	9.63884	9.79209	9.68354	9.83777	9.57499	10.1142	9.84134	9.99852	9.74803	9.48992	9.63831	9.90665	9.9739	10.2539	10.4202	10.1363	9.88212	10.0407	9.77032	10.3223
Exp 2A	n=9	8.33647	8.50122	8.58658	8.43147	8.29636	8.37199	8.23414	8.53929	8.38918	8.46813	8.39998	8.47946	8.33466	8.6518	8.49536	8.57794	8.43563	8.29597	8.36885	8.53207	8.38827	8.55721	8.64536	8.48529	8.34634	8.42498	8.2818	8.59638	8.44123	8.52309	8.45238	8.53475	8.38483	8.71097	8.5497	8.63507	8.48918	8.34432	8.4202	8.58752	8.63188	8.81263	8.90885	8.73426	8.58404	8.67169	8.51236	8.85454
Exp 2A	n=9	9.30386	9.47914	9.57178	9.39562	9.25739	9.34482	9.17819	9.52124	9.34813	9.43689	9.34444	9.43311	9.26404	9.61074	9.43549	9.52539	9.38492	9.21899	9.30365	9.47624	9.36308	9.54051	9.63474	9.45568	9.31554	9.4047	9.23493	9.58322	9.40714	9.49757	9.40341	9.49374	9.32164	9.67336	9.49525	9.58676	9.44453	9.27551	9.3619	9.53662	9.60314	9.78496	9.88285	9.69686	9.55254	9.64585	9.46828	9.82859
Exp 2A	n=12	9.08673	9.19044	9.01006	9.38047	9.19307	9.29879	9.1258	8.94876	9.04839	9.23266	9.26343	9.08155	9.18399	9.37186	9.11993	9.3582	9.46734	9.27735	9.66412	9.46779	9.57869	9.39873	9.21185	9.31721	9.50873	9.54073	9.34956	9.4574	9.65197	9.38939	8.96009	9.0592	8.8871	9.2427	9.06313	9.16442	8.9978	8.82919	8.92403	9.10143	9.13127	8.95745	9.05532	9.2367	8.99449	9.42788	9.53864	9.34583
Exp 2A	n=12	8.03401	8.08231	7.99025	8.1964	8.0967	8.14695	8.05383	7.96526	8.0092	8.11713	8.12252	8.02983	8.07609	8.18723	8.04877	8.18716	8.241	8.13891	8.3624	8.25322	8.30881	8.20876	8.11001	8.15969	8.27534	8.28136	8.17889	8.23066	8.34911	8.19959	8.02489	8.06874	7.98485	8.17654	8.08474	8.13063	8.04321	7.96288	8.00227	8.10372	8.10884	8.02417	8.06601	8.1709	8.04163	8.22419	8.27981	8.17453
Exp 2A	n=12	8.94253	9.00295	8.88306	9.12921	9.0052	9.06639	8.96777	8.85004	8.90776	9.03059	9.02445	8.90534	8.96378	9.08741	8.9297	9.10324	9.16624	9.04144	9.2953	9.16669	9.23036	9.12912	9.00638	9.06682	9.19267	9.1864	9.06247	9.12352	9.25	9.08749	8.92641	8.98432	8.86929	9.10744	8.98812	9.04686	8.95091	8.83809	8.89323	9.0128	9.00703	8.89272	8.94864	9.06912	8.91633	9.14668	9.21072	9.08401
Exp 2A	n=15	9.41689	9.26421	9.34934	9.50288	9.29306	9.40191	9.10723	8.96556	9.04446	9.18974	8.9929	9.09671	9.31749	9.16948	9.25203	9.4019	9.19771	9.30443	9.37302	9.22306	9.30674	9.45815	9.25164	9.35937	9.1502	9.00715	9.08679	9.23294	9.03453	9.13876	9.31666	9.16836	9.25105	9.40121	9.19665	9.3035	9.05669	8.91639	8.99433	9.13821	8.94306	9.04551	8.77258	8.64463	8.71554	8.84983	8.66946	8.76579
Exp 2A	n=15	8.19464	8.11358	8.15368	8.24691	8.12831	8.18245	8.07019	8.00036	8.03429	8.11912	8.01327	8.06344	8.18845	8.11216	8.14969	8.23933	8.12613	8.17877	8.21741	8.13894	8.17768	8.26899	8.15332	8.20679	8.07936	8.00855	8.04299	8.12849	8.02153	8.07197	8.17557	8.09922	8.13677	8.22649	8.11321	8.16585	7.98947	7.92254	7.95474	8.0372	7.93468	7.98336	7.89082	7.83599	7.86152	7.93463	7.84607	7.89008
Exp 2A	n=15	9.10913	9.00885	9.05724	9.15819	9.02719	9.06874	8.97976	8.88554	8.93076	9.02806	8.90314	8.94423	9.1035	9.00611	9.05303	9.15219	9.02408	9.06552	9.1381	9.03937	9.08701	9.18705	9.05758	9.09925	8.97933	8.88497	8.93021	9.02745	8.90244	8.9433	9.0853	8.98794	9.03482	9.13399	9.00591	9.04729	8.8586	8.76698	8.81063	8.90592	8.78381	8.82376	8.74279	8.65781	8.69797	8.78904	8.67375	8.71289
Exp 2A	n=18	8.95366
Exp 2A	n=18	7.96686
Exp 2A	n=18	8.82033
Exp 2B	n=3	8.29192	8.97395	8.64987	9.19774	9.45472	9.13558	8.88932	9.66662	9.30607	9.91801	10.207	9.84224	8.07211	8.6566	8.37193	8.85122	9.07549	8.80107	8.50087	9.22151	8.88289	9.45672	9.72655	9.38937	8.60549	9.34593	9.00052	9.58807	9.86518	9.51811	8.07995	8.67007	8.38353	8.86755	9.09377	8.81636	9.36865	10.2423	9.84113	10.5177	10.8444	10.4323	10.1188	11.0403	10.6212	11.3298	11.678	11.2354
Exp 2B	n=3	7.93923	8.47672	8.21855	8.62402	8.89452	8.61797	8.48083	9.08324	8.80139	9.25091	9.55168	9.23515	7.77713	8.23273	8.00595	8.35215	8.58015	8.35686	8.11812	8.67984	8.41294	8.83463	9.11582	8.82533	8.18607	8.75771	8.4877	8.91614	9.20184	8.90568	7.78393	8.24436	8.01602	8.36627	8.59666	8.37008	8.78821	9.46676	9.15472	9.65754	10.0051	9.63303	9.44292	10.1512	9.829	10.3521	10.719	10.3209
Exp 2B	n=3	8.62119	9.13119	8.89769	9.26206	9.58471	9.27385	9.16528	9.7012	9.45896	9.84118	10.1824	9.8479	8.38804	8.8496	8.63352	8.96171	9.24836	8.98082	8.79238	9.31103	9.07472	9.44476	9.77304	9.45517	8.83836	9.35955	9.12284	9.49446	9.82419	9.50468	8.39889	8.86397	8.64695	8.97814	9.26685	8.99652	9.46348	10.0409	9.78286	10.1953	10.5761	10.1966	10.0606	10.6459	10.3859	10.8041	11.1966	10.8018
Exp 2B	n=6	8.93135	8.73074	8.9687	9.12058	8.97744	9.09121	9.34598	9.51262	9.3526	9.1292	9.28789	9.13731	9.55539	9.3929	9.56071	8.42417	8.25047	8.45247	8.57781	8.46581	8.56396	8.78793	8.93041	8.79892	8.59368	8.72701	8.60623	8.96628	8.83177	8.97581	8.69967	8.5073	8.73417	8.87788	8.74486	8.85384	9.09957	9.25901	9.10807	8.88926	9.04027	8.89928	9.29973	9.14613	9.3069	8.78406	8.58823	8.82045
Exp 2B	n=6	8.31724	8.16028	8.32364	8.485	8.36331	8.43436	8.60851	8.78399	8.64704	8.4412	8.60955	8.48059	8.79587	8.6556	8.8329	7.88277	7.7459	7.88094	8.01001	7.9239	7.98359	8.13322	8.27894	8.17506	7.98279	8.12011	8.02544	8.28429	8.17659	8.32463	8.09617	7.94511	8.10018	8.25266	8.14123	8.20894	8.37631	8.54395	8.41624	8.21361	8.3736	8.25438	8.55408	8.42286	8.59252	8.14866	7.99589	8.15369
Exp 2B	n=6	8.89378	8.75535	8.89421	9.09792	8.94417	8.99665	9.13916	9.35168	9.18872	8.99674	9.20513	9.04673	9.35509	9.18939	9.40341	8.4343	8.30552	8.42964	8.60821	8.48178	8.52894	8.65872	8.84782	8.71053	8.52426	8.70839	8.57644	8.84714	8.70677	8.89775	8.66972	8.53377	8.66895	8.86678	8.71981	8.77092	8.91051	9.11784	8.96101	8.76992	8.97278	8.82082	9.1204	8.9607	9.16967	8.70334	8.56705	8.70299
Exp 2B	n=9	8.09806	8.20898	8.28857	8.23227	8.08926	8.16297	8.11292	8.28094	8.22409	8.30408	8.27783	8.36093	8.30115	8.48798	8.42176	8.51076	8.35298	8.29271	8.37616	8.50325	8.25323	8.37566	8.46572	8.39848	8.2457	8.33014	8.26892	8.45922	8.3915	8.48189	8.45034	8.54371	8.47319	8.68098	8.60432	8.70326	8.53679	8.46585	8.55951	8.69672	8.31157	8.43695	8.52973	8.45962	8.30467	8.39191	8.32775	8.52386
Exp 2B	n=9	7.59588	7.6646	7.74338	7.70815	7.57056	7.64386	7.61409	7.71933	7.6832	7.76283	7.71232	7.79464	7.75605	7.87585	7.83121	7.91946	7.7703	7.73087	7.81398	7.89539	7.70968	7.78751	7.88012	7.83099	7.6856	7.773	7.72912	7.85724	7.80725	7.90061	7.83998	7.93593	7.88363	8.02525	7.96716	8.06866	7.91268	7.85958	7.95622	8.04565	7.7463	7.82567	7.92012	7.86919	7.72254	7.81187	7.76612	7.89757
Exp 2B	n=9	8.1055	8.16898	8.29	8.21996	8.07821	8.19595	8.12914	8.26363	8.19272	8.3145	8.21415	8.33748	8.26533	8.40715	8.33113	8.45821	8.31065	8.23768	8.36172	8.43138	8.24735	8.31581	8.4486	8.36672	8.22101	8.35073	8.27191	8.42313	8.34041	8.47387	8.3635	8.49844	8.4146	8.57247	8.48494	8.62335	8.47247	8.38783	8.5234	8.59736	8.27257	8.34151	8.47493	8.39249	8.2464	8.37681	8.29738	8.44964
Exp 2B	n=12	7.94181	7.9936	7.96587	8.06836	8.03683	8.09258	7.97561	7.94801	7.99983	8.07445	8.11024	8.07698	8.1346	8.21434	8.11603	7.98314	8.03694	8.00724	8.11366	8.08018	8.1379	8.0191	7.98953	8.04336	8.11994	8.15658	8.12139	8.18096	8.26252	8.16256	7.86527	7.91115	7.88915	7.98044	7.95456	8.00452	7.89338	7.87149	7.91742	7.98662	8.01992	7.99225	8.04413	8.11876	8.02584	8.09203	8.15278	8.11626
Exp 2B	n=12	7.41782	7.46585	7.45691	7.51009	7.49764	7.54968	7.4371	7.42814	7.47648	7.52075	7.53854	7.52448	7.57833	7.62579	7.54905	7.44364	7.49307	7.48288	7.53834	7.52465	7.57805	7.46436	7.45413	7.50388	7.54917	7.56738	7.55209	7.60729	7.6557	7.57806	7.36993	7.4099	7.40858	7.44983	7.44494	7.48905	7.38129	7.37994	7.42026	7.46026	7.47636	7.46979	7.51579	7.55921	7.48667	7.51743	7.57623	7.55709
Exp 2B	n=12	7.87404	7.95997	7.91977	8.00015	7.9577	8.04619	7.92879	7.88843	7.97469	8.01483	8.02674	7.98332	8.07295	8.11419	8.04122	7.89342	7.97986	7.93925	8.02037	7.97754	8.06651	7.94872	7.90795	7.99472	8.0352	8.04722	8.00342	8.09352	8.13507	8.06184	7.80105	7.87981	7.84647	7.91769	7.88205	7.96349	7.84868	7.81519	7.89431	7.93217	7.94337	7.9067	7.98934	8.02844	7.95767	7.99191	8.08654	8.03801
Exp 2B	n=15	8.11775	8.09103	8.14119	8.20275	8.11968	8.23357	8.00655	7.98481	8.02969	8.08695	8.00867	8.11601	8.04421	8.02111	8.06742	8.12592	8.0464	8.15561	8.13807	8.11047	8.16153	8.22391	8.14007	8.25515	7.95715	7.9365	7.98039	8.03678	7.95957	8.06571	8.10052	8.07586	8.12376	8.18361	8.10266	8.21385	7.75195	7.74214	7.77433	7.82075	7.75464	7.84545	7.67404	7.66945	7.69598	7.73735	7.67685	7.75989
Exp 2B	n=15	7.49783	7.48779	7.53383	7.5689	7.50469	7.58926	7.42506	7.42094	7.46056	7.49258	7.43186	7.5117	7.4483	7.44331	7.48393	7.5166	7.45519	7.53607	7.51245	7.50134	7.54851	7.58418	7.51939	7.60485	7.36105	7.3588	7.39652	7.42757	7.368	7.44643	7.49665	7.49042	7.53239	7.56589	7.50353	7.58571	7.23816	7.24796	7.27232	7.29654	7.24487	7.31251	7.19421	7.21007	7.22767	7.24833	7.20076	7.26276
Exp 2B	n=15	7.95775	7.92357	7.99934	8.02844	7.96782	8.04602	7.87464	7.84536	7.91588	7.94352	7.88459	7.96058	7.89157	7.86203	7.9329	7.96076	7.90161	7.97799	7.97453	7.93944	8.01614	8.04558	7.98468	8.06335	7.79421	7.76666	7.83546	7.86255	7.80431	7.87956	7.93783	7.90774	7.97923	8.0074	7.94787	8.02474	7.64719	7.62931	7.68753	7.71144	7.65698	7.72721	7.58225	7.56958	7.62211	7.64424	7.59186	7.65931
Exp 2B	n=18	7.80016
Exp 2B	n=18	7.25653
Exp 2B	n=18	7.64498
Exp 2C	n=3	7.19825	7.77317	7.67657	7.18874	8.14813	7.62994	7.4988	8.8885	8.7694	7.64406	9.40731	8.69929	7.38632	7.5503	7.46848	7.308	7.83646	7.43571	7.24521	8.10911	8.00568	7.29036	8.5388	7.95186	7.35271	8.62018	8.50228	7.47344	9.12122	8.43621	7.41489	7.49256	7.4129	7.32316	7.75872	7.38353	7.76538	9.39842	9.26829	7.95977	9.95307	9.19145	8.81147	10.8795	10.7356	9.09611	11.5012	10.6497
Exp 2C	n=3	6.7245	6.91947	6.80708	6.6814	7.24288	6.813	6.89507	7.72789	7.59747	6.97071	8.2031	7.60087	7.00061	6.8498	6.74856	6.90077	7.0645	6.75393	6.74466	7.11903	7.00069	6.7357	7.48253	7.00525	6.74559	7.4678	7.33853	6.79951	7.92138	7.34316	7.0488	6.79407	6.6951	6.93284	6.97319	6.70011	7.05614	8.08068	7.94223	7.16937	8.59647	7.94539	7.82454	9.2048	9.05715	8.00959	9.79609	9.0619
Exp 2C	n=3	6.91507	7.4951	7.37777	6.96845	7.95949	7.42805	7.43241	8.3408	8.21392	7.55009	8.89477	8.27184	6.94432	7.28953	7.17859	6.95582	7.67239	7.22106	7.00502	7.65008	7.52938	7.07263	8.12867	7.58096	7.21506	8.0636	7.93685	7.32069	8.60484	7.99453	6.90384	7.15718	7.04719	6.8994	7.50788	7.08706	7.66445	8.66161	8.52942	7.79938	9.23883	8.59	8.49473	9.65613	9.51916	8.66213	10.2783	9.58614
Exp 2C	n=6	7.7422	7.59925	7.35073	7.86751	7.56501	8.22083	7.80447	8.57712	8.17343	7.65519	8.37945	7.99088	7.93379	7.6189	8.32699	7.308	7.21663	7.1832	7.37535	7.20082	7.58502	7.3408	7.85407	7.55175	7.24257	7.69817	7.41633	7.41446	7.22438	7.65995	7.46124	7.34286	7.19922	7.55997	7.31786	7.8432	7.50961	8.16047	7.80315	7.38457	7.9819	7.64252	7.61358	7.35738	7.93685	7.60214	7.46615	7.25249
Exp 2C	n=6	6.83355	6.70831	6.67563	6.95338	6.71143	7.0117	6.8592	7.34539	7.01388	6.72925	7.17345	6.85694	6.98422	6.73196	7.17453	6.6223	6.5423	6.67516	6.6655	6.54745	6.63485	6.62458	6.86485	6.6376	6.53963	6.73036	6.52334	6.67489	6.54435	6.73272	6.63591	6.53427	6.59089	6.71572	6.53851	6.72596	6.64933	7.00736	6.72873	6.54278	6.85395	6.59348	6.73546	6.54663	6.8561	6.69779	6.57992	6.57766
Exp 2C	n=6	7.32679	7.18328	7.09124	7.53774	7.2174	7.49664	7.35336	7.90533	7.53588	7.2069	7.73452	7.37297	7.56701	7.24128	7.77467	6.93582	6.81964	6.82318	7.08709	6.84699	7.01723	6.9508	7.35367	7.04985	6.8314	7.20418	6.91186	7.10637	6.85911	7.23871	7.02009	6.89111	6.85324	7.19913	6.92188	7.13948	7.04019	7.51047	7.17564	6.90809	7.35049	7.02575	7.22283	6.93919	7.38825	7.15841	7.01906	6.94455
Exp 2C	n=9	7.19767	7.16954	7.31712	7.18398	7.11562	7.22408	7.10944	7.18189	7.11109	7.20832	7.20786	7.44543	7.2665	7.33177	7.1933	7.42075	7.23558	7.11559	7.30436	7.21893	7.26656	7.20022	7.41417	7.24839	7.12847	7.30402	7.15598	7.22428	7.1189	7.28363	7.28114	7.5788	7.36958	7.43292	7.26214	7.55032	7.31967	7.16659	7.41734	7.29844	7.32893	7.23731	7.4949	7.30766	7.15358	7.3733	7.20327	7.26896
Exp 2C	n=9	6.47226	6.57101	6.55136	6.47531	6.53233	6.47971	6.42163	6.56214	6.53708	6.48316	6.466	6.51166	6.39992	6.5488	6.46889	6.5137	6.47512	6.41323	6.4246	6.47838	6.44083	6.5148	6.54806	6.44355	6.46246	6.46278	6.37586	6.52063	6.46658	6.46578	6.43735	6.53318	6.39389	6.5481	6.43991	6.53511	6.46079	6.37022	6.43242	6.46361	6.44246	6.49581	6.57344	6.44535	6.43241	6.47724	6.36633	6.51476
Exp 2C	n=9	6.66158	6.70898	6.84688	6.68144	6.62594	6.74179	6.58804	6.77648	6.64342	6.76332	6.65862	6.83059	6.64414	6.846	6.67853	6.8546	6.73963	6.58386	6.73827	6.76118	6.67732	6.71212	6.88316	6.69908	6.62039	6.77001	6.59706	6.79262	6.63964	6.79333	6.67534	6.8779	6.67377	6.8831	6.69714	6.90378	6.76868	6.59386	6.77959	6.79201	6.73747	6.75929	6.96311	6.76123	6.65957	6.84262	6.65129	6.85273
Exp 2C	n=12	7.0592	7.12008	7.03976	7.1119	7.05502	7.10941	7.06078	7.01858	7.04622	7.05572	7.12315	7.04055	7.13764	7.11209	7.04738	7.05853	7.1439	7.04982	7.12319	7.05242	7.13127	7.06392	7.00781	7.05984	7.05685	7.14802	7.05172	7.17224	7.135	7.06205	7.07048	7.08596	7.03106	7.10126	7.06989	7.07887	7.06502	7.04838	7.03079	7.06369	7.08687	7.0296	7.08281	7.07939	7.02982	7.07301	7.19328	7.0794
Exp 2C	n=12	6.44371	6.36912	6.34486	6.45486	6.44694	6.37189	6.42402	6.43015	6.33275	6.42786	6.36259	6.33703	6.2903	6.36528	6.3254	6.39612	6.34581	6.30675	6.42204	6.39955	6.34873	6.38367	6.37532	6.30182	6.38762	6.33992	6.2996	6.27687	6.34276	6.2951	6.53389	6.4191	6.41952	6.52081	6.53715	6.42189	6.50279	6.533	6.39598	6.50678	6.41134	6.41043	6.32373	6.41405	6.38745	6.34014	6.3173	6.26128
Exp 2C	n=12	6.46032	6.50716	6.40445	6.56598	6.47336	6.52304	6.49558	6.41309	6.44682	6.51003	6.50031	6.39711	6.46101	6.51615	6.4395	6.46626	6.53312	6.41795	6.58592	6.48076	6.55037	6.50971	6.41449	6.46831	6.52551	6.52637	6.41073	6.49403	6.54358	6.46107	6.46606	6.48107	6.39842	6.54949	6.47699	6.49489	6.48858	6.42654	6.42826	6.50105	6.47394	6.39076	6.42369	6.48773	6.42069	6.45238	6.53706	6.41035
Exp 2C	n=15	7.09075	7.02095	7.09049	7.08151	7.02482	7.09105	7.05976	7.01615	7.0436	7.05424	7.01426	7.04306	7.06294	7.01016	7.0524	7.05614	7.01034	7.05226	7.07724	7.01118	7.07449	7.06855	7.01419	7.07487	7.02233	6.98601	7.00159	7.01794	6.98263	7.00066	7.10292	7.04247	7.09697	7.0949	7.04407	7.09723	7.00178	6.96958	6.97842	6.99808	6.96551	6.9772	7.02591	7.01996	6.98622	7.02592	7.00994	6.98369
Exp 2C	n=15	6.31926	6.29849	6.25392	6.32171	6.28911	6.24834	6.39817	6.40379	6.31946	6.40044	6.38282	6.31358	6.3611	6.35706	6.2874	6.36354	6.34055	6.28163	6.31561	6.30077	6.24718	6.31789	6.28852	6.24156	6.37081	6.38457	6.28848	6.37334	6.36065	6.28246	6.38412	6.37563	6.31202	6.38585	6.35966	6.30642	6.35381	6.36993	6.27088	6.35684	6.34605	6.26479	6.48518	6.52654	6.38942	6.488	6.49154	6.38289
Exp 2C	n=15	6.44353	6.35718	6.40059	6.45706	6.39128	6.39252	6.42072	6.35679	6.36772	6.43175	6.37734	6.36014	6.42465	6.35198	6.37567	6.43672	6.37796	6.3679	6.40898	6.32858	6.36308	6.42184	6.35898	6.35511	6.36354	6.30622	6.308	6.37426	6.32355	6.30046	6.44465	6.37097	6.39521	6.45626	6.39638	6.38749	6.34737	6.29048	6.29208	6.35841	6.30829	6.28445	6.36933	6.33546	6.30381	6.37781	6.33943	6.29657
Exp 2C	n=18	6.96797
Exp 2C	n=18	6.3403
Exp 2C	n=18	6.27028
[truncated: 5,000 more columns]
